# Supplementary material for: Rare copy number variants in over 100,000 European ancestry subjects reveal multiple disease associations
Source: Nat Commun. 2020 Jan 14;11:255. doi: 10.1038/s41467-019-13624-1 (PMC6959272; doi:10.1038/s41467-019-13624-1)
Supplement: Supplementary file 2 — Supplementary Dataset 1 [file 41467_2019_13624_MOESM2_ESM.xlsx]

## Sheet: Sheet1
Supplementary File 1. Deletion Frequency Optimized CNVRs
CNVR (hg18)	CountSNPs	CountDel	CountDup	RefSeqGene	Distance	TagSNP	BiasChip	BiasEthnicity
chr6:79063712-79070425	5	25249	582	IRAK1BP1	563483	rs818295	N	Y
chr6:79076024-79078423	5	24833	666	IRAK1BP1	555485	rs818290	N	Y
chr6:79082584-79083326	3	22928	642	IRAK1BP1	550582	rs818284	N	Y
chr15:32530025-32543717	5	10318	588	GOLGA8A	13066	rs7173307	N	N
chr2:41092376-41095773	5	10154	22	SLC8A1	499297	rs12465519	N	Y
chr14:21850339-21852217	3	9823	60	DAD1	251430	rs11850894	Y	Y
chr5:117420005-117421055	4	9688	4	DTWD2	779419	rs10060421	Y	Y
chr1:147305744-147311729	3	9451	1906	LOC645166	86066	rs17162082	Y	Y
chr6:67083141-67101257	8	8495	6	MCART3P	527045	rs11758713	N	Y
chr2:208064035-208065237	4	7355	4	CREB1	37624	rs918842	Y	Y
chr14:21841092-21841963	3	7257	47	DAD1	261684	rs1076549	Y	Y
chr7:141425903-141429438	4	7212	529	MGAM	0	rs12703419	Y	Y
chr3:53003415-53010084	3	6675	4	SFMBT1	0	rs12635298	N	Y
chr3:65184588-65186547	3	6671	0	MAGI1	128399	rs17072569	N	Y
chr3:65171163-65177460	3	6617	22	MAGI1	137486	rs9877901	N	Y
chr13:68147928-68152545	4	6127	12	MIR548H4	88799	rs287418	Y	N
chr11:81183111-81188291	3	6003	9	FAM181B	932403	rs1542465	Y	Y
chr6:31389749-31390117	3	5779	158	HLA-B	39511	rs1634747	Y	N
chr3:163614102-163617940	4	5585	10	OTOL1	909678	rs11922606	N	Y
chr3:75588740-75613585	3	5270	23	FAM86D	21784	rs11708170	N	Y
chr8:3776007-3776955	3	5237	24	CSMD1	0	rs2554660	N	N
chr10:58186118-58188284	3	5094	2	ZWINT	395078	rs4935662	N	N
chr4:10006425-10008166	3	4974	11	ZNF518B	42436	rs4389568	Y	Y
chr8:5590045-5591685	3	4808	18	MCPH1	659836	rs17454451	Y	Y
chr3:89489946-89499754	3	4759	2	EPHA3	0	rs17801001	N	Y
chr4:63820936-63831982	3	4703	77	TECRL	994798	rs969726	Y	N
chr14:21925810-21929322	3	4462	5	DAD1	174325	rs3811247	Y	Y
chr8:16306880-16312873	5	4261	14	MSR1	212209	rs10888120	Y	Y
chr2:242583251-242593982	4	4044	35	LOC728323	85535	rs7423746	N	Y
chr2:242568437-242568618	3	3982	19	C2orf85	104282	rs13023159	N	Y
chr18:64898548-64904656	10	3900	164	CCDC102B	25142	rs17080293	N	Y
chr18:64905087-64906488	3	3850	146	CCDC102B	31681	rs13381870	N	Y
chr14:21734799-21740815	3	3690	3	DAD1	362832	rs7140942	Y	Y
chr2:242565979-242566876	3	3685	19	C2orf85	101824	rs12987998	N	Y
chr5:97090540-97102304	6	3530	6	RIOK2	545779	rs1429863	N	Y
chr5:97074222-97078839	5	3488	4	RIOK2	529461	rs2163157	N	Y
chr14:21703480-21703551	3	3481	4	DAD1	400096	rs1005496	Y	Y
chr18:65360121-65362926	4	3425	8	DOK6	0	rs17081199	N	Y
chr8:72378412-72378984	3	3360	3	EYA1	0	rs4737315	N	Y
chr5:27560697-27561817	3	3342	4	CDH9	486251	rs6866687	Y	Y
chr14:21764766-21768332	3	3169	4	DAD1	335315	rs10483269	Y	Y
chr8:15450330-15453833	4	3099	17	TUSC3	0	rs919401	N	Y
chr19:48157656-48197824	3	3067	1023	PSG11	5825	rs17279415	N	N
chr19:48354926-48387680	3	3060	591	PSG5	0	rs10422381	N	N
chr19:48093776-48130590	3	2979	1014	PSG6,PSG7	0	rs7248225	N	N
chr14:21805737-21806501	5	2975	2	DAD1	297146	rs6572351	Y	Y
chr6:81341226-81344394	3	2895	16	BCKDHB	228520	rs10755397	N	Y
chr4:161279212-161290832	15	2890	6	RAPGEF2	778461	rs11723182	N	Y
chr4:116389138-116393377	3	2887	7	NDST4	134657	rs2135966	N	N
chr8:40304748-40308096	4	2870	10	C8orf4	172770	rs210658	Y	N
chr8:115711058-115711712	3	2756	138	TRPS1	778188	rs6469535	Y	N
chr2:89745245-89757456	4	2742	847	FLJ40330	858023	rs17620193	Y	Y
chr17:51519463-51527276	4	2702	32	ANKFN1	58559	rs9905064	N	N
chr8:137883537-137886756	7	2702	9	KHDRBS3	1154507	rs2649127	N	Y
chr8:137887570-137920837	39	2641	16	KHDRBS3	1158540	rs2582435	N	Y
chr8:137812725-137883249	45	2639	7	KHDRBS3	1083695	rs2610088	N	Y
chr10:20890630-20892021	3	2516	7	NEBL	216890	rs1339652	N	Y
chr3:150449377-150450025	3	2489	1	CP	26855	rs7646660	N	N
chr10:122770014-122774261	4	2462	2	WDR11	110986	rs12413407	N	Y
chr5:8758837-8761019	3	2460	8	SEMA5A	327119	rs11744502	N	Y
chr6:93633564-93634213	3	2369	5	EPHA7	372246	rs16870360	Y	Y
chr10:122760474-122761860	4	2329	2	WDR11	101446	rs12570679	N	Y
chr8:13665623-13675479	10	2226	37	C8orf48	195456	rs17117444	N	Y
chr8:3987468-3990969	8	2121	19	CSMD1	0	rs1613009	Y	Y
chr1:173064490-173068262	3	2089	8	RABGAP1L	0	rs1540207	Y	N
chr2:4191253-4200019	3	2070	16	ALLC	463118	rs6542685	N	Y
chr1:195089653-195133856	8	2065	363	CFHR4	0	rs7517126	N	Y
chr15:30297802-30302218	5	2055	1169	CHRNA7	49275	rs9672198	N	Y
chr1:243707190-243712904	5	2045	23	KIF26B	0	rs1538470	N	Y
chr12:69160993-69162296	4	1987	7	PTPRB	34603	rs12319466	Y	Y
chr5:15772769-15773478	4	1954	7	FBXL7	0	rs4702103	Y	N
chr11:25662734-25677282	8	1917	29	LUZP2	601972	rs1493670	N	Y
chr8:145079175-145090342	3	1889	1818	PLEC	0	rs6993938	Y	N
chr10:82869699-82875955	3	1770	6	SH2D4B	473403	rs10882672	Y	Y
chr3:62586006-62587053	4	1737	0	CADPS	0	rs2965051	Y	Y
chr14:85533951-85557882	9	1734	3	FLRT2	369928	rs1959461	N	Y
chr3:177374626-177384274	5	1723	134	NAALADL2	368504	rs12495724	N	Y
chr2:212895279-212899634	4	1691	5	ERBB4	0	rs905883	Y	Y
chr8:145064091-145065312	3	1657	1644	PLEC	0	rs7819099	Y	N
chr19:48321413-48329023	4	1487	585	PSG5	34712	rs9749286	N	Y
chr2:183794033-183797494	3	1482	2	NUP35	59380	rs17758271	N	Y
chr8:13644395-13647847	8	1482	46	C8orf48	174228	rs11991625	N	Y
chr5:7237639-7246206	4	1455	7	ADCY2	203137	rs13155334	N	Y
chr15:21979391-21985041	3	1386	578	PWRN2	13245	rs1850489	N	N
chr5:151495149-151496845	3	1378	4	GLRA1	210559	rs6871187	N	Y
chr1:12788507-12790824	5	1353	1061	PRAMEF1	9697	rs9308457	N	Y
chr5:113188389-113197319	5	1338	4	YTHDC2	229506	rs17136043	N	N
chr2:184505647-184509228	3	1324	6	ZNF804A	662110	rs1817567	N	N
chr21:27117916-27122320	4	1300	195	ADAMTS1	8157	rs229029	Y	Y
chr19:59423491-59428132	5	1293	8081	LILRA6	4149	rs11672654	Y	Y
chr7:93165330-93168493	3	1279	10	CALCR	123352	rs9641125	N	N
chr3:152997280-153028731	11	1264	2	AADAC	0	rs2271942	N	Y
chr3:166531645-166540175	3	1231	12	SLITRK3	134482	rs822715	N	N
chr22:24083777-24092010	7	1229	3054	LRP5L	0	rs133203	N	N
chr8:123129597-123130027	4	1226	5	HAS2AS	403483	rs7829753	N	Y
chr14:22026757-22027328	3	1221	1	DAD1	76319	rs227870	Y	N
chr14:85364125-85379917	4	1221	52	FLRT2	200102	rs2146964	N	N
chr22:24114405-24230823	25	1188	2833	LRP5L	6861	rs6004667	N	N
chr7:141895565-141901402	4	1161	15	PRSS1	235491	rs7779250	N	Y
chr10:47013328-47110350	14	1160	6314	ANTXRL	17890	rs7086053	N	Y
chr22:24016040-24062697	6	1160	2841	IGLL3	0	rs133118	N	N
chr7:142540745-142552081	4	1147	11	PIP	0	rs9986765	N	Y
chr20:14729684-14733326	5	1144	6	MACROD2	0	rs6131609	N	N
chr10:90934196-90935788	4	1134	3	CH25H	19886	rs10788636	N	Y
chr12:130368913-130378451	5	1123	82	LOC116437	105485	rs4460893	N	N
chr4:145113710-145143848	4	1107	141	GYPB	0	rs6537232	N	Y
chr2:165567243-165572369	4	1096	7	SLC38A11	46962	rs16850017	N	N
chr7:8797623-8826141	16	1078	9	NXPH1	38505	rs12536728	N	N
chr15:22155995-22163077	3	1075	1569	PWRN2	189849	rs12915627	N	Y
chr5:9955340-9977172	13	1068	8	LOC285692	0	rs4272105	N	N
chr20:14746517-14770129	22	1061	6	MACROD2	0	rs7265566	N	N
chr19:60014787-60018551	3	1056	1503	KIR2DL4	0	rs649216	N	Y
chr22:24234257-24239811	6	1055	2839	ADRBK2	51050	rs476240	N	N
chr9:505616-511172	6	1055	56	KANK1	0	rs7026716	N	Y
chr10:67748487-67772339	14	1054	4	CTNNA3	0	rs12416656	N	N
chr11:25573116-25582465	5	1052	6	LUZP2	512354	rs16914166	N	Y
chr9:581094-584262	5	1050	53	KANK1	0	rs2804284	N	Y
chr10:67783601-67785209	3	1021	33	CTNNA3	0	rs12573282	N	N
chr9:11993252-12000374	6	973	45	TYRP1	683012	rs7048594	N	N
chr5:104463047-104510644	9	952	73	RAB9BP1	0	rs294152	N	N
chr18:63451769-63465082	4	946	23	DSEL	116822	rs12963356	N	Y
chr4:42400885-42403451	3	933	3	ATP8A1	47006	rs2612538	N	Y
chr15:85631534-85664719	9	913	9	NCRNA00052	256445	rs11630829	N	N
chr22:21389563-21395320	4	900	63	GGTLC2	69195	rs8140385	N	Y
chr7:23106465-23107172	3	899	6	KLHL7	4706	rs1006709	N	Y
chr14:46778147-46785371	3	898	0	MDGA2	0	rs8020887	N	N
chr2:53698406-53699423	4	896	8	ASB3	51199	rs6748765	N	Y
chr6:31470909-31485566	6	881	256	MICA	0	rs2596542	N	Y
chr18:1903316-1964966	18	853	21	C18orf2	553686	rs8091041	N	N
chr9:586826-598622	11	852	56	KANK1	0	rs1532310	N	Y
chr5:110933970-110938684	4	841	1	STARD4	57914	rs17133427	N	Y
chr11:21145601-21168743	26	834	4	NELL1	0	rs4587727	N	Y
chr17:6047210-6071817	7	830	11	WSCD1	78739	rs1994200	N	Y
chr9:5296824-5314922	5	823	514	RLN2	2244	rs7848509	N	N
chr5:17671545-17676715	3	820	36	BASP1	341602	rs6862327	N	N
chr2:17084885-17095859	7	819	31	FAM49A	374270	rs1356185	N	N
chr20:15260796-15265978	5	819	3	MACROD2	0	rs6079764	N	Y
chr9:12005741-12038206	6	809	28	TYRP1	645180	rs4741199	N	N
chr9:11936421-11942796	7	808	17	TYRP1	740590	rs1929412	N	Y
chr1:156785563-156788016	5	806	34	OR6Y1	1044	rs6697656	N	Y
chr6:31486747-31559455	53	802	265	HCG26,HCP5,MICA	0	rs2395031	N	Y
chr7:13071534-13090681	6	795	16	ARL4A	374451	rs17166697	N	Y
chr8:2128549-2139361	7	791	73	MYOM2	47762	rs317221	N	N
chr20:61663889-61668792	3	790	796	PRIC285	0	rs310631	Y	N
chr13:69644145-69665094	8	776	10	ATXN8OS	32259	rs1328606	N	N
chr13:56772821-56777459	3	771	23	PRR20A,PRR20B,PRR20C,PRR20D,PRR20E	130468	rs7981921	N	Y
chr12:130305157-130341671	9	764	56	LOC116437	41729	rs7954820	N	N
chr13:83009140-83049998	16	761	17	SLITRK1	299346	rs4073952	N	Y
chr9:5376384-5382243	7	760	9	C9orf46	0	rs10975090	N	Y
chr1:190102939-190133875	8	749	13	RGS18	260340	rs9427802	N	Y
chr9:11959789-11975139	8	736	19	TYRP1	708247	rs10756311	N	Y
chr12:130299179-130302766	9	727	53	LOC116437	35751	rs11061407	N	N
chr3:166747883-166750602	4	727	85	BCHE	222784	rs6794521	N	Y
chr9:12085022-12098916	8	724	18	TYRP1	584470	rs1446268	N	N
chr11:547342-554295	3	717	570	C11orf35,RASSF7	0	rs2061586	Y	N
chr19:40353627-40354649	3	717	5	FXYD5	1000	rs13344454	Y	N
chr9:12057914-12083072	7	711	19	TYRP1	600314	rs7859230	N	N
chr2:35435501-35467948	23	706	15	CRIM1	968953	rs4289164	N	Y
chr3:166753138-166772118	4	695	53	BCHE	201268	rs9832444	N	Y
chr5:137958990-137959777	3	684	37	HSPA9	19773	rs7732337	Y	N
chr14:44262217-44267946	4	681	3	C14orf28	168311	rs10484170	N	N
chr9:138619531-138620983	5	679	3689	EGFL7	56215	rs11145791	Y	N
chr19:48498399-48531928	10	674	6	PRG1	13120	rs17711503	N	N
chr7:117943735-117948417	3	673	28	ANKRD7	273717	rs1029405	N	Y
chr11:105903230-105904692	4	667	6	GUCY1A2	158428	rs10791812	N	N
chr3:6194093-6201212	13	666	10	GRM7	676590	rs1394157	N	Y
chr14:44271103-44278526	5	656	2	C14orf28	157731	rs712418	N	N
chr11:414291-418489	3	649	430	ANO9	0	rs10794323	Y	N
chr4:157525553-157526230	3	647	2	PDGFC	375984	rs13147212	N	N
chr9:12102566-12114410	4	641	18	TYRP1	568976	rs13293727	N	N
chr2:227051757-227054278	3	629	3	IRS1	249999	rs1392841	N	N
chr1:94904517-94925850	26	627	0	F3	124516	rs11165211	N	Y
chr11:2025293-2031152	5	623	442	H19	49652	rs7932964	Y	N
chr12:126054389-126056525	4	622	15	LOC100128554	531106	rs2732494	N	Y
chr17:36763744-36775721	4	615	9	KRT33B	0	rs2285672	N	Y
chr9:11943279-11955111	5	613	16	TYRP1	728275	rs7037332	N	Y
chr4:11983684-11993045	8	600	7	HS3ST1	944049	rs9291588	N	Y
chr8:126552322-126556088	3	591	6	TRIB1	32496	rs4567059	Y	N
chr7:1779724-1782377	3	588	45	ELFN1	25608	rs4535615	Y	N
chr13:97328242-97330758	4	583	11	IPO5	73172	rs7331770	N	N
chr16:20429297-20437735	4	580	7	ACSM2B	17849	rs1155876	N	Y
chr15:32722549-32757729	18	579	15	GOLGA8B	59486	rs7497057	N	N
chr4:138400982-138406802	3	577	6	PCDH18	252720	rs17049479	N	N
chr1:10292899-10296090	3	562	6	KIF1B	0	rs17410217	N	Y
chr7:1784523-1785705	3	562	44	ELFN1	30407	rs10227806	Y	N
chr9:93435880-93438668	4	560	3	ROR2	86037	rs10992022	N	N
chr4:39385203-39387042	3	555	7	UBE2K	0	rs2054718	N	N
chr14:104746746-104756910	3	549	92	BRF1	0	rs3784230	Y	N
chr1:2349841-2356176	3	548	488	PEX10	15971	rs4531246	Y	N
chr18:56268409-56271952	4	545	11	MC4R	77428	rs2156337	N	Y
chr9:11919890-11925261	5	542	16	TYRP1	758125	rs10117492	N	N
chr20:43796156-43802470	3	537	5	SPINT4	8407	rs2029230	N	N
chr12:7899399-7990569	20	533	2663	SLC2A14,SLC2A3	0	rs6488767	N	N
chr3:163700688-163710564	5	530	29	OTOL1	996264	rs7615219	N	Y
chr10:27656549-27745861	23	527	0	PTCHD3	0	rs2505323	N	N
chr13:36985145-37016531	23	526	6	POSTN	18189	rs9315499	N	Y
chr18:65300853-65302445	5	526	10	DOK6	0	rs9319778	N	N
chr2:184807930-184842482	16	526	8	ZNF804A	328856	rs12988831	N	Y
chr2:49389360-49391299	3	525	34	FSHR	154190	rs7424350	Y	N
chr8:58524513-58530376	5	521	8	C8orf71	164671	rs10957001	N	Y
chr20:16515202-16533314	17	512	3	KIF16B	13124	rs6044156	N	Y
chr3:165144226-165146979	4	512	10	SI	1032401	rs2720016	N	N
chr1:67054777-67061031	3	510	4	WDR78	0	rs6690854	Y	N
chr14:34186040-34189727	4	507	5	SNX6	16923	rs12879479	N	Y
chr16:3553005-3567359	3	507	228	NLRC3	0	rs9930893	Y	N
chr18:64003187-64035264	13	507	19	TMX3	456641	rs17078680	N	N
chr4:188080720-188085069	4	507	10	FAT1	198739	rs10021486	N	Y
chr2:78556156-78570675	4	506	12	SNAR-H	520496	rs17015375	N	N
chr15:32718470-32719522	3	502	14	GOLGA8B	55407	rs8027939	N	N
chr21:23347097-23352592	5	495	200	NCAM2	1514012	rs1963636	N	Y
chr9:11905692-11909732	3	492	15	TYRP1	773654	rs10809648	N	Y
chr4:21661042-21678477	6	478	2	KCNIP4	101570	rs10031901	N	N
chr14:44912037-44977742	6	474	5	C14orf106	119682	rs12590125	N	Y
chr1:105966387-106000090	9	471	10	MIR548H3	489585	rs4623759	N	Y
chr8:120088774-120090044	4	468	3	TNFRSF11B	55210	rs1905776	Y	Y
chr8:17625071-17625980	3	465	13	MTUS1	0	rs17125209	N	N
chr3:4071255-4076356	5	463	6	LRRN1	206868	rs317537	N	N
chr17:42806893-42826227	4	462	19	C17orf57	0	rs4968319	Y	N
chr7:64465422-64593616	15	462	156	ZNF92	0	rs6460248	N	N
chr6:21720928-21731694	3	460	51	SOX4	14100	rs6456437	Y	N
chr11:50324914-50335541	4	459	238	LOC646813	0	rs7124076	N	Y
chr11:124587334-124589952	3	459	7	PKNOX2	0	rs647737	N	N
chr12:98526152-98532904	4	458	6	ANKS1B	0	rs1500670	N	N
chr17:14984724-14998961	7	458	26	PMP22	74860	rs7218737	N	Y
chr5:150291815-150293216	3	456	3	LOC134466	0	rs7727919	Y	N
chr16:28212498-28230971	3	455	11	SBK1	0	rs2650494	Y	N
chr18:283519-292224	6	451	23	COLEC12	17132	rs599019	N	Y
chr7:64316996-64423841	13	451	142	INTS4L1	0	rs17710392	N	N
chr22:17257787-17388108	27	450	1531	DGCR5,DGCR6,DGCR9,PRODH	0	rs9605907	N	N
chr1:6240656-6252602	3	449	76	ACOT7,GPR153	0	rs4908874	Y	N
chr8:18898220-18901370	3	437	26	PSD3	0	rs1365600	N	N
chr10:6694791-6702141	5	436	3	PRKCQ	32547	rs7907836	N	N
chr5:103560330-103561783	3	435	8	NUDT12	633941	rs17400865	N	N
chr1:188038628-188043864	9	434	31	FAM5C	289556	rs12062595	N	Y
chr8:61159909-61168404	9	434	6	CA8	95573	rs11995413	N	Y
chr16:18163425-18174650	3	432	474	LOC339047	184806	rs7199186	N	N
chr8:15994142-16065839	17	432	28	MSR1	0	rs351539	N	N
chr13:75508128-75510358	5	430	10	LMO7	176123	rs10507846	N	Y
chr1:2380448-2413982	6	427	305	PLCH2	0	rs13376356	N	N
chr14:43575763-43584372	6	425	5	FSCB	458730	rs10484235	N	Y
chr5:45894599-45912435	6	423	30	HCN1	162622	rs13340341	N	N
chr8:8620519-8623426	4	421	10	CLDN23	21492	rs777709	N	N
chr20:61337899-61341667	3	420	272	BIRC7	0	rs1075557	Y	N
chr14:35369853-35408995	3	417	52	BRMS1L	0	rs10141289	Y	N
chr12:12424251-12433136	3	413	8	LOH12CR1	0	rs6488520	N	Y
chr16:87729306-87739701	4	411	1003	ACSF3	0	rs11076770	Y	N
chr20:14709710-14725701	4	411	7	MACROD2	0	rs6034040	N	N
chr3:4067922-4068619	3	411	6	LRRN1	203535	rs11917349	N	N
chr6:147742914-147750873	3	410	27	STXBP5	0	rs17076713	Y	N
chr7:120092385-120099982	3	410	7	KCND2	0	rs4730972	N	N
chr7:3577441-3584669	4	409	13	SDK1	0	rs9791502	N	N
chr13:59911616-59920775	3	408	12	TDRD3	0	rs4886230	N	N
chr15:60026989-60046929	6	406	15	VPS13C	0	rs12899801	Y	N
chr9:84562724-84567047	4	401	12	RASEF	220090	rs11139754	N	N
chr9:114406899-114414974	5	396	15	KIAA1958	0	rs2676629	N	N
chr21:13690214-13707489	4	394	379	POTED	196880	rs2821850	N	N
chr3:153830172-153837935	6	394	2	MBNL1	163913	rs1400612	N	N
chr7:141994918-141995174	3	393	10	PRSS1	141719	rs2040350	N	N
chr15:41106723-41112234	3	392	14	UBR1	0	rs3736054	N	N
chr3:4120538-4136743	9	392	7	SETMAR	183245	rs17702174	N	N
chr3:198278255-198286437	3	389	17	DLG1	0	rs11710576	N	N
chr9:137755787-137768637	3	389	227	KCNT1	0	rs10124840	Y	N
chr1:176936294-176936806	3	385	16	RALGPS2	24117	rs12141498	N	Y
chr5:177323655-177328806	3	382	15	PROP1	23036	rs6896573	N	N
chr6:95601054-95613585	4	381	11	MANEA	518549	rs9445398	N	N
chr11:62594645-62596243	3	379	10	SLC22A24	7747	rs10501391	N	Y
chr12:2115897-2120329	4	376	13	CACNA1C	0	rs3794300	N	N
chr16:1825633-1827017	3	376	283	C16orf73,FAHD1	0	rs12325218	Y	N
chr11:2587055-2597400	3	375	165	KCNQ1	0	rs2106467	Y	N
chr2:110243431-110339819	11	374	485	NCRNA00116,NPHP1	0	rs2271244	N	N
chr3:4101259-4114899	4	372	8	SETMAR	205089	rs663377	N	N
chr2:97379953-97390976	4	369	158	ANKRD36B	96717	rs10207116	N	N
chr15:60065362-60074748	3	368	11	VPS13C	0	rs8032433	Y	N
chr9:12134878-12140471	3	367	19	TYRP1	542915	rs7043331	N	N
chr3:4156750-4168500	3	366	13	SETMAR	151488	rs7632212	N	N
chr9:138672282-138684489	3	366	381	EGFL7	0	rs1332793	N	N
chr1:185839646-185847926	4	365	15	PLA2G4A	614910	rs12075120	N	Y
chr11:132825285-132826177	3	364	10	OPCML	0	rs7946839	N	Y
chr21:20230652-20261725	7	361	198	C21orf131	775060	rs17196703	N	N
chr3:62687883-62689349	4	361	0	CADPS	0	rs555317	N	Y
chr21:13729007-13895773	7	360	408	POTED	8596	rs2821945	N	N
chr1:109169467-109173397	3	357	3	AKNAD1	0	rs7551421	N	N
chr16:1841212-1852022	6	357	81	C16orf73	0	rs1742424	Y	N
chr1:176927964-176934964	11	355	10	RALGPS2	25959	rs2988261	N	Y
chr11:55216671-55347623	30	354	18	OR5D13,OR5D14,OR5D18,OR5L1	0	rs11230864	N	Y
chr12:81692747-81730473	10	354	10	TMTC2	0	rs10862508	N	N
chr9:7999428-8004674	4	352	20	C9orf123	209629	rs4740924	N	N
chr12:31795038-31803855	4	349	14	AMN1	21663	rs7964078	N	N
chr7:141969085-141989854	18	349	11	PRSS1	147039	rs17257	N	N
chr9:106404242-106404403	3	349	214	OR13C2	2370	rs7874306	N	Y
chr19:701173-703878	4	348	693	C19orf21	0	rs12459842	Y	N
chr1:176938373-176940697	4	347	8	RALGPS2	20226	rs1999184	N	Y
chr13:71023642-71033579	3	347	55	DACH1	0	rs9599856	Y	N
chr6:77074879-77081385	5	344	11	IMPG1	235824	rs9350632	N	Y
chr15:95616714-95632771	3	342	4	LOC91948	454079	rs11073533	N	N
chr20:14679595-14695471	8	342	4	MACROD2	0	rs13042992	N	Y
chr9:114899044-114907097	8	342	37	NCRNA00256B	0	rs1008016	N	Y
chr11:579246-606865	6	341	300	CDHR5,IRF7,PHRF1	0	rs4623937	Y	N
chr3:198294053-198354978	5	341	12	DLG1	0	rs12632536	N	N
chr14:47319952-47333800	3	340	0	MDGA2	106214	rs2024910	N	N
chr16:1132214-1138939	3	338	399	CACNA1H	4303	rs11865234	N	N
chr12:125875006-125881162	4	337	19	LOC100128554	351723	rs12827056	N	N
chr6:30030719-30045221	12	337	0	HCG9	5650	rs1632872	N	Y
chr4:156894819-156897042	4	335	4	GUCY1B3	2534	rs7682716	N	Y
chr7:78646314-78681225	10	332	39	MAGI2	0	rs10253270	N	Y
chr9:28744535-28751593	3	332	8	LINGO2	35232	rs188904	N	N
chr18:1721154-1829387	38	331	23	C18orf2	371524	rs1371264	N	N
chr19:2054962-2066790	3	331	1608	AP3D1	0	rs25673	Y	N
chr2:6215812-6224852	5	331	15	LOC400940	169997	rs6722570	N	Y
chr5:27647188-27657934	4	331	9	CDH9	572742	rs11743297	N	N
chr3:41982343-42004839	3	330	16	ULK4	3679	rs17218936	N	N
chr11:51077585-51150171	3	325	2315	OR4A5	117784	rs8189141	Y	N
chr3:17494057-17513925	3	325	2	TBC1D5	0	rs9812906	N	N
chr4:87198171-87198951	3	324	2	MAPK10	0	rs3775182	N	N
chr1:202179061-202184808	4	323	9	SNRPE	72158	rs12410049	N	N
chr8:55371601-55373358	4	323	1	MRPL15	147974	rs2922294	N	Y
chr16:12599154-12612066	18	322	12	SNX29	23507	rs1541812	N	Y
chr14:61236316-61259284	4	321	10	HIF1A	0	rs1951795	Y	Y
chr7:110816800-110987007	16	321	9	IMMP2L	0	rs2529489	N	N
chr21:23788315-23809711	7	320	191	NCRNA00158	1870294	rs2828209	N	Y
chr1:150803384-150819989	12	319	13	LCE3D,LCE3E	0	rs12046030	N	Y
chr2:76793083-76802609	15	319	8	LRRTM4	25757	rs1519999	N	N
chr10:3782608-3782738	3	317	10	KLF6	25451	rs11252068	Y	N
chr12:62269256-62405452	9	317	1185	DPY19L2	0	rs2429406	N	N
chr5:17703839-17713838	4	317	13	BASP1	373896	rs6873851	N	N
chr8:9093118-9099900	4	316	8	PPP1R3B	47488	rs7842096	N	N
chr11:127472564-127482649	3	315	16	ETS1	351217	rs10893818	N	N
chr3:4137607-4140733	3	312	7	SETMAR	179255	rs795306	N	N
chr7:53457655-53557744	14	312	12	POM121L12	385544	rs2113758	N	N
chr1:111732439-111735827	4	311	0	LOC441897	0	rs7513731	N	N
chr12:11411688-11438799	3	310	548	PRB2	0	rs10743954	Y	N
chr21:45769452-45782727	4	310	596	SLC19A1	0	rs2330183	Y	N
chr17:30708148-30784279	18	309	18	SLFN11,SLFN12	0	rs2671828	N	N
chr7:20439805-20442719	3	309	20	ITGB8	17898	rs17142847	Y	N
chr19:15992679-16008736	4	308	28	FLJ25328,LOC126536	0	rs757546	Y	N
chr4:41856184-41860556	3	307	18	BEND4	6532	rs4299622	Y	N
chr3:198426482-198448009	4	306	22	DLG1	0	rs9880331	N	N
chr14:46744261-46747936	3	305	0	MDGA2	0	rs1958087	N	N
chr17:35082271-35084561	3	305	22	PGAP3	0	rs2941504	Y	N
chr4:158949009-158950469	4	305	1	LOC340017	232264	rs7662544	N	Y
chr10:47129146-47173619	16	302	5992	ANTXRL	0	rs7076022	N	N
chr16:1770622-1781034	5	302	396	IGFALS,NUBP2,SPSB3	0	rs2235649	N	N
chr16:87694595-87710427	6	302	659	ACSF3	0	rs7187583	Y	N
chr21:23099838-23130703	11	301	201	NCAM2	1266753	rs1475902	N	Y
chr1:225369535-225373543	4	299	34	CDC42BPA	0	rs629571	Y	N
chr4:83855747-83859356	5	298	0	SCD5	0	rs10025210	N	Y
chr14:103955650-103992661	4	294	46	C14orf180	124440	rs12882886	Y	N
chr19:17253894-17256003	5	293	72	ANKLE1	0	rs2363956	Y	N
chr19:19762136-19814114	4	292	15	ZNF506	0	rs4808991	N	N
chr7:17525652-17533175	7	292	47	AHR	173352	rs6972025	N	N
chr15:50050557-50057972	3	291	7	LEO1	0	rs2470617	N	N
chr15:20321135-20635884	108	290	411	CYFIP1,NIPA1,NIPA2,TUBGCP5	0	rs2120968	N	N
chr20:51737515-51748718	5	290	11	ZNF217	104472	rs6022669	Y	N
chr8:107158155-107159676	3	289	3	OXR1	191973	rs12541635	N	N
chr4:8980214-9061021	6	287	2991	DEFB131	0	rs7437149	N	N
chr7:76068215-76395148	15	287	1230	LOC100133091,POMZP3	0	rs38642	N	N
chr16:650256-657524	3	286	1113	WDR90	0	rs2301426	N	N
chr10:41756307-41823188	3	284	419	LOC441666	324132	rs10908977	N	N
chr5:12750079-12786263	4	284	20	TAG	0	rs13182649	N	N
chr5:134370619-134375855	4	284	4	CATSPER3	0	rs3896260	Y	N
chr10:68013385-68019381	3	282	4	CTNNA3	0	rs10997250	N	N
chr9:11864502-11881381	6	282	15	TYRP1	802005	rs10809632	N	N
chr1:194097653-194138918	21	279	13	KCNT2	322618	rs10494734	N	N
chr14:22042582-22042826	3	278	1	DAD1	60821	rs6572493	N	N
chr3:1888371-1900851	6	277	51	CNTN4	216396	rs9818677	N	Y
chr20:14838211-14879494	18	276	7	MACROD2	0	rs191615	N	N
chr3:113585830-113596024	8	276	6	CD200	21482	rs13078806	N	N
chr14:104234577-104260549	7	275	1369	INF2	0	rs11851852	N	N
chr20:14788502-14815422	9	275	6	MACROD2	0	rs6110458	N	N
chr8:15469441-15475846	5	275	58	TUSC3	0	rs1429088	N	N
chr6:29454205-29454342	3	274	51	OR12D3	3158	rs9257805	N	N
chr1:2192634-2201709	4	272	200	SKI	0	rs7553178	N	N
chr8:4468075-4472656	14	271	22	CSMD1	0	rs17070864	N	N
chr19:694589-697206	3	270	668	PALM	0	rs2283586	Y	N
chr19:15987795-15990323	4	270	32	LOC126536	0	rs1029513	Y	N
chr16:77824930-77831740	5	269	21	WWOX	20865	rs8062601	N	N
chr19:1426391-1463093	6	269	312	ADAMTSL5,C19orf25,PCSK4,REEP6	0	rs791464	N	N
chr8:145612372-145639251	11	268	213	NFKBIL2,SLC39A4,VPS28	0	rs1011211	Y	N
chr12:28472369-28481418	4	267	24	CCDC91	0	rs10843167	N	N
chr15:60100665-60106599	3	266	11	VPS13C	0	rs725174	Y	N
chr16:969913-975654	4	266	282	LMF1,SOX8	0	rs9931183	N	N
chr2:81376544-81408438	5	266	6	CTNNA2	647047	rs13398367	N	N
chr1:226139432-226154894	3	265	494	WNT9A	20894	rs1573059	Y	N
chr14:45820357-45829318	3	265	7	RPL10L	360652	rs7143339	N	N
chr22:18541424-18545632	4	264	181	ZDHHC8	25895	rs175194	N	N
chr7:111015409-111029397	5	264	11	IMMP2L	25826	rs2254006	N	N
chr12:7514991-7523410	5	263	15	CD163	0	rs7487755	N	N
chr5:98551702-98597609	6	262	9	CHD1	261564	rs1392465	Y	N
chr6:8872893-8877454	3	262	3	HULC	273813	rs4449671	N	N
chr17:35023531-35071008	6	260	31	PPP1R1B,STARD3	0	rs879606	Y	N
chr2:170618979-170633977	4	258	1	UBR3	0	rs1979345	Y	N
chr10:68034046-68069165	14	257	5	CTNNA3	0	rs1876306	N	N
chr3:60043770-60249089	108	256	21	FHIT	0	rs4679643	N	N
chr4:189993934-189996428	3	256	74	TRIML1	688291	rs2377460	N	N
chr16:552699-577213	3	255	354	C16orf11,NHLRC4,PIGQ	0	rs710925	N	N
chr2:14625996-14627062	3	255	27	FAM84A	63199	rs10929916	N	N
chr6:27030885-27059657	3	255	16	GUSBL1,NCRNA00240	0	rs9393777	Y	N
chr9:28585171-28726988	34	255	8	LINGO2	0	rs10757761	N	N
chr5:120452561-120473572	4	253	19	PRR16	401698	rs966452	N	N
chr7:54155997-54156583	3	252	6	HPVC1	79828	rs10247013	N	Y
chr3:55051414-55061783	3	251	4	CACNA2D3	0	rs358500	Y	N
chr3:4213196-4228219	3	250	7	SETMAR	91769	rs1444056	N	N
chr4:178831900-178834703	4	250	6	LOC285501	52202	rs13137421	N	Y
chr8:70364259-70368717	4	250	3	SULF1	172696	rs283319	N	Y
chr8:4730132-4743053	9	249	25	CSMD1	0	rs13251949	N	Y
chr1:72817746-72856809	5	247	13	NEGR1	296881	rs11209984	N	N
chr19:1065119-1097100	6	246	979	SBNO2	0	rs2072280	Y	N
chr3:89753046-89758560	3	246	6	EPHA3	139072	rs17027082	N	N
chr4:169056796-169224618	44	246	5	ANXA10	25664	rs13105067	N	N
chr4:37435648-37436009	3	245	10	PGM2	68668	rs1364831	N	N
chr15:20314760-20317047	3	244	374	GOLGA6L1	17394	rs7174633	N	N
chr7:87441679-87444182	3	244	12	ADAM22	0	rs1688888	Y	N
chr19:46711027-46741661	5	243	7	CEACAM21	32710	rs3826716	Y	N
chr3:1915190-1915922	3	243	42	CNTN4	201325	rs10510221	N	Y
chr4:135151781-135385933	29	243	14	PABPC4L	0	rs1494989	N	N
chr5:130679110-130688294	3	243	9	CDC42SE2	0	rs2549012	Y	N
chr6:44504079-44527314	7	243	23	CDC5L	0	rs10484624	N	N
chr22:19343347-19358946	3	242	86	POM121L4P	14897	rs674478	N	N
chr16:764099-780770	6	241	708	CHTF18,MSLNL,RPUSD1	0	rs1052629	N	N
chr19:20949974-20956239	3	240	2	ZNF85	24631	rs7253306	N	Y
chr4:41689402-41720041	5	239	9	SLC30A9	0	rs2581442	N	N
chr9:12155758-12169991	7	239	17	TYRP1	513395	rs1339266	N	N
chr16:1988797-2025998	10	236	888	NPW,SLC9A3R2,ZNF598	0	rs2286472	Y	N
chr10:102678352-102697516	5	234	3	FAM178A	0	rs10509748	Y	N
chr5:2100463-2111143	4	234	5	IRX4	164583	rs4975838	N	N
chr5:105426374-105437543	5	234	50	RAB9BP1	962677	rs12656675	N	N
chr8:4706056-4727382	12	234	28	CSMD1	0	rs6558928	N	Y
chr16:664085-671726	3	233	808	JMJD8,RHBDL1,RHOT2,STUB1	0	rs3830140	N	N
chr17:1480288-1488940	3	233	273	SCARF1	0	rs4790250	Y	N
chr5:98803229-98825827	4	233	12	CHD1	513091	rs1403660	N	N
chr20:61624230-61629948	3	232	125	PPDPF	262	rs387098	Y	N
chr4:36592293-36607819	9	232	1	KIAA1239	315266	rs12506032	N	N
chr8:63378169-63385435	3	232	6	NKAIN3	0	rs13255400	N	Y
chr9:573025-575409	3	232	53	KANK1	0	rs1565789	N	N
chr15:63405585-63408494	4	231	5	IGDCC3	0	rs639812	Y	N
chr1:102479176-102484513	3	230	11	OLFM3	243798	rs10782879	N	N
chr6:21935083-21940525	5	228	5	FLJ22536	0	rs7740544	N	N
chr2:170076684-170077044	3	227	6	KBTBD10	0	rs3769772	N	N
chr5:28842013-28891040	9	227	97	CDH9	1767567	rs1501965	N	N
chr8:4463376-4464937	4	227	24	CSMD1	0	rs2616972	N	N
chr8:107929316-107931173	3	227	7	ABRA	77668	rs10504087	N	Y
chr8:145046951-145050595	4	227	40	PLEC	10714	rs12548824	N	N
chr10:67987089-67997021	7	226	3	CTNNA3	0	rs2660020	N	N
chr4:86320508-86328644	4	226	4	NCRNA00247	173316	rs6822829	N	N
chr5:101197157-101234268	8	226	7	SLCO4C1	363323	rs977918	N	Y
chr1:119924702-119941185	8	225	106	ZNF697	22338	rs12139088	N	Y
chr3:4235317-4249646	7	225	7	SETMAR	70342	rs313691	N	N
chr8:145299088-145358471	7	225	32	HEATR7A	0	rs9650466	N	N
chr10:56634203-56663822	7	224	10	PCDH15	403146	rs2247977	N	Y
chr14:21558349-21560562	3	224	2	OR4E2	354271	rs17113407	Y	N
chr7:110761280-110783255	8	224	7	IMMP2L	0	rs10224798	N	N
chr9:71289871-71308782	10	224	160	APBA1	0	rs11138927	N	N
chr7:50240218-50249131	3	223	16	IKZF1	65793	rs2124799	N	N
chr1:178327902-178334611	3	222	8	CEP350	0	rs12121834	Y	N
chr4:186637186-186656883	5	222	53	PDLIM3	2962	rs6846185	N	N
chr5:132064151-132071250	5	222	13	KIF3A	0	rs12186803	N	N
chr13:69705950-69717579	5	221	11	ATXN8OS	94064	rs9572406	N	N
chr16:67761735-67824710	4	221	2	SNTB2	0	rs12920476	Y	N
chr2:128109017-128115884	5	221	19	LIMS2,MYO7B	0	rs2288657	N	N
chr6:41198227-41209806	4	221	3	LOC221442	0	rs6926079	N	N
chr19:5405763-5407930	8	220	15	ZNRF4	0	rs2240743	Y	N
chr1:187353840-187356191	4	219	36	FAM5C	977229	rs1996001	N	N
chr6:95512595-95519916	3	219	11	MANEA	612218	rs6918852	N	N
chr9:11847464-11851962	3	219	21	TYRP1	831424	rs11999029	N	N
chr11:110418450-110423998	4	218	9	C11orf53	207919	rs17456276	Y	N
chr14:103650825-103694442	7	218	646	KIF26A,MIR203	0	rs2011069	N	N
chr19:2008907-2015619	4	218	1555	MOBKL2A	6416	rs10404242	N	N
chr8:144727897-144735737	6	218	955	EEF1D,NAPRT1	0	rs1809148	N	N
chr11:79655019-79659821	3	217	5	ODZ4	825676	rs1479310	N	Y
chr4:104428735-104454829	3	217	6	CENPE	89720	rs10516501	N	Y
chr5:109391074-109403379	7	217	2	LOC100289673	141975	rs1378507	N	N
chr16:54938698-54945545	6	216	174	GNAO1	0	rs3790113	Y	N
chr2:47105138-47108563	3	216	11	TTC7A	0	rs12373778	Y	N
chr11:106845807-106852591	5	215	5	CWF19L2	12025	rs624584	N	Y
chr9:25253760-25339769	22	215	36	TUSC1	326618	rs4977974	N	N
chr12:36528296-36633905	3	214	210	ALG10B	362919	rs11181294	N	Y
chr12:93291541-93294076	3	214	9	CCDC41	0	rs4761611	N	N
chr4:66632070-66652993	3	214	0	EPHA5	413822	rs6850299	N	Y
chr13:109540198-109559522	11	213	13	COL4A1	39789	rs16975317	N	N
chr19:1476307-1477613	3	213	208	PLK5P	0	rs2292453	N	N
chr1:62210460-62214376	4	212	2	INADL	0	rs11207881	N	Y
chr11:73366752-73372402	3	212	32	UCP2	0	rs17132534	Y	N
chr2:170051329-170058313	4	212	1	BBS5	0	rs6433124	N	N
chr6:86602842-86613636	3	212	6	SNHG5	157672	rs12198061	N	Y
chr6:147657403-147719587	4	212	5	STXBP5	0	rs2582929	N	N
chr1:102451136-102459291	3	211	10	OLFM3	215758	rs12086832	N	N
chr2:131357941-131361436	3	211	13	ARHGEF4	29258	rs13003829	N	Y
chr7:149114306-149131925	5	211	26	SSPO	0	rs1076277	Y	N
chr14:35163591-35196872	3	210	15	RALGAPA1	0	rs10134646	N	N
chr14:103352857-103379778	3	210	56	PPP1R13B	0	rs8006493	N	N
chr15:39953767-39955692	3	210	8	SPTBN5	0	rs12593397	Y	N
chr15:75090024-75096474	4	210	108	PSTPIP1	0	rs12905311	Y	N
chr15:91952543-91963332	8	210	8	RGMA	519096	rs17709494	N	N
chr19:953847-969318	6	210	373	C19orf6,GRIN3B	0	rs2240158	N	N
chr3:57448790-57453842	4	209	3	DNAH12	0	rs6806444	N	N
chr21:46666369-46680534	4	208	545	PCNT	0	rs915578	Y	N
chr6:32760295-32763196	3	208	167	HLA-DQB1	17851	rs9275184	N	N
chr10:13096593-13097488	3	207	3	CCDC3	12883	rs11258127	N	N
chr11:99029544-99071992	10	207	5	CNTN5	0	rs675333	N	N
chr17:58005113-58015954	3	207	33	TLK2	0	rs12451705	N	N
chr20:15000514-15091806	47	207	3	MACROD2	0	rs17357522	N	N
chr7:61813750-61955671	4	207	2012	LOC643955	433434	rs13242011	Y	N
chr22:18170308-18176082	3	206	87	GNB1L	0	rs5993834	N	N
chr3:97184873-97196039	3	206	16	EPHA6	820076	rs4596163	N	Y
chr5:6745053-6752224	3	206	9	PAPD7	15494	rs7726777	Y	N
chr7:24200109-24201169	3	206	7	NPY	89163	rs10487601	N	N
chr14:104032680-104034884	3	205	11	C14orf180	82217	rs4294750	Y	N
chr18:17677001-17704301	4	205	15	MIB1	0	rs10163723	N	N
chr2:45571826-45610993	10	205	72	SRBD1	0	rs12712944	Y	N
chr2:231687502-231690236	3	205	5	HTR2B,PSMD1	0	rs10194776	N	N
chr22:18580513-18613429	12	205	206	RTN4R	0	rs9606290	N	N
chr3:123080578-123096865	3	205	3	EAF2,SLC15A2	0	rs9878616	Y	N
chr7:10761590-10765017	4	205	5	NDUFA4	174323	rs2214543	N	N
chr10:115651155-115666613	4	204	20	NHLRC2	0	rs4244310	N	N
chr13:23963550-23970200	3	204	14	PARP4	0	rs9318599	N	N
chr4:973060-984414	3	204	398	IDUA,SLC26A1	0	rs3822030	N	N
chr8:83434235-83456427	6	204	6	SNX16	517159	rs17720831	N	N
chr16:86981260-87010259	10	203	35	ZNF469	11121	rs7185018	Y	N
chr14:21490309-21490725	3	202	2	OR4E2	286231	rs2031068	Y	N
chr16:581165-619413	8	202	310	RAB40C	0	rs7203694	N	N
chr2:73785479-73789830	3	202	9	NAT8B	3504	rs11126414	Y	N
chr9:28039518-28040777	3	202	13	LINGO2	0	rs1147819	N	N
chr9:139049256-139082912	7	202	178	C9orf139,C9orf140,ENTPD2,NPDC1	0	rs6605	Y	N
chr3:115068323-115083660	5	201	1	GRAMD1C	0	rs2566978	N	N
chr13:63161420-63241820	7	200	35	OR7E156P	0	rs7982715	N	N
chr1:1468043-1476697	3	199	284	SSU72	0	rs2031709	N	N
chr20:40644160-40676650	15	198	2	PTPRT	0	rs6102929	N	N
chr22:20711327-20903637	150	198	429	VPREB1	25563	rs8139909	N	N
chr6:162687672-162731892	20	198	187	PARK2	0	rs9365410	N	N
chr8:103123275-103125693	5	198	3	NCALD	0	rs1893532	N	Y
chr16:69274243-69294607	8	197	33	MTSS1L,VAC14	0	rs11648765	N	N
chr6:162658695-162668545	4	195	182	PARK2	0	rs7756134	N	N
chr15:84142286-84149393	7	194	8	KLHL25	3093	rs16944652	N	Y
chr4:166271718-166292143	5	194	8	TMEM192	18244	rs4691161	N	N
chr4:3974654-4133837	3	193	30	LOC348926	0	rs4974767	N	Y
chr5:60219301-60260671	3	193	4	ERCC8	0	rs4647097	N	N
chr13:68660944-68664391	6	192	49	MIR548H4	191057	rs8000906	N	N
chr12:27539678-27545813	3	191	37	C12orf70	0	rs3751223	N	Y
chr12:38588866-38598763	5	191	7	SLC2A13	0	rs12813530	N	Y
chr16:510624-531587	4	191	486	NCRNA00235,RAB11FIP3,SOLH	0	rs3760049	N	N
chr16:1968403-1985732	4	191	838	GFER,NOXO1,SYNGR3,TBL3	0	rs2283476	N	N
chr18:5918434-5922670	4	191	12	L3MBTL4	22035	rs4798416	N	Y
chr4:41646007-41672561	4	191	5	TMEM33	0	rs6830514	N	N
chr8:146195916-146206368	6	191	27	C8orf77,ZNF252	0	rs2294043	N	N
chr19:597900-602852	5	190	351	RNF126	0	rs757331	N	N
chr19:58028179-58036513	4	190	547	ZNF468	0	rs8111163	N	N
chr2:234657651-234659626	4	190	3	SPP2	7136	rs7581053	N	Y
chr3:4078926-4085799	4	190	6	LRRN1	214539	rs795730	N	N
chr8:2877299-2878216	3	190	36	CSMD1	0	rs10098487	N	N
chr14:38425897-38428570	3	189	1	SEC23A	142304	rs12889216	N	N
chr16:62633247-62642930	4	189	2	CDH11	895254	rs12708858	N	Y
chr2:18048653-18056323	7	189	73	KCNS3	70947	rs2732922	N	N
chr4:64616275-64619526	3	189	79	TECRL	207254	rs10028878	Y	N
chr20:60419414-60423470	4	188	85	C20orf151	0	rs1570023	Y	N
chr3:57432480-57444397	3	188	2	DNAH12	0	rs9863860	N	N
chr7:27148667-27155184	3	188	57	HOXA5,HOXA6	0	rs3757640	Y	N
chr11:86649196-86653354	3	187	11	TMEM135	0	rs301603	N	N
chr15:39940377-39950249	3	186	8	SPTBN5	0	rs11070352	Y	N
chr5:100506330-100522078	3	186	4	ST8SIA4	239444	rs2048525	N	N
chr8:6143066-6158732	7	186	30	MCPH1	92789	rs4587352	N	N
chr14:34535316-34547250	4	185	11	SRP54	0	rs876144	N	N
chr14:103629376-103638225	5	185	606	ASPG	0	rs737393	N	N
chr17:74593383-74599400	6	185	137	ENGASE,HRNBP3	0	rs7218352	N	N
chr18:3559620-3561217	3	185	22	DLGAP1	0	rs500214	N	Y
chr5:135303229-135324261	8	185	5	FBXL21,LECT2	0	rs31537	Y	N
chr9:11837376-11840283	3	185	21	TYRP1	843103	rs10960317	N	N
chr11:55442132-55552746	50	184	15	OR10AG1,OR5F1,OR5I1,OR7E5P	0	rs4367963	N	Y
chr15:29420453-29452735	5	184	34	KLF13	0	rs7169662	Y	N
chr6:86304478-86321093	3	184	2	SNX14	0	rs12527778	N	N
chr16:2682021-2693181	7	183	102	KCTD5	0	rs3112726	N	N
chr5:121293824-121298383	5	183	30	SRFBP1	27172	rs2914598	N	N
chr1:197037827-197040326	3	182	7	PTPRC	44659	rs10919584	N	N
chr14:61037871-61053696	12	182	17	PRKCH	0	rs1091679	N	Y
chr11:75386169-75413751	5	181	14	UVRAG	0	rs7111495	Y	N
chr11:88016449-88018980	4	180	8	GRM5	0	rs7946586	N	N
chr14:104286396-104339273	4	180	1032	AKT1,SIVA1,ZBTB42	0	rs2498804	N	N
chr10:87944582-87949029	3	179	4	GRID1	0	rs11201937	N	N
chr16:65947949-65960623	5	179	3	LRRC36	0	rs16957358	Y	N
chr17:72777846-72781683	4	179	35	40430	7404	rs12451573	N	N
chr3:128214737-128219958	3	179	135	PLXNA1	0	rs9870165	Y	N
chr11:31579110-31610982	3	178	72	ELP4	0	rs10488690	N	N
chr11:38253479-38278782	8	178	297	C11orf74	1616086	rs2045737	N	N
chr12:758581-768661	4	178	23	WNK1	0	rs2107613	Y	N
chr5:79447004-79448084	3	178	3	SERINC5	0	rs10474010	N	Y
chr6:10577812-10626336	32	178	4	GCNT2	3218	rs638338	N	N
chr6:32677669-32681607	4	178	13	HLA-DRB1	12129	rs2516049	N	N
chr10:54194664-54199263	7	177	4	MBL2	0	rs10824792	N	N
chr5:50053481-50063860	4	177	86	PARP8	0	rs13162945	Y	N
chr10:55048674-55109539	47	176	2	PCDH15	123002	rs1489830	N	Y
chr19:32693527-32720503	4	176	886	LOC148189	252739	rs8189785	Y	N
chr10:68077867-68100834	9	175	6	CTNNA3	0	rs17190635	N	N
chr5:100089854-100090938	3	175	5	ST8SIA4	79601	rs17158779	N	N
chr7:61649656-61752449	5	175	1633	LOC643955	636656	rs2123572	Y	N
chr8:144719071-144720335	3	175	817	C8orf73	0	rs896946	Y	N
chr9:137735262-137742049	3	175	128	KCNT1	0	rs496503	Y	N
chr11:123419952-123424338	4	174	7	OR10G7	5034	rs12275827	N	Y
chr16:1251334-1265972	4	174	278	TPSD1	2839	rs6600126	N	Y
chr17:54563534-54584498	4	174	38	MIR301A,MIR454,SKA2	0	rs8077052	Y	N
chr2:79185591-79192437	3	174	628	REG1A	8655	rs283852	N	Y
chr20:60327865-60335784	4	174	96	LAMA5	0	rs3737137	N	N
chr21:20723899-20766470	20	174	199	C21orf131	270315	rs2826259	N	Y
chr6:42679785-42708297	4	174	5	UBR2	0	rs6458299	N	N
chr1:8931993-8934309	5	173	12	CA6	0	rs17032907	N	Y
chr14:21448637-21451914	4	173	2	OR4E2	244559	rs10483263	N	N
chr17:77609741-77638015	5	173	97	DUS1L,FASN	0	rs8066956	Y	N
chr2:175037459-175039184	3	173	9	GPR155	0	rs16862584	N	N
chr21:22113405-22121478	4	173	199	NCAM2	280320	rs2245501	N	Y
chr5:92050388-92065977	3	173	6	FLJ42709	704844	rs17082499	Y	N
chr1:21761927-21762973	5	172	57	ALPL	0	rs1256336	Y	N
chr10:26965728-26996135	9	172	4	LOC731789	0	rs1748329	N	Y
chr18:17658855-17668757	3	172	15	MIB1,MIR1-2,MIR133A1	0	rs4591246	N	N
chr22:48970873-48979320	4	172	180	TRABD	0	rs732710	N	N
chr9:138809965-138844941	6	172	188	C9orf86,KIAA1984,LOC100131193	0	rs4546744	N	N
chr1:199046776-199058577	3	171	15	CAMSAP1L1	0	rs7528217	Y	N
chr1:244441364-244445616	4	171	32	SMYD3	0	rs7340004	N	Y
chr11:280233-285876	3	171	204	ATHL1	0	rs2242565	N	N
chr22:18409878-18439763	12	171	75	C22orf25	0	rs17818431	N	N
chr6:128517784-128538250	4	171	22	PTPRK	0	rs6926332	Y	N
chr6:147722052-147727967	4	171	6	STXBP5	0	rs3737183	N	N
chr6:162834976-162882252	16	171	81	PARK2	0	rs2022999	N	N
chr13:24469233-24477336	3	170	13	TPTE2P1	28626	rs10507341	N	Y
chr7:34865760-34874311	3	170	1	NPSR1	0	rs10238983	N	Y
chr11:80661868-80692622	14	169	2	FAM181B	1428072	rs1350421	N	Y
chr17:38779779-38791709	6	169	29	LOC100130581	11030	rs11651341	N	N
chr20:40690870-40702735	3	169	2	PTPRT	0	rs6016854	N	N
chr21:46359676-46370672	8	169	244	COL6A2	0	rs17357592	N	N
chr22:28451285-28454968	5	169	22	CABP7	0	rs7287478	Y	N
chr4:71013974-71016600	3	169	2	CSN1S2B	17310	rs7676735	N	Y
chr7:24268745-24278819	4	169	6	NPY	11513	rs16162	N	Y
chr10:71648150-71656513	5	168	1	PPA1	0	rs9284077	Y	N
chr16:1019583-1032677	7	168	492	LOC146336	21408	rs541912	N	N
chr4:20166557-20172206	4	168	2	SLIT2	0	rs13328045	N	Y
chr5:132084046-132097638	3	168	5	KIF3A	0	rs2406410	N	N
chr1:187701977-187790275	8	167	38	FAM5C	543145	rs7529500	N	Y
chr6:29207558-29222600	3	167	76	OR2J3	18976	rs9295794	N	N
chr7:52218373-52229284	4	167	43	POM121L12	841559	rs4947699	Y	N
chr15:22658176-22659931	3	166	44	SNRPN	0	rs12906707	N	N
chr4:5821544-5830218	7	166	19	EVC	0	rs6446395	N	Y
chr11:95619379-95620715	4	165	7	MAML2	0	rs545208	N	N
chr12:28486960-28491511	3	165	20	CCDC91	0	rs16932846	N	N
chr2:231649204-231655711	3	165	2	PSMD1	0	rs6436999	N	N
chr20:14653888-14662457	4	165	4	MACROD2	0	rs4813165	N	N
chr22:28436340-28444333	5	165	20	CABP7	2011	rs715595	N	N
chr10:123426236-123433871	7	164	4	ATE1	58744	rs4752580	N	N
chr13:58272829-58275096	4	164	14	DIAPH3	862628	rs12427981	N	N
chr18:18308209-18320153	4	164	5	CTAGE1	56333	rs2110135	N	Y
chr22:19753908-19792353	32	164	115	LOC400891	5453	rs12628319	N	N
chr4:91414892-91431115	3	164	105	FAM190A	0	rs11933080	N	N
chr5:165700272-165711472	5	164	2	ODZ2	932949	rs1405907	N	N
chr9:10651370-10676548	12	164	13	PTPRD	48647	rs4992817	N	N
chr14:73720251-73722279	3	163	8	LIN52	0	rs8021337	N	N
chr17:61513584-61529007	3	163	78	CCDC46	0	rs9899247	N	N
chr21:44533581-44541978	8	163	268	AIRE	0	rs1078480	N	N
chr22:44886334-44894380	5	163	108	LOC400931,MIRLET7A3,MIRLET7B	0	rs4823529	N	N
chr3:122983760-122996479	4	163	5	IQCB1	0	rs6795182	Y	N
chr7:142178383-142192134	4	163	16	PRSS2	0	rs2734222	Y	N
chr17:71119798-71139134	5	162	94	MYO15B,RECQL5	0	rs1093992	Y	N
chr18:56251779-56258658	7	162	12	MC4R	60798	rs10460146	N	N
chr15:77336617-77340959	5	161	3	ANKRD34C	21242	rs1865366	N	Y
chr3:149257402-149270281	3	161	3	AGTR1	628067	rs6764882	N	N
chr3:196604784-196623883	3	161	41	ACAP2	0	rs1994880	Y	N
chr6:162644237-162656466	5	161	182	PARK2	0	rs12214761	N	N
chr9:30536359-30548222	3	161	19	MIR873	1657406	rs10117990	N	N
chr1:102487105-102616131	30	160	9	OLFM3	251727	rs2792007	N	N
chr14:47866053-47920779	8	160	1	MDGA2	652315	rs10146911	N	N
chr16:1429262-1436006	4	160	1835	CCDC154,CLCN7	0	rs760993	N	N
chr22:48227074-48286253	14	160	51	C22orf34	113041	rs5769664	N	N
chr5:175492445-175551861	8	160	626	FAM153B	16382	rs2334963	N	Y
chr8:14230075-14232324	3	160	132	SGCZ	0	rs11991024	N	N
chr10:54788410-54807327	4	159	6	PCDH15	425214	rs4935071	N	Y
chr11:56079983-56104212	4	159	2	OR5M10,OR8U8	0	rs4939065	N	Y
chr11:68514489-68518856	4	159	5	MRGPRD	9458	rs2846204	Y	N
chr12:118473336-118475695	3	159	9	CCDC60	10102	rs7137869	N	N
chr16:21512681-21647775	17	159	124	IGSF6,METTL9,OTOA	0	rs11640609	N	N
chr11:444363-501805	7	158	244	PTDSS2,RNH1	0	rs4963194	Y	N
chr16:77617728-77620360	4	158	5	WWOX	0	rs2550702	N	Y
chr2:205824033-205829029	5	158	4	PARD3B	0	rs10490297	N	N
chr10:134910855-134948335	12	157	348	ADAM8,MIR202,TUBGCP2	0	rs7912335	Y	N
chr21:43688205-43695617	5	157	233	C21orf125	0	rs12626954	Y	N
chr4:183490484-183494456	6	157	17	ODZ3	0	rs1516537	N	N
chr1:187617323-187674150	3	156	27	FAM5C	659270	rs12079586	N	Y
chr17:58101711-58123535	4	156	48	MRC2	0	rs2072353	N	N
chr19:4037807-4049776	4	156	57	MAP2K2	0	rs350886	Y	N
chr19:6909134-6951401	15	156	214	EMR4P	0	rs6510934	N	N
chr20:12412082-12417505	5	156	4	SPTLC3	520122	rs6041387	N	Y
chr12:91725146-91749146	5	155	10	EEA1	0	rs1604955	N	N
chr15:27198618-27200387	4	155	541	FAM189A1	0	rs3797	Y	N
chr2:128117561-128126714	4	155	12	GPR17,LIMS2	0	rs3771295	N	N
chr7:110662389-110668954	5	155	11	IMMP2L	0	rs37717	N	N
chr9:138716241-138737657	5	155	256	FAM69B	0	rs11793385	N	N
chr14:98251139-98263340	5	154	1	C14orf177	0	rs10144883	N	N
chr10:107982339-108006360	8	153	3	SORCS1	317051	rs11192792	N	N
chr19:21183684-21186017	4	153	26	ZNF431	23039	rs7247623	N	N
chr3:26021365-26121049	11	153	2	OXSM	210337	rs7635622	N	N
chr9:15831937-15851885	5	153	7	C9orf93	0	rs1341740	N	N
chr9:136425324-136451221	5	153	197	RXRA	0	rs1805352	N	N
chr1:145128642-145136068	5	151	48	FMO5	0	rs718369	N	Y
chr12:60557385-60558836	4	151	6	FAM19A2	0	rs10877756	N	N
chr12:85844039-85902122	5	151	8	MGAT4C	87227	rs1873154	N	Y
chr15:91937734-91950789	11	151	8	RGMA	504287	rs11074207	N	N
chr17:24606704-24627212	5	151	17	NUFIP2	0	rs8614	N	N
chr7:111065681-111077203	4	151	14	IMMP2L	76098	rs2528679	N	N
chr8:15092801-15095529	5	151	13	SGCZ	0	rs13257462	N	Y
chr13:40314221-40357638	5	150	8	SUGT1L1	0	rs9525406	N	N
chr2:128723931-128724802	3	150	11	HS6ST1	14722	rs11689623	N	N
chr8:125407397-125412622	4	150	16	TMEM65	0	rs12674575	N	N
chr9:95685891-95688652	3	150	7	BARX1	65078	rs2185110	Y	N
chr11:104429456-104435886	3	149	9	CARD16	8195	rs1785884	N	Y
chr14:21541173-21551664	5	149	2	OR4E2	337095	rs3827932	N	N
chr2:127043289-127045243	3	149	3	GYPC	84911	rs11883941	N	N
chr22:18151568-18167736	7	149	84	GNB1L	0	rs5746834	N	N
chr9:131343422-131348664	6	149	7	C9orf50	65661	rs2542249	N	N
chr11:127094060-127100594	3	148	13	KIRREL3	718084	rs12420554	N	N
chr5:176792454-176818105	4	148	203	DBN1,GRK6,PRR7	0	rs2287694	N	N
chr8:2024688-2031833	8	148	20	MYOM2	0	rs2235123	N	N
chr8:4013913-4020594	5	148	21	CSMD1	0	rs1714757	N	N
chr8:144740535-144746191	3	148	819	EEF1D	0	rs4874159	N	N
chr1:1487687-1498897	3	147	303	SSU72	0	rs6603793	N	N
chr20:51722131-51731498	4	147	8	ZNF217	89088	rs6022654	N	N
chr22:19424781-19751459	66	147	92	AIFM3,CRKL,FLJ39582,LOC400891,LZTR1,MGC16703,P2RX6,P2RX6P,PI4KA,SERPIND1,SLC7A4,SNAP29,THAP7	0	rs178282	N	N
chr22:20679088-20692353	4	147	431	TOP3B	11941	rs5756388	N	N
chr4:26299382-26350218	10	147	2	TBC1D19	0	rs4437235	N	N
chr7:139615520-139626312	7	147	10	SLC37A3	53709	rs764891	N	N
chr13:94788141-94794502	5	146	52	ABCC4	36453	rs11617735	N	N
chr6:29443516-29451334	6	146	16	OR12D3	0	rs6934993	N	N
chr7:113907125-113934453	4	146	35	FOXP2	0	rs2106900	N	N
chr11:66689986-66720001	4	145	15	KDM2A	0	rs682509	N	N
chr12:31943689-31945102	3	145	946	C12orf35	58518	rs7315848	N	N
chr12:93260956-93281957	3	145	9	CCDC41	0	rs7138291	N	N
chr22:28855549-28911722	8	145	20	HORMAD2	0	rs5753027	Y	N
chr9:12175185-12257967	33	145	16	TYRP1	425419	rs1416578	N	N
chr1:187350799-187352431	3	144	22	FAM5C	980989	rs10082277	N	N
chr10:90853771-90856457	3	144	5	FAS	88249	rs7083405	N	N
chr11:110441021-110441742	3	144	7	C11orf53	190175	rs6589208	Y	N
chr16:364278-370012	3	144	217	TMEM8A	0	rs2071915	N	N
chr2:234607462-234608782	4	144	5	TRPM8	14557	rs10174012	N	Y
chr3:57457928-57464631	3	144	3	DNAH12	0	rs4681988	N	N
chr5:34192909-34199251	3	144	31	C1QTNF3	113835	rs11956689	N	N
chr9:21186907-21189680	3	144	18	IFNA7	1788	rs12348971	N	Y
chr14:34555499-34582086	6	143	11	SRP54	0	rs7147346	N	N
chr2:170081837-170085983	3	143	6	KBTBD10	0	rs13387104	N	N
chr20:40615725-40638727	12	143	4	PTPRT	0	rs4812609	N	N
chr22:17405381-18146782	148	143	74	C22orf39,CDC45,CLDN5,CLTCL1,DGCR11,DGCR14,DGCR2,GP1BB,GSC2,HIRA,LOC150185,MRPL40,SEPT5,SLC25A1,TBX1,TSSK2,UFD1L	0	rs13447270	N	N
chr3:115088065-115097933	5	143	3	GRAMD1C	0	rs9862440	N	N
chr4:104548584-104556621	3	143	3	TACR3	173453	rs6828829	Y	N
chr8:54141127-54144264	3	143	10	NPBWR1	125120	rs7835666	N	Y
chr9:87489280-87497947	3	143	18	AGTPBP1	0	rs10780736	N	N
chr9:138515294-138526312	7	143	586	NOTCH1	0	rs3812605	N	N
chr1:995669-1011521	4	142	35	C1orf159	0	rs9442372	N	N
chr1:226072681-226086465	6	142	20	PRSS38	0	rs7410918	N	N
chr14:40319704-40330334	4	142	149	LRFN5	816180	rs12890301	Y	N
chr19:4422797-4465135	11	142	18	HDGFRP2,PLIN4	0	rs892161	Y	N
chr8:145656204-145661116	3	142	267	CYHR1	0	rs10108150	N	N
chr12:10571483-10574596	3	141	21	KLRA1	57750	rs6488299	N	N
chr13:29752462-29754508	3	141	12	KATNAL1	0	rs17074507	N	N
chr22:19066315-19337485	65	141	82	KLHL22,MED15,SCARF2,ZNF74	0	rs5995708	N	N
chr3:6056827-6075940	10	141	13	GRM7	801862	rs1607193	N	Y
chr7:73753194-73777987	3	141	29	GTF2I	0	rs2301908	N	N
chr9:138534660-138577327	5	141	761	NOTCH1	0	rs11145770	N	N
chr12:5740510-5742820	3	140	10	ANO2	0	rs11063851	Y	N
chr12:123127756-123141930	4	140	14	ZNF664	61834	rs844085	Y	N
chr13:39017410-39021073	4	140	4	LHFP	0	rs8000770	N	Y
chr13:57566704-57573300	3	140	23	PCDH17	365638	rs12855303	N	N
chr15:28797383-28854497	7	140	285	ARHGAP11B	79078	rs3964705	N	N
chr15:84161149-84162823	5	140	10	KLHL25	21956	rs2344848	N	Y
chr16:83320337-83350762	11	140	7	USP10	0	rs9928495	N	N
chr16:87310177-87321411	3	140	140	FAM38A	0	rs1803382	N	N
chr6:152346021-152350825	6	140	3	ESR1	0	rs2982684	N	Y
chr7:12990992-12994220	3	140	29	ARL4A	293909	rs6979683	N	N
chr10:100155957-100169841	6	139	4	HPS1,PYROXD2	0	rs942805	Y	N
chr21:37624055-37632901	3	139	253	DYRK1A	28828	rs2409889	N	N
chr22:18194714-18317638	40	139	94	C22orf29,COMT,GNB1L,TXNRD2	0	rs3788310	N	N
chr3:147109058-147143052	7	139	4	PLOD2	126866	rs1398776	N	Y
chr4:152187745-152200086	3	139	51	LRBA	31416	rs6819599	Y	N
chr8:15828545-15831260	3	139	20	TUSC3	162179	rs4291272	N	N
chr10:85499176-85523402	3	138	5	GHITM	365763	rs11200461	N	N
chr12:11385288-11394536	10	138	47	PRB1	1488	rs7977399	N	N
chr14:34908140-34910429	3	138	16	NFKBIA	30038	rs2057337	Y	N
chr22:18330428-18405951	31	138	69	ARVCF,C22orf25,COMT,MIR185	0	rs1034565	N	N
chr7:99894102-99929731	4	138	12	C7orf51,C7orf61,TSC22D4	0	rs7806537	Y	N
chr9:9788666-9809028	17	138	10	PTPRD	0	rs2821490	N	N
chr9:33415385-33419322	3	138	10	SUGT1P1	0	rs4879704	N	N
chr10:115199055-115204678	4	137	1	HABP2	95902	rs10736227	N	N
chr16:52971231-52976802	5	137	1	IRX3	93352	rs12931564	N	N
chr17:20755358-20779952	9	137	10	CCDC144NL	15313	rs8067432	N	N
chr18:26535250-26537409	3	137	9	DSC3	286641	rs2733131	N	Y
chr19:16010033-16012223	3	137	6	FLJ25328	0	rs4808019	Y	N
chr21:46372439-46372983	3	137	242	COL6A2	0	rs7280485	N	N
chr4:164174542-164177106	3	137	2	NAF1	90204	rs4130505	N	Y
chr9:112473999-112494673	3	137	4	MUSK	0	rs7030683	N	N
chr9:130620565-130635228	6	137	566	C9orf114,CCBL1,ENDOG	0	rs2293968	N	N
chr13:56711568-56717452	4	136	141	PRR20A,PRR20B,PRR20C,PRR20D,PRR20E	69215	rs17053883	N	N
chr16:31719943-31766671	4	136	14	ZNF267	25909	rs11640526	N	N
chr18:2578360-2585443	4	136	17	NDC80	0	rs8093338	N	N
chr18:46150625-46165996	9	136	23	SKA1	0	rs17717589	Y	N
chr5:112991387-113006470	9	136	2	YTHDC2	32504	rs960692	N	N
chr7:244848-250149	3	136	68	FAM20C	37903	rs12718117	N	N
chr12:46131860-46142293	4	135	6	RPAP3	199690	rs12423892	N	N
chr13:81402686-81416252	4	135	40	SPRY2	1589599	rs9565708	Y	N
chr17:53743926-53756583	8	135	186	BZRAP1	0	rs2072143	N	N
chr19:1481060-1489107	4	135	145	PLK5P	0	rs10164385	N	N
chr2:70683919-70684313	3	135	5	TGFA	49306	rs12466990	Y	N
chr2:98228529-98238471	7	135	4	VWA3B	0	rs4389366	N	Y
chr2:194678939-194687403	4	135	14	PCGEM1	1329069	rs1607345	N	N
chr20:14915506-14991203	20	135	7	MACROD2	0	rs372274	N	N
chr21:43663581-43685595	8	135	223	SIK1	0	rs229353	N	N
chr6:138000737-138014761	9	135	9	OLIG3	143513	rs600469	Y	N
chr10:57999215-58143741	18	134	5	ZWINT	208175	rs7904526	N	Y
chr1:187793884-187810199	5	133	17	FAM5C	523221	rs7515434	N	Y
chr15:77231042-77242544	5	133	2	MIR184	46641	rs11631406	N	N
chr16:10296913-10310261	4	133	18	GRIN2A	112801	rs13333796	N	N
chr17:5901573-5902369	3	133	5	WSCD1	12289	rs12450377	N	Y
chr17:78618682-78634366	5	133	240	METRNL	0	rs8072895	N	N
chr21:23407600-23561264	29	133	205	NCAM2	1574515	rs198128	N	N
chr13:23384506-23388921	5	132	49	C1QTNF9B	15381	rs4238173	N	N
chr19:1624509-1635137	3	132	85	TCF3	21183	rs12460684	N	N
chr19:55952801-55955322	3	132	258	GPR32	10348	rs4802740	N	N
chr3:123046045-123056905	3	132	2	EAF2	0	rs6767409	N	N
chr16:1794541-1807041	5	131	21	HAGH	0	rs1028590	N	N
chr19:49620725-49626859	10	131	2	ZNF229	0	rs2734453	N	Y
chr4:121752008-121764588	7	131	4	PRDM5	70791	rs10518365	N	Y
chr5:145584828-145610930	4	131	14	RBM27	0	rs10515565	N	N
chr7:110608054-110620072	6	131	11	IMMP2L	0	rs6466375	N	Y
chr7:110691462-110711525	4	131	7	IMMP2L	0	rs37748	N	N
chr11:84216323-84245672	9	130	7	DLG2	0	rs1943713	N	N
chr11:132499814-132509446	5	130	37	OPCML	0	rs488322	N	N
chr14:103700464-103727513	9	130	153	KIF26A	0	rs2275593	N	N
chr16:987730-1013783	11	130	578	SOX8	10751	rs500492	N	N
chr18:20196461-20196570	3	130	31	OSBPL1A	0	rs1421117	N	N
chr19:21628684-21637457	4	130	128	ZNF100	61226	rs7508059	Y	N
chr2:172523756-172565120	6	130	1	HAT1	0	rs1982288	N	N
chr2:195386122-195399554	3	130	2	SLC39A10	830223	rs13022065	N	N
chr3:128224168-128240195	4	130	146	PLXNA1	0	rs9851451	N	N
chr4:39661333-39722082	7	130	12	LOC344967	0	rs557980	N	N
chr9:30410638-30514250	19	130	14	MIR873	1531685	rs7020697	N	N
chr1:1096336-1166460	11	129	90	B3GALT6,SDF4,TNFRSF18,TNFRSF4,TTLL10	0	rs2887286	N	N
chr1:92983464-92991364	3	129	5	EVI5	0	rs6604014	Y	N
chr10:135116379-135227438	31	129	2922	CYP2E1,LOC619207,SYCE1	0	rs6413420	N	N
chr11:24739759-24745253	8	129	52	LUZP2	0	rs2716534	N	N
chr11:67292237-67430258	5	129	305	LOC645332	0	rs7929569	N	Y
chr16:1049654-1101811	15	129	439	C1QTNF8,LOC146336,SSTR5	0	rs550713	N	N
chr2:179551857-179565022	3	129	1	CCDC141	93934	rs12993732	N	N
chr20:22273574-22275414	4	129	1	LOC284788	53557	rs1155011	N	Y
chr4:153490414-153528988	4	129	11	FBXW7	0	rs2714805	N	N
chr5:120714197-120731781	3	129	8	FTMT	483768	rs10478511	N	N
chr9:11673392-11706862	7	129	19	TYRP1	976524	rs13296683	N	N
chr1:6442899-6452776	4	128	69	ESPN,PLEKHG5,TNFRSF25	0	rs3138156	N	N
chr1:44254079-44259867	3	128	4	SLC6A9	0	rs9429225	N	N
chr11:2882197-2895626	8	128	39	SLC22A18	0	rs3782067	N	N
chr13:68665725-68673098	5	128	16	MIR548H4	195838	rs2325194	N	N
chr14:87477641-87489111	7	128	3	GALC	0	rs415076	N	N
chr16:79369438-79371197	4	128	16	CDYL2	0	rs9921063	N	N
chr19:55048976-55088075	6	128	69	AKT1S1,IL4I1,PNKP,PTOV1,TBC1D17	0	rs4802634	Y	N
chr21:23605342-23620400	10	128	199	NCAM2	1772257	rs2828060	N	Y
chr22:48013050-48020918	4	128	43	C22orf34	378376	rs739087	N	N
chr5:43741807-43763299	3	128	11	NNT	382	rs6451722	N	N
chr6:105023257-105041172	12	128	423	HACE1	241489	rs94802	N	N
chr12:55880161-55923860	5	127	10	LRP1,NDUFA4L2,NXPH4,SHMT2,STAC3	0	rs10783815	Y	N
chr21:46374041-46395637	6	127	246	COL6A2,FTCD	0	rs1980983	N	N
chr22:44854129-44881534	10	127	87	LOC400931	0	rs910923	N	N
chr6:10636204-10636780	3	127	3	GCNT2	0	rs631299	N	N
chr8:56543364-56550383	6	127	8	XKR4	0	rs2939658	N	Y
chr9:11715843-11828399	28	127	23	TYRP1	854987	rs10809590	N	N
chr1:178225432-178281357	7	126	14	CEP350	0	rs16855107	N	N
chr15:69990571-70112649	25	126	2	MYO9A	0	rs10518979	N	N
chr22:18558929-18576469	10	126	143	LOC150197	0	rs613930	N	N
chr4:81106993-81114815	3	126	15	ANTXR2	0	rs11098965	N	N
chr5:82553514-82578145	3	126	12	XRCC4	0	rs1193693	N	N
chr6:39177246-39180012	3	126	3	C6orf64	0	rs10947776	N	Y
chr11:109422369-109431994	4	125	21	ZC3H12C	37303	rs2358190	N	N
chr17:26432185-26462684	3	125	10	NF1	0	rs12449302	Y	N
chr17:63660583-63666271	3	125	45	LOC651250	16920	rs9909739	N	N
chr2:61390488-61394146	3	125	24	USP34	0	rs11680679	N	N
chr4:35051548-35087026	5	125	14	ARAP2	656991	rs12642609	N	N
chr8:144758235-144768796	5	125	560	PYCRL,TSTA3	0	rs2045084	N	N
chr1:2210509-2253748	15	124	120	MORN1,SKI	0	rs903916	N	N
chr1:67073684-67077894	3	124	1	WDR78	0	rs17496172	N	N
chr10:67878895-67976820	34	124	4	CTNNA3	0	rs1911343	N	N
chr10:124676646-124694139	5	124	3	C10orf88	0	rs4980169	N	N
chr15:92596662-92601453	4	124	5	MCTP2	40981	rs6497181	N	N
chr2:71187630-71192093	6	124	9	MCEE	0	rs10198989	N	N
chr6:53963448-53973626	5	124	3	C6orf142	18047	rs1409106	N	N
chr9:137784024-137793473	3	124	137	KCNT1	0	rs11103168	N	N
chr10:84703098-84706503	3	123	6	NRG3	0	rs2348754	N	Y
chr11:346090-368188	5	123	61	B4GALNT4	0	rs11246126	N	N
chr11:73584572-73594838	3	123	11	PPME1	0	rs2851712	N	N
chr15:59985856-60005981	7	123	10	VPS13C	0	rs7164933	N	N
chr16:87022477-87044441	3	123	19	ZNF469	0	rs11647786	N	N
chr20:14625788-14645386	7	123	5	MACROD2	0	rs6135228	N	N
chr20:40707077-40711739	3	123	2	PTPRT	0	rs761009	N	N
chr4:113763591-113798058	3	123	0	C4orf21,LARP7,MIR302A,MIR302B,MIR302C,MIR302D,MIR367	0	rs12054518	Y	N
chr6:161736650-161780000	15	123	13	PARK2	0	rs13202365	N	N
chr10:122149823-122152131	3	122	3	PPAPDC1A	54325	rs7913921	N	N
chr11:85365857-85381622	5	122	7	PICALM	0	rs669336	N	N
chr15:29459420-29462745	3	122	34	KLF13	2026	rs8034505	Y	N
chr9:30620020-30688142	10	122	14	ACO1	1686459	rs17784643	N	N
chr11:81201520-81201767	3	121	7	FAM181B	918927	rs9888255	N	N
chr12:1823251-1843645	9	121	11	CACNA2D4	0	rs11062006	N	N
chr13:69969424-69982998	4	121	11	ATXN8OS	357538	rs1953136	N	Y
chr2:94899271-94991772	7	121	50	TEKT4	0	rs4854239	N	N
chr20:35475054-35485260	4	121	15	SRC	7819	rs4810624	Y	N
chr4:32113322-32117038	3	121	121	PCDH7	1355801	rs11930703	N	N
chr15:27201838-27204954	5	120	533	FAM189A1	0	rs3751563	N	N
chr22:18658004-18686993	6	120	161	DGCR6L	0	rs5993954	N	N
chr22:44143538-44167560	8	120	9	SMC1B	0	rs17639579	N	N
chr8:3461498-3463359	3	120	21	CSMD1	0	rs7840019	N	N
chr10:115669498-115670925	4	119	4	NHLRC2	11056	rs1576479	N	N
chr12:7644562-7668464	6	119	13	APOBEC1	24799	rs7135842	N	N
chr12:34414427-34421490	3	119	504	ALG10	341924	rs11053254	Y	N
chr17:41602794-41605885	3	119	4999	KIAA1267	0	rs2532274	Y	N
chr2:47109227-47116736	4	119	9	TTC7A	0	rs1865257	Y	N
chr2:68473485-68485392	7	119	15	PLEK	0	rs1373200	Y	N
chr21:46396672-46399800	3	119	260	FTCD	0	rs2839127	N	N
chr22:21046568-21353745	107	119	38	GGTLC2,LOC648691,POM121L1P,PRAME,ZNF280A,ZNF280B	0	rs362139	N	N
chr7:30493888-30503441	6	119	5	GGCT	0	rs2529445	Y	N
chr1:80308076-80320023	6	118	34	ELTD1	1062993	rs1572349	N	N
chr13:71051569-71073445	3	118	66	DACH1	0	rs9919839	N	N
chr15:39906263-39913727	3	118	4	JMJD7,JMJD7-PLA2G4B,MAPKBP1	0	rs1043627	Y	N
chr15:97768295-97798792	14	118	13	LRRC28	24274	rs12050849	N	N
chr16:1192442-1201283	4	118	298	CACNA1H	0	rs9924677	N	N
chr19:46675662-46677464	3	118	3	C19orf69	33152	rs12462093	N	Y
chr2:233047792-233057832	7	118	21	ECEL1	0	rs10201913	Y	N
chr3:62643369-62669361	12	118	0	CADPS	0	rs9868884	N	Y
chr4:2713797-2718461	3	118	36	TNIP2	0	rs9683949	Y	N
chr5:103729578-103809862	11	118	3	RAB9BP1	653212	rs2963229	N	N
chr5:141998044-142000692	5	118	10	FGF1	0	rs10070885	N	Y
chr9:105440699-105462679	3	118	5	SMC2	433683	rs970512	N	N
chr11:99283416-99286663	8	117	55	CNTN5	0	rs10501933	N	N
chr14:47933072-47974651	9	117	6	MDGA2	719334	rs1976080	N	N
chr19:810214-841844	9	117	310	CFD,MED16	0	rs1683591	N	N
chr3:191217916-191221750	3	117	7	LEPREL1	0	rs7612466	N	N
chr5:723745-738748	4	117	933	TPPP	0	rs413666	N	N
chr8:30655202-30680429	3	117	9	GSR	0	rs8190996	Y	N
chr16:10431666-10438811	4	116	2	ATF7IP2	0	rs7205853	N	N
chr18:58404741-58406347	3	116	10	ZCCHC2	7943	rs2282551	Y	N
chr19:10989596-11001703	3	116	5	SMARCA4	0	rs4804561	Y	N
chr21:14258290-14297378	4	116	348	C21orf81	0	rs2822346	Y	N
chr11:2559602-2564426	4	115	73	KCNQ1	0	rs16924843	N	N
chr15:69941054-69978127	6	115	3	MYO9A	0	rs7177242	N	N
chr17:58094696-58096080	3	115	40	MRC2	0	rs2014055	N	N
chr2:54235839-54239579	3	115	8	ACYP2	0	rs6545388	N	N
chr4:44022887-44024346	3	115	15	KCTD8	0	rs11933079	N	Y
chr6:86284828-86291554	3	115	2	SNX14	0	rs9353319	N	N
chr6:151538033-151541500	3	115	8	AKAP12	61327	rs9478183	N	N
chr7:111098847-111116572	8	115	10	DOCK4	36828	rs2097938	N	N
chr7:142074094-142104463	8	115	16	PRSS1	32430	rs2213212	N	N
chr1:98115273-98121473	3	114	1	DPYD	0	rs16798	N	N
chr11:25090358-25249759	42	114	7	LUZP2	29596	rs11028493	N	Y
chr12:25267066-25288549	12	114	12	KRAS	0	rs6487464	N	N
chr12:38319910-38328487	4	114	3	C12orf40	0	rs11836770	N	N
chr15:69136099-69154066	3	114	4	LRRC49	6609	rs4776537	N	N
chr16:87649419-87674956	5	114	554	ACSF3	12799	rs11863582	N	N
chr17:36152937-36162718	6	114	14	KRT25	0	rs4890126	N	N
chr2:187813323-187851922	8	114	2	CALCRL	64172	rs1569135	N	N
chr20:46932528-46933482	3	114	8	ARFGEF2	38200	rs6095343	N	Y
chr20:60398252-60409427	4	114	40	CABLES2	0	rs2064829	Y	N
chr21:22228751-22237762	4	114	208	NCAM2	395666	rs2827143	N	Y
chr21:44055402-44070754	6	114	257	LOC284837	0	rs2838397	N	N
chr22:48806623-48812643	3	114	14	TTLL8	0	rs79298	Y	N
chr3:114873972-114933185	4	114	5	KIAA2018,NAA50	0	rs9881563	Y	N
chr5:80994757-81002422	3	114	2	SSBP2	0	rs1023747	N	N
chr6:162740072-162829925	35	114	204	PARK2	0	rs10945835	N	N
chr1:191147324-191154968	4	113	6	UCHL5	96554	rs7527185	N	N
chr1:210701206-210705348	3	113	19	NENF	14864	rs12746015	Y	N
chr11:4543829-4548853	6	113	12	C11orf40	376	rs7104911	N	N
chr11:95296033-95297409	3	113	3	MTMR2	0	rs7110786	N	N
chr17:53759348-53767652	3	113	167	BZRAP1,MIR142	0	rs2680691	N	N
chr22:18451737-18497345	13	113	74	DGCR8,MIR1306,RANBP1,TRMT2A	0	rs443678	N	N
chr3:88084403-88086502	3	113	0	HTR1F	27914	rs12106679	N	N
chr5:68443472-68462828	6	113	3	SLC30A5	0	rs164578	N	N
chr8:4646730-4649068	11	113	26	CSMD1	0	rs17071407	N	N
chr9:1489641-1503917	23	113	9	DMRT2	442088	rs7872925	N	N
chr9:131811172-131843027	8	113	90	FNBP1	0	rs633623	N	N
chr16:2161158-2214301	7	112	77	C16orf79,CASKIN1,E4F1,MLST8,PGP,TRAF7	0	rs9928327	N	N
chr18:67579536-67590053	5	112	17	CBLN2	764842	rs924945	N	N
chr19:22042752-22113096	9	112	8	ZNF257	0	rs17554694	N	Y
chr4:38883713-38910803	3	112	7	WDR19	0	rs2381349	N	N
chr5:13420397-13429546	3	112	7	DNAH5	313891	rs1037112	N	Y
chr7:16404335-16404882	3	112	43	ISPD	0	rs6461247	Y	N
chr9:15813667-15820506	3	112	7	C9orf93	0	rs1009468	N	N
chr1:2130121-2182293	10	111	80	SKI	0	rs263526	N	N
chr1:28532283-28614909	8	111	7	MED18,PHACTR4	0	rs11247811	N	N
chr1:31919351-31930961	4	111	23	COL16A1	0	rs2297682	Y	N
chr10:5790084-5808499	7	111	5	C10orf18	0	rs1418739	N	N
chr11:95847907-95907171	10	111	11	JRKL	81532	rs614571	N	N
chr12:85386838-85387172	3	111	11	MGAT4C	0	rs10858429	N	N
chr17:76553093-76570569	6	111	47	RPTOR	0	rs1062935	Y	N
chr2:179804806-179831074	3	111	2	SESTD1	0	rs12617002	N	N
chr5:119389359-119407151	5	111	4	FAM170A	389944	rs7702706	N	N
chr6:132736444-132743942	5	111	3	MOXD1	0	rs3734744	N	N
chr8:6163051-6176200	9	111	31	MCPH1	75321	rs2120485	N	N
chr8:14552547-14557049	4	111	35	SGCZ	0	rs12546155	N	N
chr10:12068234-12116049	10	110	6	UPF2	0	rs1701476	N	N
chr16:66539397-66582496	4	110	37	DPEP2,DPEP3,SLC12A4	0	rs16957664	Y	N
chr19:3392385-3442368	5	110	31	C19orf77,DOHH,NFIC	0	rs8105687	N	N
chr21:43697445-43698223	3	110	229	C21orf125	0	rs2838305	Y	N
chr3:183613189-183642121	6	110	6	ATP11B	351864	rs1488135	N	N
chr4:190061876-190068914	3	110	71	TRIML1	756233	rs6553249	N	N
chr5:20474012-20479457	3	110	15	CDH18	449902	rs13186243	N	Y
chr7:1455907-1488401	3	110	48	INTS1,MICALL2	0	rs6962610	N	N
chr7:45181073-45183540	3	110	19	RAMP3	0	rs1294945	Y	N
chr7:149698378-149712418	5	110	12	REPIN1,ZNF775	0	rs6971465	N	N
chr14:106107737-106180071	10	109	218	LOC100133469	85163	rs2015469	N	N
chr20:57735790-57741780	5	109	2	PHACTR3	0	rs6027062	N	N
chr3:15712614-15718207	3	109	1	ANKRD28	0	rs2470549	Y	N
chr3:84936469-84956683	6	109	3	CADM2	134140	rs395807	N	N
chr5:85285577-85306538	4	109	18	NBPF22P	307480	rs2918439	N	N
chr7:9508524-9538623	10	109	10	PER4	101802	rs2350862	N	N
chr8:5610715-5616334	3	109	22	MCPH1	635187	rs10106215	N	N
chr9:114037109-114056728	3	109	3	ROD1	0	rs7038217	Y	N
chr11:133663955-133715739	21	108	88	GLB1L2,GLB1L3	0	rs11223753	N	N
chr12:6703365-6718070	4	108	22	COPS7A	0	rs2178692	Y	N
chr17:77586501-77601176	3	108	87	DCXR,RFNG	0	rs6502048	N	N
chr19:58624107-58697120	23	108	652	LOC147804,ZNF761,ZNF813	0	rs1984432	N	N
chr4:132550-171476	6	108	60	ZNF718	0	rs10027536	N	N
chr8:2034763-2036057	3	108	20	MYOM2	0	rs3779839	N	N
chr8:98263065-98279184	5	108	6	PGCP	38167	rs7822798	N	N
chr8:145466386-145484561	4	108	163	BOP1	0	rs7838717	N	N
chr9:90007008-90011241	3	108	8	LOC645961	67288	rs2814839	N	N
chr9:106523234-106525147	3	108	6	NIPSNAP3A	24643	rs10820716	N	N
chr11:10057767-10074011	3	107	10	SBF2	0	rs11042613	N	N
chr11:10115813-10121032	3	107	3	SBF2	0	rs12274021	N	N
chr13:43988478-43992012	3	107	6	TSC22D1	0	rs7999606	Y	N
chr14:106295344-106297061	3	107	44	LOC100133469	272770	rs8022729	N	N
chr15:83522661-83529838	3	107	35	PDE8A	39285	rs2342120	N	N
chr16:1040307-1043096	4	107	365	LOC146336	10989	rs11864154	N	N
chr3:162900560-163030338	35	107	3	OTOL1	196136	rs308688	N	N
chr5:29493799-29495805	3	107	102	CDH6	1733748	rs685645	N	N
chr5:115589027-115601442	4	107	5	COMMD10	0	rs6594958	N	N
chr7:25744122-25746840	3	107	3	MIR148A	209224	rs4722511	N	Y
chr1:79256875-79259668	3	106	14	ELTD1	11792	rs2065485	Y	N
chr10:66973161-66988866	5	106	3	CTNNA3	360865	rs7923690	N	N
chr13:22320522-22333062	5	106	60	SGCG	319998	rs9510387	N	N
chr15:18421386-18452025	4	106	84	GOLGA6L6	545083	rs7170864	N	Y
chr19:46758119-46764442	4	106	23	CEACAM21	9929	rs4803481	N	N
chr2:76398701-76442450	10	106	8	LRRTM4	385916	rs6758645	N	N
chr21:46243440-46252267	4	106	291	COL6A1	0	rs1053312	N	N
chr3:146363278-146386647	6	106	7	PLOD2	883271	rs7622285	N	N
chr4:56188697-56207614	3	106	1	NMU	0	rs1488938	N	N
chr7:154688930-154697689	4	106	11	INSIG1	22730	rs3923644	N	N
chr8:3994619-4000753	8	106	20	CSMD1	0	rs17069139	N	N
chr9:23822717-23823710	4	106	37	ELAVL2	6654	rs783455	N	N
chr10:82853274-82858129	3	105	7	SH2D4B	456978	rs7097169	Y	N
chr13:18880162-18886302	3	105	119	TPTE2	8719	rs9551445	Y	N
chr17:56818851-56857101	9	105	38	BCAS3,C17orf82,TBX2	0	rs758600	Y	N
chr5:175888783-175897089	4	105	514	RNF44	0	rs890835	Y	N
chr1:233412909-233490230	10	104	14	ARID4B	0	rs4659654	N	N
chr11:68522471-68537646	3	104	10	MRGPRF	0	rs3862397	Y	N
chr12:20901315-20905536	5	104	18	SLCO1B3	0	rs4149118	N	N
chr15:42300382-42314105	3	104	4	FRMD5	25661	rs2464694	N	N
chr19:38423640-38434210	4	104	71	SLC7A10	15044	rs752503	N	N
chr4:92108195-92117088	4	104	6	FAM190A	0	rs7676210	N	Y
chr5:104233891-104362454	27	104	14	RAB9BP1	100620	rs1513651	N	N
chr6:80665013-80668335	5	104	2	ELOVL4	12913	rs346343	N	N
chr8:95803890-95813642	3	104	6	DPY19L4	0	rs12176630	N	N
chr1:6319959-6416986	9	103	47	ACOT7,ESPN,HES2	0	rs7524775	Y	N
chr11:692250-700558	3	103	102	EPS8L2,TMEM80	0	rs12293143	N	N
chr15:57158955-57173642	5	103	11	RNF111	0	rs12915899	N	N
chr19:989445-1010004	9	103	547	ABCA7,CNN2	0	rs3764650	N	N
chr2:208741802-208760548	8	103	2	C2orf80	0	rs6738940	N	N
chr3:50147401-50153015	5	103	5	SEMA3F	14837	rs13100903	N	N
chr4:165796190-165806790	4	103	6	40238	272333	rs12651422	N	N
chr5:106372044-106375450	3	103	5	EFNA5	365039	rs4264929	N	N
chr7:13700055-13700810	4	103	23	ETV1	196573	rs1942130	N	N
chr8:27720605-27736890	4	103	26	PBK	0	rs1052873	N	N
chr8:112203558-112226716	3	103	100	CSMD3	1077617	rs2033148	N	N
chr9:128305563-128315873	5	103	9	FAM125B	0	rs10819174	Y	N
chr10:75677909-75700681	3	102	9	ADK	0	rs12253120	Y	N
chr10:112749598-112764145	3	102	2	SHOC2	0	rs1980869	N	N
chr13:53686843-53710499	4	102	8	MIR1297	73609	rs2782517	N	Y
chr14:57209928-57211736	3	102	3	SLC35F4	76560	rs10431700	N	Y
chr19:46141443-46200282	10	102	21	CYP2B6,CYP2B7P1	0	rs10417579	N	Y
chr3:104579967-104598179	6	102	2	ZPLD1	898592	rs10804921	N	N
chr5:99770263-99812015	4	102	7	LOC100133050	18406	rs11738482	N	N
chr6:65066483-65076644	3	102	14	EYS	0	rs9353700	N	N
chr8:47062007-47194833	9	102	108	BEYLA	676840	rs13262569	N	Y
chr11:96490845-96550210	11	101	7	JRKL	724470	rs1793370	N	Y
chr11:98330947-98341301	3	101	18	CNTN5	55780	rs2129521	Y	N
chr14:104688087-104715466	6	101	21	JAG2,NUDT14	0	rs2072673	N	N
chr15:70660781-70667728	4	101	6	ARIH1,MIR630	0	rs16957148	Y	N
chr17:4160754-4195148	4	101	19	UBE2G1	0	rs4790611	N	N
chr22:34901862-34902461	3	101	9	APOL3	9691	rs80586	N	Y
chr4:104027155-104089540	3	101	3	CISD2,NHEDC1	0	rs17009195	N	N
chr5:96564341-96572061	3	101	4	RIOK2	19580	rs10040634	N	N
chr6:162419167-162637688	76	101	59	PARK2	0	rs9355987	N	N
chr8:11929002-11935618	3	101	301	DEFB130	23689	rs7821214	N	N
chr10:68109364-68194973	34	100	6	CTNNA3	0	rs1904424	N	N
chr10:82931735-82935530	3	100	7	SH2D4B	535439	rs10882789	N	N
chr12:62685998-62690201	4	100	3	SRGAP1	0	rs1350137	N	Y
chr14:26027844-26044254	4	100	6	NOVA1	0	rs8014053	N	N
chr15:32998973-33014905	5	100	9	AQR	0	rs7169701	N	N
chr17:3451964-3502173	18	100	13	CTNS,SHPK,TRPV1	0	rs222787	N	N
chr6:167603059-167690726	42	100	79	TTLL2,UNC93A	0	rs3817767	N	Y
chr7:9094766-9189993	32	100	9	NXPH1	335648	rs2107755	N	N
chr8:142796991-142815362	9	100	72	FLJ43860	210479	rs7820007	Y	N
chr9:103977934-104017374	26	100	7	GRIN3A	437251	rs10760848	N	N
chr19:539305-580303	6	99	216	HCN2,POLRMT	0	rs7255568	N	N
chr2:232920105-233017792	15	99	122	ALPP,ALPPL2,ECEL1P2	0	rs2697766	N	N
chr4:122562025-122611558	12	99	2	QRFPR	40394	rs690875	N	Y
chr5:132138942-132158923	3	99	3	40429	0	rs30514	N	Y
chr7:11969941-11976479	3	99	14	THSD7A	131592	rs10236721	N	Y
chr9:26255879-26407858	39	99	14	C9orf82	422826	rs1336467	N	N
chr1:162647580-162655215	3	98	24	PBX1	140211	rs10800018	Y	N
chr11:1063712-1074362	5	98	51	MUC2	0	rs7396030	N	N
chr12:17926040-17940493	4	98	28	RERGL	184577	rs11043723	N	N
chr12:77081222-77082855	3	98	9	NAV3	0	rs413249	N	N
chr14:50832439-50840607	6	98	29	TMX1	38317	rs4325468	N	N
chr16:15908585-15913069	3	98	699	C16orf63	18637	rs215042	N	N
chr2:61625761-61656813	7	98	9	XPO1	6839	rs778757	N	N
chr21:34077953-34089899	6	98	192	ITSN1	0	rs2300381	N	N
chr6:168193008-168206473	9	98	1633	FRMD1	0	rs3734899	N	N
chr1:114158186-114167957	3	97	4	PTPN22	0	rs2476599	N	N
chr10:107615243-107671437	10	97	3	SORCS3	600260	rs2683655	N	N
chr11:2142911-2154994	5	97	42	TH	0	rs10770141	N	N
chr11:99152896-99160002	6	97	4	CNTN5	0	rs1145378	N	Y
chr12:1142624-1236772	8	97	22	ERC1	0	rs2189788	N	N
chr12:39159922-39160355	4	97	29	LRRK2	110569	rs2588402	N	N
chr14:103232016-103268004	8	97	13	KLC1,XRCC3,ZFYVE21	0	rs12432907	Y	N
chr15:74908251-74963213	9	97	3	SCAPER	0	rs1398241	N	N
chr16:985385-986472	4	97	306	SOX8	8406	rs535255	N	N
chr19:906552-915434	6	97	352	ARID3A	0	rs1683583	N	N
chr2:9888817-9971061	19	97	13	TAF1B	0	rs4669476	N	N
chr2:19994560-20023690	5	97	8	WDR35	0	rs2028208	N	N
chr20:3621815-3636853	10	97	11	SIGLEC1	0	rs6139180	Y	N
chr3:194082030-194092410	4	97	12	C3orf59	0	rs6805010	N	Y
chr4:26226536-26240276	3	97	2	TBC1D19	0	rs260958	N	N
chr7:125353451-125369736	5	97	12	GRM8	496152	rs10256927	N	N
chr8:57149291-57197581	6	97	4	MOS,RPS20	0	rs4641033	Y	N
chr8:84381829-84390227	4	97	69	RALYL	867781	rs2170375	N	N
chr1:22022707-22050465	5	96	6	HSPG2,LDLRAD2	0	rs2290501	Y	N
chr10:126179856-126182366	3	96	4	LHPP	0	rs7084985	N	Y
chr12:7620700-7626586	4	96	14	APOBEC1	66677	rs7965166	N	N
chr13:56734345-56748616	4	96	33	PRR20A,PRR20B,PRR20C,PRR20D,PRR20E	91992	rs9527629	N	N
chr16:740822-746656	4	96	529	MSLN	4110	rs7404049	N	N
chr17:27799874-27836958	4	96	11	PSMD11	0	rs7212835	Y	N
chr19:9724483-9789044	6	96	7	FBXL12,ZNF846	0	rs7247038	N	Y
chr19:20580727-20585008	3	96	20	ZNF626	9577	rs8103146	N	N
chr20:61688972-61719719	8	96	35	GMEB2	0	rs149462	N	N
chr21:14059449-14197852	12	96	270	C21orf15	0	rs1985740	N	N
chr5:36488228-36496219	7	96	1	SLC1A3	145995	rs2468517	N	N
chr5:65409175-65418256	3	96	4	ERBB2IP	0	rs7356638	Y	N
chr6:86703825-86718986	6	96	4	SNHG5	258655	rs10498958	Y	N
chr7:27162638-27196074	14	96	38	HOXA10,HOXA11,HOXA11AS,HOXA7,HOXA9,MIR196B	0	rs2237336	N	N
chr7:113873430-113897804	4	96	10	FOXP2	0	rs10262103	N	N
chr8:65883288-65886009	3	96	2	CYP7B1	9386	rs13278868	N	N
chr8:92192384-92243291	5	96	4	LRRC69	0	rs11785003	N	Y
chr11:69755529-69759313	3	95	9	FADD	24373	rs555745	N	N
chr11:102626683-102644502	3	95	16	DYNC2H1	0	rs11225633	N	N
chr12:10492957-10557292	5	95	10	KLRC1	0	rs2900421	N	N
chr15:66188636-66212319	4	95	5	PIAS1	0	rs7162430	N	N
chr17:17360924-17380183	5	95	50	PEMT	0	rs4924922	N	N
chr19:850978-878971	5	95	255	ARID3A,C19orf22,KISS1R	0	rs168405	N	N
chr2:35690667-35941146	75	95	11	CRIM1	495755	rs17017365	N	N
chr21:42280737-42295594	10	95	187	ZNF295	0	rs871546	Y	N
chr4:162249247-162310205	13	95	8	FSTL5	214294	rs10517735	N	N
chr6:4200707-4417586	68	95	8	PECI	119877	rs1265203	N	N
chr6:128463455-128505339	4	95	3	PTPRK	0	rs7746783	N	N
chr6:154420845-154429999	3	95	7	OPRM1	0	rs3778150	N	N
chr1:187261219-187295821	5	94	14	FAM5C	1037599	rs7546105	N	Y
chr10:96524574-96537453	3	94	5	CYP2C19	0	rs4388808	N	N
chr10:113494074-113502956	8	94	5	GPAM	396656	rs4145762	N	N
chr13:22443597-22451518	7	94	43	SGCG	201542	rs9510468	N	N
chr16:16159100-16167944	8	94	149	ABCC6	0	rs3213470	N	N
chr16:28447349-28458168	3	94	5	NUPR1	0	rs12446550	Y	N
chr17:21315172-21430683	6	94	315	C17orf51	0	rs12453531	N	N
chr19:61434487-61444704	6	94	15	ZSCAN5A	3016	rs873733	N	N
chr21:23314957-23341733	10	94	198	NCAM2	1481872	rs198065	N	N
chr3:171401005-171415703	5	94	2	PRKCI	7211	rs9883462	N	N
chr4:81125155-81152332	4	94	2	ANTXR2	0	rs12504282	N	N
chr8:5737781-5744887	4	94	23	MCPH1	506634	rs5021377	N	N
chr1:93648634-93682475	4	93	4	FNBP1L	3801	rs7339890	N	N
chr13:23395118-23413162	8	93	33	C1QTNF9B	25993	rs2312302	N	N
chr13:72819856-72821886	3	93	9	KLF5	270179	rs1411320	Y	N
chr15:29143717-29172089	13	93	38	MIR211,TRPM1	0	rs4779816	N	N
chr15:41701665-41726934	3	93	151	CATSPER2	0	rs2927071	N	N
chr17:6738497-6742988	3	93	9	ALOX12P2	0	rs573836	N	N
chr17:63674826-63681642	3	93	40	LOC440461	24754	rs8078240	N	N
chr2:70375070-70386721	3	93	56	FAM136A	0	rs2279158	Y	N
chr22:33298614-33308106	3	93	16	ISX	484024	rs5999446	N	N
chr3:97770237-97800454	5	93	7	EPHA6	215661	rs1487735	N	N
chr5:179875001-179884180	4	93	7	CNOT6	0	rs17630822	Y	N
chr10:63660780-63678314	4	92	1	RTKN2	0	rs4381270	N	N
chr12:8496483-8562541	8	92	15	CLEC4D,CLEC6A	0	rs7138795	Y	N
chr14:86011992-86018289	4	92	6	FLRT2	847969	rs2022630	N	N
chr14:103143304-103162542	5	92	12	KLC1	2736	rs10134399	Y	N
chr16:88289911-88290764	3	92	23	CDK10,SPATA2L	0	rs1045814	N	N
chr17:76836926-76871369	8	92	366	SLC38A10	0	rs7219081	N	N
chr20:7347802-7354438	4	92	10	HAO1	457193	rs16993560	N	N
chr21:23360640-23373171	4	92	200	NCAM2	1527555	rs405227	N	N
chr3:9338272-9341920	3	92	5	THUMPD3	37797	rs2324797	N	N
chr4:72176427-72178204	4	92	1	DCK	60934	rs10003790	N	N
chr6:144199-151599	10	92	39	DUSP22	85502	rs1418707	N	N
chr7:143056311-143063852	4	92	99	FAM115C	0	rs4640977	N	N
chr8:63123992-63131962	4	92	4	NKAIN3	192093	rs344257	N	N
chr1:10559046-10565784	4	91	4	PEX14	0	rs12741973	N	Y
chr12:33615916-33626202	12	91	89	SYT10	131895	rs10844642	N	Y
chr12:78698368-78719824	3	91	41	PPP1R12A	0	rs17299883	N	N
chr15:76962868-76979471	6	91	4	MORF4L1	0	rs9806693	Y	N
chr16:1165629-1187607	3	91	291	CACNA1H	0	rs3794619	N	N
chr2:4592098-4606854	6	91	36	ALLC	863963	rs6751518	N	N
chr22:24254444-24258629	3	91	138	ADRBK2	32232	rs12160908	N	N
chr5:104537653-104675112	16	91	76	RAB9BP1	73956	rs292383	N	N
chr6:146657076-146675511	3	91	191	GRM1	0	rs1555084	N	N
chr8:142563242-142565324	3	91	20	FLJ43860	0	rs12056882	N	N
chr9:132261749-132265469	4	91	10	ASS1	44446	rs4573325	N	N
chr1:1020428-1055892	8	90	28	C1orf159	0	rs12726255	N	N
chr1:25282194-25292029	3	90	21	RUNX3	118106	rs311461	Y	N
chr10:91460814-91488234	5	90	3	KIF20B	0	rs10509579	N	N
chr11:1237710-1258558	5	90	14	MUC5B,TOLLIP	0	rs3750919	N	N
chr12:11599482-11612373	5	90	15	ETV6	81682	rs4763707	N	Y
chr14:21456499-21480460	10	90	2	OR4E2	252421	rs723879	N	N
chr14:64832534-64834310	3	90	2	LOC645431	112756	rs1256537	Y	N
chr16:68036027-68051780	3	90	5	CYB5B	0	rs11867084	N	N
chr17:26520021-26588729	6	90	3	NF1	0	rs2905803	N	N
chr19:35157036-35242353	8	90	9	C19orf2	0	rs10756	N	N
chr2:13005831-13007183	3	90	20	TRIB2	205522	rs779391	N	N
chr21:17966106-17968624	5	90	200	BTG3	58967	rs2824438	N	Y
chr3:123019187-123040223	5	90	1	EAF2,IQCB1	0	rs1920296	N	N
chr4:93125815-93149947	3	90	16	GRID2	294626	rs3864150	N	Y
chr5:17755558-17780897	6	90	8	BASP1	425615	rs11953245	N	N
chr7:7827153-7829845	6	90	6	RPA3	102390	rs2348561	N	N
chr1:77547001-77551196	5	89	3	AK5	0	rs9439799	N	N
chr10:58583657-58606559	5	89	4	ZWINT	792617	rs1394105	N	Y
chr11:66742199-66755431	4	89	15	KDM2A	0	rs6591239	N	N
chr13:71086523-71101093	3	89	86	DACH1	0	rs2150484	N	N
chr14:31301646-31312498	4	89	4	NUBPL	0	rs1897141	N	N
chr14:34457624-34502938	7	89	10	C14orf19	0	rs11156868	N	N
chr15:69054098-69099795	7	89	4	LRRC49	0	rs1441251	N	N
chr15:92603809-92629470	7	89	7	MCTP2	12964	rs12904449	N	N
chr17:58405003-58504165	9	89	51	TANC2	0	rs16946713	N	N
chr17:64809704-64830126	4	89	38	ABCA5	0	rs11544715	N	N
chr22:48993966-49003996	4	89	63	SELO,TUBGCP6	0	rs2281117	N	N
chr3:156948185-156949763	3	89	113	C3orf33	13332	rs358741	Y	N
chr5:63779405-63781539	3	89	43	RGS7BP	56669	rs271710	N	N
chr5:119036314-119045199	4	89	5	FAM170A	36899	rs330206	N	N
chr7:27203018-27209746	4	89	29	HOXA13	0	rs2189239	N	N
chr7:73127599-73129148	3	89	17	ELN	5427	rs1091813	N	N
chr8:96007598-96011420	3	89	10	TP53INP1	0	rs2459965	N	N
chr10:115591547-115641243	6	88	3	DCLRE1A,NHLRC2	0	rs6585248	N	N
chr12:21469826-21475976	4	88	13	PYROXD1	5829	rs7314170	N	N
chr12:49127324-49145087	4	88	7	LARP4	0	rs4351895	N	N
chr16:27333237-27340236	3	88	4	IL21R	0	rs11074858	N	N
chr16:68621490-68693706	3	88	132	PDXDC2	0	rs998109	N	N
chr2:108946170-108952869	5	88	7	EDAR	0	rs260693	N	N
chr22:33990875-34024295	4	88	8	HMGXB4	0	rs2235147	N	N
chr4:36217868-36292993	13	88	3	DTHD1	194096	rs4240256	N	N
chr7:88425220-88433587	4	88	67	ZNF804B	0	rs10486887	N	N
chr8:17482709-17490705	6	88	20	PDGFRL	0	rs2517275	N	Y
chr9:28188623-28332179	60	88	14	LINGO2	0	rs4559331	N	N
chr9:130602278-130611848	3	88	222	TBC1D13	0	rs1572912	N	N
chr1:1182378-1303878	6	87	136	ACAP3,AURKAIP1,CPSF3L,DVL1,GLTPD1,LOC100128842,MXRA8,PUSL1,SCNN1D,TAS1R3,UBE2J2	0	rs6685064	N	N
chr1:187538960-187587641	7	87	17	FAM5C	745779	rs10801415	N	N
chr10:66564675-66566983	3	87	31	ANXA2P3	308035	rs10761930	N	N
chr11:21786940-21796469	4	87	5	NELL1	233137	rs1945335	N	Y
chr11:86666782-86684678	4	87	6	TMEM135	0	rs301582	N	N
chr14:102071579-102097112	5	87	75	ANKRD9	25698	rs942016	N	N
chr16:45751552-45887745	6	87	7	ITFG1	0	rs1362567	N	N
chr18:68791618-68792198	3	87	13	NETO1	105828	rs4363934	N	N
chr19:46033429-46055605	3	87	42	CYP2A6	0	rs10418304	N	Y
chr20:61061227-61070635	7	87	41	SLC17A9	0	rs3729555	N	N
chr3:1924294-1925535	4	87	42	CNTN4	191712	rs9821217	N	N
chr3:158126079-158139447	3	87	3	LEKR1	0	rs2874491	N	N
chr4:70066209-70072336	3	87	73	UGT2B11	28300	rs4629526	N	N
chr4:80867781-80875329	7	87	20	GDEP	92320	rs7679449	N	N
chr5:25735873-25758825	5	87	9	CDH10	1055205	rs2928179	N	N
chr7:53293200-53295159	3	87	7	POM121L12	221089	rs6946803	N	Y
chr8:62020767-62026636	5	87	12	CHD7	78746	rs11995686	N	N
chr9:78340723-78350579	4	87	6	GCNT1	28571	rs10781366	N	N
chr1:65830029-65834913	4	86	1	LEPR	0	rs1137101	N	N
chr1:70914756-70918410	3	86	3	PTGER3	172214	rs2782763	N	N
chr1:220377302-220393433	4	86	8	HHIPL2	368792	rs12084141	Y	N
chr1:240381977-240396437	7	86	15	PLD5	0	rs12037915	N	Y
chr14:19648084-19692827	11	86	7	OR4K17,OR4N5	0	rs1888371	N	N
chr15:22643359-22657843	8	86	44	SNRPN	0	rs7164989	N	N
chr15:37161386-37173213	3	86	27	C15orf54	156964	rs4628937	N	N
chr3:36378968-36380078	3	86	14	STAC	17023	rs9878617	N	N
chr4:25579261-25593163	7	86	2	C4orf52	38663	rs16877848	N	N
chr4:168844610-168847633	4	86	8	ANXA10	402649	rs7683366	N	N
chr6:32790115-32790286	3	86	7	HLA-DQA2	26855	rs3104404	N	N
chr7:126563455-126567192	4	86	8	GRM8	0	rs2299538	N	Y
chr1:2296555-2328934	15	85	24	MORN1,PEX10,RER1	0	rs903903	N	N
chr1:59779863-59806990	4	85	6	FGGY	0	rs17119620	N	N
chr11:97022458-97025197	3	85	16	JRKL	1256083	rs7950929	N	N
chr13:84502069-84510389	4	85	49	MIR548F1	665799	rs2485241	N	N
chr17:40098051-40130743	5	85	22	C17orf104,CCDC43	0	rs3897489	N	N
chr18:12708593-12711268	3	85	12	PSMG2	0	rs12965549	N	N
chr2:168983991-168999635	7	85	2	LASS6	21446	rs2724157	N	Y
chr2:170040640-170048498	4	85	1	BBS5	0	rs6736056	N	N
chr2:238396670-238427144	7	85	39	RBM44	0	rs1198814	N	N
chr21:26947332-26948370	3	85	197	CYYR1	79880	rs458076	N	Y
chr5:528104-543237	6	85	48	SLC9A3	0	rs2241597	N	N
chr5:99360595-99407323	7	85	6	LOC100133050	335786	rs9654508	N	N
chr8:13721790-13732274	8	85	37	C8orf48	251623	rs13439467	N	N
chr1:211186726-211193164	3	84	31	VASH2	0	rs6680470	Y	N
chr11:50566118-50599126	3	84	2074	LOC646813	229740	rs2872480	N	N
chr11:113972865-113976286	3	84	12	FAM55D	1171	rs10790026	N	N
chr13:84430652-84455108	13	84	21	MIR548F1	594382	rs9546988	N	N
chr14:42041538-42043772	3	84	2	LRFN5	598034	rs950100	N	N
chr14:102166739-102170135	4	84	12	RCOR1	0	rs1190344	N	N
chr16:83292582-83313158	6	84	5	USP10	0	rs6564068	N	N
chr2:41065514-41068197	6	84	15	SLC8A1	472435	rs13022283	N	N
chr2:94793151-94823140	3	84	153	ANKRD20B	0	rs10202262	N	N
chr2:234313599-234323362	3	84	4	DNAJB3,UGT1A10,UGT1A3,UGT1A4,UGT1A5,UGT1A6,UGT1A7,UGT1A8,UGT1A9	0	rs4663968	N	Y
chr21:27907420-27915809	3	84	204	NCRNA00113	100760	rs13051424	N	N
chr22:39418818-39454938	8	84	5	MCHR1	10054	rs6002037	N	N
chr3:5379904-5411345	12	84	9	EDEM1	143255	rs17042385	N	N
chr3:87825437-87849425	3	84	26	HTR1F	264991	rs6769025	Y	N
chr4:138183719-138203681	5	84	12	PCDH18	455841	rs654656	N	N
chr6:42719850-42749682	7	84	4	UBR2	0	rs16895923	N	N
chr6:73520322-73523808	3	84	3	KCNQ5	0	rs7765507	N	N
chr6:132728941-132731932	3	84	2	MOXD1	0	rs17061204	N	N
chr7:57212608-57219954	3	84	108	ZNF479	1095	rs4418296	N	N
chr8:47799146-47859016	4	84	13	BEYLA	12657	rs2085745	N	Y
chr10:8132689-8138725	4	83	14	FLJ45983,GATA3	0	rs501764	N	N
chr12:11911206-11916630	5	83	10	ETV6	0	rs2239171	Y	N
chr12:93253708-93256725	3	83	9	CCDC41	0	rs7298750	N	N
chr16:27264168-27281901	9	83	53	IL4R	0	rs3024672	Y	N
chr19:49543974-49572200	5	83	4	ZFP112	0	rs2722738	N	N
chr3:76166636-76176911	4	83	6	ZNF717	249691	rs7625913	N	Y
chr4:104691520-104694198	3	83	5	TACR3	35876	rs394327	Y	N
chr5:52706731-52713208	3	83	1	FST	99144	rs4621519	N	N
chr5:88746275-88772031	4	83	3	MEF2C	510650	rs32887	N	N
chr7:8965606-8966262	3	83	12	NXPH1	206488	rs4725149	N	N
chr7:118655662-118804768	17	83	33	KCND2	896190	rs308159	N	N
chr8:6813700-6816495	3	83	32	DEFA10P	0	rs2978916	N	N
chr8:22034017-22044460	3	83	37	HR	0	rs13256571	Y	N
chr9:92157405-92178420	5	83	5	DIRAS2	233514	rs2771079	N	N
chr1:146202411-146293282	15	82	81	LOC100130000	47981	rs12402827	N	N
chr1:234451564-234480069	5	82	9	ERO1LB	0	rs1268614	N	N
chr10:5892178-5896990	4	82	4	GDI2	0	rs1858447	N	N
chr11:84943969-84955518	3	82	6	DLG2	0	rs4943923	N	N
chr14:106193970-106259760	11	82	200	LOC100133469	171396	rs2013423	N	N
chr15:52918575-52924047	4	82	6	UNC13C	210477	rs2721129	N	Y
chr16:4307731-4372030	9	82	18	CORO7,GLIS2,TIMM16,VASN	0	rs11989	N	N
chr16:79512894-79544831	10	82	10	C16orf61	22371	rs12446053	N	Y
chr19:6895843-6902567	5	82	219	EMR4P	945	rs2641600	N	N
chr19:16253163-16267034	3	82	36	KLF2	29617	rs3855681	Y	N
chr19:49044479-49044528	4	82	1	ZNF283	0	rs2356437	N	N
chr20:61808066-61820030	4	82	41	ARFRP1,ZGPAT	0	rs6062501	N	N
chr22:20645312-20666512	5	82	405	TOP3B	0	rs732466	N	N
chr3:53161740-53192453	8	82	21	PRKCD	0	rs3773732	N	N
chr5:145616864-145623241	5	82	4	RBM27	0	rs13155119	N	N
chr6:95384671-95394726	4	82	9	MANEA	737408	rs4299796	N	N
chr7:151666243-151701091	7	82	80	MLL3	0	rs10263545	N	N
chr8:3971476-3977104	9	82	18	CSMD1	0	rs11774235	N	N
chr8:43708027-43837769	7	82	357	POTEA	370542	rs4131198	N	N
chr9:15866507-15870229	3	82	8	C9orf93	0	rs1169472	N	N
chr9:37144793-37213862	8	82	5	ZCCHC7	0	rs7048971	N	N
chr1:156756569-156757075	3	81	8	OR6Y1	26467	rs10797020	N	N
chr11:72604767-72623668	7	81	35	P2RY2	0	rs4944831	Y	N
chr20:54842260-54859768	10	81	2	TFAP2C	194515	rs12479850	N	N
chr21:21824685-21833902	6	81	211	NCAM2	0	rs2826881	N	N
chr21:45574146-45583931	3	81	255	LOC642852	32450	rs2838875	N	N
chr22:47436871-47437514	4	81	17	FAM19A5	0	rs8135393	N	N
chr3:174010671-174032332	5	81	6	ECT2	0	rs4331694	N	N
chr4:67788701-67799134	6	81	2	CENPC1	221450	rs12509799	N	N
chr5:109064976-109071966	3	81	5	MAN2A1,MIR548C	0	rs17162094	Y	N
chr6:10958298-10995237	10	81	3	GCM2,SYCP2L	0	rs9379881	Y	N
chr6:70051082-70064271	6	81	7	BAI3	0	rs9454727	Y	N
chr7:94651324-94668979	3	81	27	PPP1R9A	0	rs1527721	N	N
chr1:25002670-25017160	3	80	20	CLIC4	0	rs4306080	N	N
chr12:7032978-7046879	5	80	10	C1S	0	rs7962629	N	N
chr12:7537044-7554728	6	80	13	CD163	0	rs4883263	N	N
chr12:119284926-119302396	3	80	9	MSI1	0	rs757123	N	N
chr14:34878995-34902417	10	80	16	PSMA6	22564	rs8003074	N	N
chr19:14102205-14120846	3	80	14	ASF1B,LPHN1	0	rs10421422	N	N
chr2:24725967-24775939	3	80	12	NCOA1	0	rs2119115	N	N
chr2:78625722-78636272	5	80	18	REG3G	470062	rs1878146	N	N
chr2:139612003-139623535	4	80	27	LOC647012	238789	rs4954745	N	N
chr4:190081495-190098547	5	80	68	TRIML1	775852	rs10001577	N	N
chr6:105342668-105408915	6	80	7	HACE1	0	rs4079063	N	N
chr7:145884986-145885593	3	80	88	CNTNAP2	0	rs12154459	N	N
chr9:17475598-17478111	6	80	29	CNTLN	0	rs3780256	N	N
chr1:5013771-5070572	14	79	52	AJAP1	270060	rs2290849	N	N
chr1:78422450-78432711	3	79	6	MGC27382	35160	rs12403399	N	N
chr10:28604738-28611866	6	79	5	MPP7	0	rs7100619	N	Y
chr11:2553901-2555366	3	79	54	KCNQ1	0	rs12282937	N	N
chr11:29167875-29173959	3	79	34	KCNA4	814382	rs12286790	N	N
chr12:815583-831597	4	79	20	WNK1	0	rs2158501	N	N
chr12:20936056-21207480	39	79	11	LST-3TM12,SLCO1B1,SLCO1B3	0	rs11045689	N	N
chr16:3647748-3658849	7	79	5	DNASE1,TRAP1	0	rs4786427	N	N
chr17:34570514-34572629	4	79	15	ARL5C	0	rs544198	N	N
chr2:184866619-184874717	5	79	35	ZNF804A	296621	rs13416635	N	N
chr3:187869993-187902864	10	79	7	HRG	0	rs2228243	N	N
chr4:116984655-116989195	3	79	2	MIR1973	451135	rs1549805	N	N
chr5:13257549-13260997	4	79	84	TAG	399254	rs13360851	N	N
chr5:103471055-103478689	3	79	4	NUDT12	544666	rs7725285	N	Y
chr5:121267095-121280515	6	79	15	SRFBP1	45040	rs13179906	N	N
chr6:149541492-149543059	3	79	2	UST	101673	rs12205218	N	N
chr7:20702410-20711088	8	79	6	ABCB5	0	rs4142216	N	N
chr7:49370328-49396352	6	79	7	VWC2	387451	rs7803133	N	N
chr7:89395484-89547717	43	79	49	DPY19L2P4	38933	rs7798970	N	N
chr7:142009763-142052435	7	79	12	PRSS1	84458	rs9640373	N	N
chr8:4003338-4010219	6	79	21	CSMD1	0	rs7006672	N	N
chr8:6179713-6187853	4	79	31	MCPH1	63668	rs12550228	N	N
chr1:3364220-3418468	10	78	366	ARHGEF16,MEGF6	0	rs2185639	N	N
chr1:144337336-144458820	13	78	234	CD160,PDZK1,RNF115	0	rs11799942	N	N
chr11:31635624-31659092	4	78	6	ELP4	0	rs10835801	N	N
chr12:100110383-100111938	4	78	8	SLC5A8	0	rs2625154	Y	N
chr14:30655040-30687631	3	78	7	HECTD1	0	rs10136398	N	N
chr14:45918391-45943526	3	78	32	RPL10L	246444	rs1999618	N	N
chr19:4020119-4028096	3	78	53	ZBTB7A	2303	rs350832	N	N
chr2:45636831-45649739	3	78	66	SRBD1	0	rs3821063	N	N
chr2:118941038-118950142	5	78	1	INSIG2	356971	rs17773157	N	N
chr20:42151620-42158000	5	78	1	JPH2	15751	rs4441533	Y	N
chr4:40271150-40277461	3	78	5	RBM47	0	rs7674834	N	N
chr5:171462326-171466234	4	78	36	STK10	0	rs7725706	N	N
chr7:72987724-72997112	3	78	19	WBSCR28	69565	rs12530707	N	N
chr7:110625334-110651535	10	78	12	IMMP2L	0	rs214460	N	N
chr1:30258715-30260927	4	77	4	MATN1	695786	rs453149	N	N
chr1:30623489-30632712	7	77	6	MATN1	324001	rs750150	N	N
chr10:70286205-70288865	5	77	1	STOX1	0	rs1007042	N	Y
chr10:101754883-101770604	3	77	150	DNMBP	0	rs11593328	N	N
chr12:64407529-64417330	3	77	12	RPSAP52	20740	rs17101674	Y	N
chr16:10388347-10389813	3	77	12	ATF7IP2	40413	rs9938188	N	N
chr17:61719099-61726150	3	77	40	PRKCA	3238	rs11867898	N	N
chr2:32487194-32636267	13	77	152	BIRC6,MIR558	0	rs17820747	N	N
chr2:43867805-43877040	4	77	18	DYNC2LI1	0	rs3792017	N	N
chr2:55178464-55188549	4	77	5	RTN4	47226	rs12464796	N	Y
chr20:48505-88280	12	77	17	DEFB126,DEFB127	0	rs1342137	N	N
chr3:41068579-41119699	18	77	0	CTNNB1	96247	rs429988	N	N
chr5:61463894-61497366	13	77	0	KIF2A	140380	rs3906400	N	N
chr5:180540489-180566560	7	77	59	TRIM7	0	rs416574	Y	N
chr7:35696134-35722009	5	77	8	HERPUD2	0	rs896173	N	N
chr8:15983553-15988678	8	77	24	MSR1	21080	rs7016676	N	N
chr8:47229654-47752590	38	77	55	BEYLA	119083	rs7293734	N	Y
chr9:7012554-7017194	4	77	11	KDM4C	0	rs10975990	Y	N
chr1:4931239-4954210	10	76	3	AJAP1	187528	rs1563791	N	N
chr1:72394051-72429646	6	76	3	NEGR1	0	rs1157072	N	N
chr1:151291258-151311620	7	76	8	SPRR2A,SPRR2B	0	rs310098	N	N
chr1:186206616-186213763	4	76	12	PLA2G4A	981880	rs7539069	N	Y
chr10:96852109-96896282	8	76	5	CYP2C8	32865	rs7081491	N	N
chr10:135252190-135284293	7	76	1127	FRG2B	4300	rs7903897	N	N
chr14:64405803-64428329	3	76	3	CHURC1	22564	rs4899150	Y	N
chr15:32063461-32065199	3	76	5	AVEN,CHRM5	0	rs8039609	N	N
chr16:10461173-10467886	3	76	2	ATF7IP2	0	rs12165003	N	N
chr16:87332684-87334839	3	76	107	FAM38A	0	rs2242166	N	N
chr2:13633992-13637083	3	76	21	TRIB2	833683	rs13029546	N	N
chr2:54220084-54226435	5	76	8	ACYP2	0	rs1877908	N	N
chr3:192267901-192269153	3	76	9	OSTN	143863	rs2048415	N	N
chr4:5124930-5129690	6	76	8	STK32B	0	rs10028432	N	N
chr4:11779045-11785741	3	76	7	HS3ST1	739410	rs11730805	N	N
chr4:162635366-162656994	7	76	3	FSTL5	0	rs10000255	N	N
chr6:32775888-32787668	27	76	4	HLA-DQA2	29473	rs2856718	N	N
chr9:603908-694075	67	76	50	KANK1	0	rs1885924	N	Y
chr1:159537340-159539150	3	75	10	MPZ	2001	rs4657015	N	N
chr10:120677777-120682825	6	75	9	NANOS1	96393	rs1926581	N	N
chr13:62291269-62305059	5	75	18	OR7E156P	904510	rs7337994	N	N
chr13:63330923-63353166	3	75	24	OR7E156P	116221	rs1103358	N	N
chr14:104919936-104987842	3	75	83	MTA1,PACS2	0	rs8021311	N	N
chr15:49639291-49708650	14	75	4	DMXL2	0	rs4545756	N	N
chr17:45664873-45671871	3	75	29	COL1A1	30874	rs1881141	N	N
chr19:1497180-1601134	10	75	79	MBD3,MEX3D,TCF3,UQCR11	0	rs4807122	N	N
chr19:53443620-53453236	6	75	10	CARD8	0	rs16981882	N	N
chr20:14451743-14457449	3	75	4	MACROD2	0	rs6074749	N	N
chr3:89462625-89475468	3	75	3	EPHA3	0	rs9833400	N	N
chr4:21155635-21175276	12	75	6	KCNIP4	0	rs358840	N	N
chr8:16492939-16569399	21	75	14	FGF20	325306	rs10110604	N	N
chr9:29917527-29923213	11	75	24	MIR873	1038574	rs10813203	N	Y
chr9:131706896-131798288	9	75	73	FNBP1	0	rs7870884	N	N
chr1:219893204-219899302	3	74	14	DUSP10	42087	rs7355123	N	N
chr10:88422308-88430546	6	74	6	LDB3	0	rs2803566	N	N
chr11:45879266-45896217	4	74	31	C11orf94,MAPK8IP1,PEX16	0	rs7925824	N	N
chr11:58588932-58603752	3	74	195	FAM111B	27482	rs504789	N	N
chr12:25438106-25442415	7	74	14	IFLTD1	77868	rs4578491	Y	N
chr13:19517425-19562819	10	74	14	ZMYM2	0	rs259783	N	N
chr15:59943982-59965987	5	74	5	VPS13C	0	rs2414755	N	N
chr15:67253174-67329101	10	74	4	GLCE	0	rs10162608	N	N
chr16:10553218-10556309	3	74	2	EMP2	0	rs2354418	N	N
chr19:489531-507632	10	74	178	CDC34,GZMM	0	rs3760880	N	N
chr19:5645630-5662930	5	74	440	LONP1	0	rs945704	Y	N
chr19:8957252-8960053	4	74	6	MUC16	4234	rs4435373	Y	N
chr2:128067278-128095033	7	74	9	MYO7B	0	rs777433	N	N
chr3:62943547-62968123	5	74	3	LOC285401	95281	rs9311855	N	N
chr6:68306839-68492592	29	74	4	BAI3	909761	rs6911763	N	Y
chr6:109444416-109476438	5	74	11	SESN1	0	rs7757845	N	N
chr1:2259808-2293372	14	73	11	LOC100129534,MORN1	0	rs2840530	N	N
chr1:32803048-32839178	4	73	2	ZBTB8A	0	rs9425886	N	N
chr10:53058229-53069906	4	73	1	PRKG1	0	rs3829170	N	N
chr12:23045722-23047861	4	73	21	ETNK1	310847	rs12816878	N	N
chr14:69797847-69805098	3	73	0	ADAM21P1	13576	rs2332277	Y	N
chr15:91967763-92035325	18	73	8	RGMA	534316	rs4473130	N	N
chr17:21202153-21208183	3	73	53	KCNJ12	12109	rs1320252	N	N
chr17:57223863-57254572	6	73	35	BRIP1	0	rs7222799	N	N
chr18:25471320-25476107	4	73	10	MIR302F	656767	rs6508611	N	N
chr22:44919891-44935825	5	73	4	PPARA	0	rs135551	Y	N
chr3:114978338-115001092	3	73	3	ATP6V1A	0	rs13061150	N	N
chr5:75182012-75196222	3	73	2	POC5	132943	rs10515208	N	N
chr6:10174516-10177720	4	73	3	TFAP2A	327182	rs9383382	N	Y
chr7:13157446-13172475	4	73	19	ARL4A	460363	rs7804111	N	N
chr8:110369755-110371223	3	73	17	NUDCD1	0	rs2980618	N	N
chr9:7724250-7760942	10	73	11	C9orf123	25549	rs4742406	N	N
chr9:105853286-105874130	4	73	7	SMC2	22232	rs4742899	N	Y
chr9:138754316-138780410	6	73	181	LCN10,LCN15,LCN6,LCN8	0	rs1108607	N	N
chr1:1077546-1089205	4	72	27	MIR200B	3142	rs7553429	N	N
chr1:28263183-28292971	4	72	6	EYA3	0	rs11247750	N	N
chr1:158816347-158826173	4	72	7	CD84	417	rs6692382	N	N
chr1:245419953-245421652	3	72	22	ZNF124	18012	rs12071728	N	N
chr11:48400487-48886497	19	72	20	OR4A47	0	rs11039836	N	N
chr12:73744431-73750793	3	72	12	KCNC2	0	rs1350515	Y	N
chr13:62880376-62903084	7	72	21	OR7E156P	306485	rs9539742	N	N
chr13:75999906-76009637	7	72	9	KCTD12	342668	rs17682342	N	N
chr14:98104529-98119328	7	72	1	C14orf177	128375	rs7142639	N	Y
chr15:27206037-27208346	4	72	454	FAM189A1	0	rs10851484	N	N
chr15:69404788-69418974	7	72	5	THSD4	0	rs6494906	N	N
chr16:49430496-49440312	6	72	3	CYLD	37149	rs1477174	Y	N
chr19:14434654-14451612	8	72	22	GIPC1,PKN1,PTGER1	0	rs16979708	N	N
chr2:32937153-32955412	6	72	197	LOC285045	0	rs6760225	N	N
chr2:51780103-51781546	3	72	20	NRXN1	666925	rs11563088	N	N
chr2:187942923-187946579	3	72	5	CALCRL	0	rs858759	N	N
chr21:24692463-24695412	3	72	194	NCRNA00158	984593	rs2829040	N	N
chr22:23927331-23930699	4	72	12	CRYBB3	0	rs5752079	Y	N
chr3:105661568-105681807	3	72	6	ALCAM	886596	rs7653621	N	N
chr3:157074627-157092037	3	72	5	GMPS	0	rs6441023	N	N
chr3:196506469-196591155	10	72	9	ACAP2	0	rs2050807	N	N
chr5:60171742-60183511	4	72	5	ELOVL7	0	rs17332419	N	N
chr5:81007185-81008011	3	72	2	SSBP2	0	rs585558	Y	N
chr6:75846246-75892025	9	72	4	COL12A1	0	rs2300795	Y	N
chr6:78384797-78389612	3	72	3	HTR1B	154958	rs4272179	N	N
chr6:124383894-124385638	5	72	91	NKAIN2	0	rs6917824	N	N
chr6:140822296-140891395	5	72	7	CITED2	1084818	rs9285492	N	N
chr6:169248365-169262485	7	72	14	THBS2	95315	rs10945376	N	Y
chr7:149093554-149096607	3	72	16	ZNF467	0	rs855674	N	N
chr8:115390010-115439688	7	72	6	CSMD3	871592	rs10808468	N	N
chr8:142322438-142331509	5	72	106	SLC45A4	14583	rs11778032	Y	N
chr9:105418289-105429508	4	72	6	SMC2	466854	rs10990842	N	N
chr10:56280721-56361311	27	71	4	PCDH15	49664	rs2384581	N	N
chr11:1199266-1220352	5	71	16	MUC5B	0	rs2735727	N	N
chr11:17257420-17277373	5	71	3	NUCB2	0	rs214105	N	N
chr11:67953406-67973996	4	71	31	LRP5	0	rs7111370	N	N
chr12:20228452-20230208	4	71	15	PDE3A	183256	rs10505863	N	N
chr15:50635703-50641946	4	71	4	ARPP19	0	rs1693531	N	N
chr16:6949583-7009057	22	71	30	A2BP1	0	rs11864504	N	N
chr16:61873196-61925758	4	71	34	CDH8	1245659	rs219586	Y	N
chr18:65342756-65344197	3	71	11	DOK6	0	rs9989625	N	N
chr20:51660501-51709859	9	71	12	ZNF217	27458	rs2041278	N	N
chr20:61597965-61610237	3	71	80	EEF1A2	0	rs10485825	N	N
chr22:48703334-48805358	11	71	29	CRELD2,IL17REL,PIM3,TTLL8	0	rs137856	N	N
chr3:113735222-113785874	6	71	4	ATG3,SLC35A5	0	rs2705521	N	N
chr5:8889536-8890390	3	71	16	SEMA5A	197748	rs2904930	Y	N
chr6:57267994-57273907	5	71	3	PRIM2	16474	rs6459185	N	N
chr7:27135913-27141820	3	71	9	HOXA4	0	rs4719884	N	N
chr7:71848595-71901854	3	71	248	TYW1B	0	rs4717678	N	N
chr7:116321983-116340095	4	71	4	CAPZA2	0	rs964449	N	N
chr8:76445199-76448650	4	71	8	HNF4G	166108	rs7822381	N	Y
chr9:37821556-37859282	3	71	3	DCAF10	0	rs10511954	N	N
chr9:133126069-133154314	8	71	48	FAM78A	0	rs10793992	Y	N
chr1:27644596-27928929	27	70	24	AHDC1,FAM76A,FGR,IFI6,WASF2	0	rs4908343	N	N
chr1:80293967-80305026	4	70	17	ELTD1	1048884	rs1999726	N	N
chr12:47872757-47931507	6	70	3	TUBA1A	3629	rs10875935	N	N
chr2:27113973-27168756	5	70	36	AGBL5,EMILIN1,KHK,OST4,TMEM214	0	rs2278593	N	N
chr2:95319407-95352576	3	70	16	KCNIP3,PROM2	0	rs6577012	Y	N
chr2:212909165-212924676	8	70	9	ERBB4	0	rs1394788	N	N
chr22:40233759-40291777	6	70	3	ACO2,CSDC2,POLR3H	0	rs1799932	Y	N
chr4:133156765-133167868	3	70	24	PCDH10	1122052	rs10518602	N	N
chr7:119364528-119399777	6	70	11	KCND2	301181	rs10233545	N	N
chr8:3854921-3861929	10	70	20	CSMD1	0	rs11779813	N	N
chr8:87588431-87598413	3	70	3	CPNE3,FAM82B	0	rs11986423	N	N
chr9:6685397-6687128	4	70	61	KDM4C	23735	rs1094039	N	N
chr1:15942231-15948493	3	69	164	TMEM82	0	rs2062595	N	N
chr11:18332109-18339487	3	69	3	GTF2H1	0	rs4150657	N	N
chr13:45715923-45751202	10	69	6	LCP1	61463	rs650420	N	N
chr15:38926457-38958424	6	69	6	RHOV,SPINT1	0	rs1049598	Y	N
chr16:73431014-73431428	3	69	6	WDR59	33544	rs725709	N	N
chr16:79047632-79060922	12	69	6	MIR548H4	24401	rs11648986	N	N
chr19:61894736-61902598	3	69	8	ZNF835	18678	rs11084462	N	Y
chr19:63654770-63684708	5	69	45	ZNF324,ZNF324B,ZNF446	0	rs893185	Y	N
chr5:29462349-29469856	3	69	44	CDH6	1759697	rs1665420	N	N
chr5:32949686-32959049	6	69	3	C5orf23	122110	rs1494647	N	N
chr5:120416455-120417009	3	69	214	PRR16	365592	rs7727775	N	N
chr5:129902971-130069672	11	69	3	CHSY3	352745	rs7720425	N	N
chr7:271353-295765	5	69	63	FAM20C	0	rs4916935	N	N
chr7:89372542-89376559	5	69	51	DPY19L2P4	210091	rs10952973	N	N
chr8:90419753-90433666	3	69	11	RIPK2	405444	rs13261143	N	N
chr8:144691326-144692982	4	69	361	ZC3H3	0	rs4873802	N	N
chr9:11145468-11149953	5	69	18	PTPRD	542745	rs949746	N	N
chr9:134966500-134975350	3	69	44	RALGDS	0	rs686346	Y	N
chr1:42304133-42337953	5	68	1	GUCA2B	53726	rs11210581	N	N
chr1:44152544-44168783	3	68	23	ST3GAL3	0	rs16831424	N	N
chr1:63726830-63775444	8	68	5	EFCAB7,ITGB3BP	0	rs12124096	N	N
chr1:174309008-174358790	4	68	9	RFWD2	0	rs2502826	N	N
chr1:246407223-246482285	10	68	174	OR2M2,OR2M3,OR2M4	0	rs10788759	N	N
chr11:792379-860446	8	68	100	CD151,CHID1,EFCAB4A,LRDD,PNPLA2,POLR2L,RPLP2,SNORA52,TSPAN4	0	rs4131364	N	N
chr12:942957-948337	7	68	25	RAD52	13833	rs10849608	N	N
chr15:22617453-22629880	4	68	45	SNRPN	0	rs17772751	N	N
chr15:38701132-38775017	7	68	0	CASC5,RAD51	0	rs7165509	N	N
chr17:54063018-54064116	3	68	32	TEX14	0	rs368243	N	N
chr17:76878755-76893405	3	68	148	C17orf55,SLC38A10	0	rs6565549	N	N
chr21:35279222-35286032	7	68	186	RUNX1	0	rs4816502	Y	N
chr4:20944461-20960568	9	68	6	KCNIP4	0	rs13117744	N	N
chr4:173078994-173095187	4	68	32	GALNTL6	0	rs11931247	N	N
chr5:72213646-72239855	3	68	0	TNPO1	0	rs10942495	N	N
chr6:32429532-32456123	20	68	1	C6orf10	0	rs2073048	N	N
chr6:86646009-86687095	7	68	7	SNHG5	200839	rs2166664	N	N
chr6:147611932-147632715	5	68	5	STXBP5	0	rs10499247	N	N
chr7:82995143-82996280	3	68	10	SEMA3E	0	rs3823899	N	N
chr7:90250078-90255393	5	68	4	CDK14	0	rs2188240	N	N
chr9:18648874-18650695	3	68	16	ADAMTSL1	0	rs776773	N	N
chr9:38994140-39174065	3	68	108	CNTNAP3	0	rs4961901	N	N
chr1:51891786-51937813	4	67	1	OSBPL9	0	rs11205877	N	N
chr10:90816759-90843426	8	67	2	FAS	51237	rs4934439	N	N
chr11:2052309-2057921	4	67	86	IGF2	49002	rs4930034	N	N
chr12:1778114-1815303	21	67	14	CACNA2D4,LRTM2	0	rs11061988	N	N
chr12:98537299-98546503	4	67	6	ANKS1B	0	rs11109949	N	N
chr12:122786307-122791495	3	67	5	ATP6V0A2	0	rs7295552	N	N
chr13:84462580-84496987	11	67	23	MIR548F1	626310	rs2496764	N	N
chr14:61588497-61596613	4	67	0	SYT16	0	rs1954482	N	N
chr14:63168308-63226870	3	67	7	SGPP1,WDR89	0	rs10148637	N	N
chr14:95753726-95758361	5	67	10	BDKRB2	0	rs4905466	N	N
chr15:84522874-84532701	4	67	4	AGBL1	0	rs1348533	N	N
chr16:1355332-1416466	6	67	1556	C16orf91,UNKL	0	rs761068	N	N
chr16:4064301-4068954	3	67	11	ADCY9	0	rs2532015	N	N
chr16:13626414-13632357	3	67	3	ERCC4	289158	rs12930200	N	N
chr16:69300037-69354016	15	67	9	VAC14	0	rs3743988	N	N
chr2:44550660-44613163	17	67	30	C2orf34	0	rs17581138	N	N
chr3:1757524-1762581	3	67	53	CNTN6	337246	rs13096082	N	N
chr5:32444559-32467132	5	67	3	ZFR	0	rs7445799	N	N
chr5:82609001-82640966	7	67	20	XRCC4	0	rs13178127	N	N
chr9:32306967-32314895	3	67	7	ACO1	59706	rs2094703	N	N
chr1:21695879-21699153	4	66	2	ALPL	9292	rs1697420	N	N
chr1:86603118-86624008	7	66	10	ODF2L	0	rs2181418	N	N
chr1:92837411-92863522	3	66	4	EVI5	0	rs11808092	N	N
chr1:167843192-167847882	7	66	8	SELP	0	rs3917740	N	Y
chr14:73673566-73681024	3	66	1	LIN52	0	rs12589973	N	N
chr15:75055421-75078653	4	66	64	PSTPIP1	0	rs1567670	N	N
chr16:54926666-54930809	4	66	64	GNAO1	0	rs13338253	N	N
chr17:18077866-18082430	3	66	81	LLGL1	0	rs2746028	N	N
chr17:76720600-76795370	16	66	109	AATK,AZI1,LOC388428,MIR1250	0	rs12103867	N	N
chr2:50735657-50948557	66	66	8	NRXN1	0	rs3901491	N	N
chr21:20628167-20633478	4	66	194	C21orf131	403307	rs2826183	N	N
chr22:21579040-21606454	12	66	27	IGLL5	11029	rs390407	N	N
chr3:25183250-25190674	4	66	3	RARB	254084	rs17577191	N	N
chr3:146707800-146736832	7	66	5	PLOD2	533086	rs2101091	N	N
chr4:77386266-77397403	6	66	1	FAM47E	0	rs7666265	N	Y
chr6:111846964-111851511	3	66	1	REV3L	0	rs7764543	N	N
chr9:13305466-13323297	5	66	17	MPDZ	65101	rs10123236	N	N
chr9:28532803-28577832	19	66	10	LINGO2	0	rs10812846	N	N
chr9:104803937-104855136	15	66	21	CYLC2	0	rs10512309	N	N
chr1:16213047-16240911	9	65	464	CLCNKA,HSPB7	0	rs1010069	N	N
chr1:71194152-71237880	8	65	3	PTGER3	0	rs3819783	N	N
chr10:111293348-111318225	3	65	2	XPNPEP1	296289	rs12354938	N	N
chr11:5284937-5292519	4	65	5	OR51B4	5185	rs3898916	N	N
chr11:67505393-67573512	13	65	361	ALDH3B1,NDUFS8,TCIRG1,UNC93B1	0	rs557098	N	N
chr11:123891221-123910636	6	65	6	OR8B12	7192	rs10750283	N	N
chr13:18778905-18801159	7	65	15	LOC100101938	0	rs1330730	N	N
chr13:19699273-19993720	114	65	9	CRYL1,GJB6	0	rs9578276	N	N
chr13:88615400-88638240	4	65	28	MIR622	1043197	rs371276	N	N
chr15:72462711-72473592	3	65	8	SEMA7A	15092	rs8026319	Y	N
chr16:79738924-79822098	34	65	56	PKD1L2	0	rs9935113	N	N
chr16:83861482-83867391	4	65	8	FAM92B	157867	rs10871291	Y	N
chr17:19561069-19604339	10	65	8	ALDH3A1	0	rs1042183	N	N
chr17:73799302-73808867	3	65	69	LOC283999	50640	rs12938580	N	N
chr18:72590071-72591405	3	65	73	ZNF236	73699	rs11659976	N	N
chr2:61403104-61415162	3	65	8	USP34	0	rs17541618	N	N
chr4:112512608-112516864	5	65	4	PITX2	734651	rs2714997	N	N
chr4:135716639-135766744	6	65	6	PABPC4L	374286	rs4452492	N	N
chr5:83835179-83943410	14	65	3	EDIL3	118812	rs7717527	N	N
chr5:96593706-96638157	4	65	4	RIOK2	48945	rs9314194	N	N
chr7:20424499-20436210	5	65	9	ITGB8	2592	rs17142811	N	N
chr7:66058881-66089489	4	65	30	C7orf42	0	rs868961	N	N
chr9:86350674-86363153	3	65	6	NTRK2	110133	rs11140659	N	N
chr9:98573255-98591458	4	65	86	ZNF510	0	rs10978924	N	N
chr9:106559270-106572138	3	65	11	NIPSNAP3A,NIPSNAP3B	0	rs2472476	N	N
chr1:246228417-246281887	4	64	231	OR2L13,OR2L2	0	rs4626921	N	N
chr11:81174591-81176883	4	64	5	FAM181B	943811	rs7950775	N	N
chr13:75047432-75051749	3	64	11	UCHL3	0	rs4539477	N	N
chr14:44154542-44240696	18	64	3	FSCB	108293	rs8019429	N	N
chr14:89666050-89674030	4	64	4	KCNK13	0	rs3850395	N	N
chr15:57055702-57122100	9	64	5	RNF111	0	rs1446240	N	N
chr15:57635763-57642518	4	64	4	FAM81A	32720	rs17269643	N	N
chr15:91660035-91666150	6	64	10	RGMA	226588	rs8028266	N	N
chr16:82585624-82605899	17	64	59	NECAB2,SLC38A8	0	rs2271300	N	N
chr17:53738052-53739021	3	64	60	BZRAP1	0	rs11079346	N	N
chr18:61157661-61172965	4	64	13	CDH7	395503	rs17074677	N	N
chr2:71481368-71523501	7	64	25	ZNF638	0	rs4438512	N	N
chr2:212439759-212452431	7	64	19	ERBB4	0	rs12470608	N	N
chr21:43699130-43708680	4	64	225	C21orf84	0	rs162386	N	N
chr3:15315667-15317854	4	64	5	SH3BP5	0	rs6442512	N	N
chr5:119952431-119953591	3	64	6	PRR16	0	rs9327151	N	N
chr5:134396068-134408430	4	64	3	PITX1	0	rs31198	Y	N
chr8:1987994-2003460	16	64	17	MYOM2	0	rs4876235	N	N
chr8:14831731-14835862	3	64	20	SGCZ	0	rs11992231	N	Y
chr8:126563499-126573908	4	64	8	TRIB1	43673	rs10808546	N	N
chr9:32294303-32295904	4	64	11	ACO1	78697	rs12346019	N	N
chr9:87465301-87474994	3	64	13	AGTPBP1	0	rs4877947	N	N
chr1:97121925-97145528	4	63	2	PTBP2	68738	rs11165733	N	N
chr1:242061664-242092622	5	63	10	AKT3	0	rs4430311	N	N
chr10:23104708-23115075	3	63	3	PIP4K2A	61199	rs10828334	N	N
chr10:114282293-114306642	4	63	9	VTI1A	0	rs12255141	N	N
chr11:115064596-115068765	4	63	8	CADM1	184145	rs10488714	Y	N
chr15:94144839-94146079	4	63	5	LOC145820	292761	rs1369945	N	N
chr16:2639305-2647450	3	63	467	FLJ42627	3176	rs11642783	N	N
chr2:113774399-113783799	4	63	5	PAX8	21431	rs10864913	Y	N
chr22:37764853-37775500	4	63	56	APOBEC3F	0	rs4821862	N	N
chr3:129631215-129642049	5	63	10	EEFSEC	21036	rs1876284	N	N
chr3:192420739-192431481	3	63	8	OSTN	0	rs6801419	N	N
chr4:65239520-65240033	3	63	11	TECRL	281747	rs4355422	N	N
chr4:131181713-131223055	11	63	3	C4orf33	928420	rs12499245	N	N
chr4:190105091-191128697	124	63	50	FRG1	0	rs7660355	N	N
chr6:33586740-33604692	7	63	2	BAK1	43609	rs210179	Y	N
chr6:70711379-70724648	5	63	5	COL19A1	0	rs10485244	N	N
chr6:151659928-151663304	5	63	5	AKAP12	0	rs3818832	N	N
chr7:13860801-13874352	6	63	8	ETV1	23031	rs252001	N	N
chr7:120781336-120786020	3	63	11	FAM3C	0	rs3801382	N	N
chr8:17038314-17040806	4	63	20	EFHA2	13795	rs7017077	Y	Y
chr9:8013123-8021935	3	63	13	C9orf123	223324	rs7849676	N	N
chr1:31293059-31311638	3	62	7	PUM1	0	rs12126748	N	N
chr10:35997622-36002893	3	62	13	FZD8	27254	rs670942	N	N
chr10:101950956-101969408	3	62	7	CHUK	0	rs7922090	N	N
chr10:117213595-117231488	5	62	15	ATRNL1	0	rs4582885	N	N
chr11:705420-742059	7	62	74	EPS8L2,TALDO1	0	rs10902218	N	N
chr11:1000694-1028110	8	62	13	AP2A2,MUC6	0	rs11246381	N	N
chr11:66921071-66942576	3	62	119	CARNS1,PPP1CA,RAD9A,TBC1D10C	0	rs10896172	N	N
chr12:21209077-21296099	26	62	31	SLCO1B1	0	rs4149064	N	N
chr12:72593807-72691303	10	62	9	ATXN7L3B	526515	rs11179848	N	N
chr13:84181912-84190059	7	62	24	MIR548F1	345642	rs6420358	N	N
chr17:10832202-10836404	3	62	2	PIRT	150059	rs9303266	N	Y
chr17:31064899-31067090	4	62	6	AP2B1	0	rs4795086	N	N
chr17:31089506-31101541	5	62	11	GAS2L2,RASL10B	0	rs3744374	N	N
chr18:14066972-14255834	15	62	18	ZNF519	0	rs12955757	N	N
chr19:41953650-41977027	3	62	34	ZNF790	23144	rs1673087	N	N
chr2:11237111-11392896	12	62	21	ROCK2	0	rs13404430	N	N
chr2:64743412-64814631	11	62	8	SERTAD2	8862	rs1861407	N	N
chr3:35982118-35990129	5	62	8	ARPP21	171126	rs17033999	N	N
chr4:105050173-105064034	4	62	13	TACR3	189751	rs13113456	N	N
chr4:188902608-188917860	5	62	107	ZFP42	236059	rs3902916	N	N
chr6:138020053-138029601	5	62	3	OLIG3	162829	rs1002658	Y	N
chr7:134713372-134789551	11	62	5	CNOT4	0	rs3812284	N	N
chr8:13948127-13950131	3	62	51	SGCZ	41613	rs11784664	N	N
chr8:76263163-76269151	3	62	3	CRISPLD1	153817	rs11786534	N	Y
chr1:4772431-4774365	3	61	8	AJAP1	28720	rs10915612	N	N
chr1:16245711-16253169	3	61	592	CLCNKB	0	rs945403	N	N
chr1:27519669-27563231	8	61	35	MAP3K6,SYTL1,TMEM222	0	rs11247639	N	N
chr1:189567754-189664139	12	61	11	RGS18	730076	rs10920932	N	N
chr10:90866106-90883805	7	61	4	CH25H	71869	rs17465248	N	N
chr11:75531883-75537827	4	61	2	UVRAG	0	rs7120205	Y	N
chr12:32746639-32765591	3	61	12	DNM1L	0	rs10844309	N	N
chr13:35535010-35536466	3	61	6	DCLK1	0	rs17053385	N	N
chr14:31028512-31053505	6	61	16	C14orf126	32081	rs2378931	N	N
chr15:55746920-55749152	4	61	4	GCOM1	0	rs1593439	N	N
chr16:382806-479141	12	61	42	DECR2,LOC100134368,NME4,RAB11FIP3	0	rs12926123	N	N
chr2:34099009-34171065	31	61	15	MYADML	292221	rs1425005	N	N
chr2:111702868-111716529	5	61	11	BCL2L11	60375	rs6749633	N	N
chr2:194585075-194613887	3	61	88	PCGEM1	1235205	rs7600163	N	N
chr21:22763548-22867083	18	61	199	NCAM2	930463	rs6518158	N	N
chr4:158854219-158860132	3	61	2	LOC340017	137474	rs1032334	N	Y
chr5:28938583-28957017	4	61	4	CDH9	1864137	rs10491359	N	N
chr5:65027976-65046520	3	61	3	SGTB	0	rs17590975	Y	N
chr9:5397628-5408508	7	61	10	C9orf46	0	rs10815211	N	N
chr9:23117310-23126781	4	61	21	ELAVL2	553324	rs10757392	N	N
chr1:8938023-8939791	3	60	25	CA6	0	rs2274332	N	N
chr1:79184352-79244547	12	60	4	ELTD1	0	rs11162581	N	N
chr11:38208761-38221290	3	60	42	C11orf74	1571368	rs7128697	N	N
chr11:72286767-72483251	16	60	9	FCHSD2	0	rs10898894	N	N
chr13:23419485-23427566	5	60	39	C1QTNF9B	50360	rs2765114	N	N
chr13:55254118-55448019	18	60	42	PRR20A,PRR20B,PRR20C,PRR20D,PRR20E	1165034	rs2801617	N	N
chr13:92426726-92432395	3	60	29	GPC5	109240	rs9561226	N	N
chr16:87057673-87079871	5	60	10	ZFPM1	0	rs17175810	N	N
chr18:53346679-53350257	3	60	16	FECH	12814	rs473728	Y	N
chr18:63940318-63980432	7	60	23	TMX3	511473	rs11151425	N	N
chr19:4536171-4550172	4	60	24	SEMA6B	26668	rs4530284	Y	N
chr2:131881324-132213684	27	60	44	C2orf27A,CCDC74A,FAM128A,LOC150776,LOC401010,TUBA3D	0	rs6709245	N	N
chr21:26116740-26163866	14	60	179	APP	10867	rs1394839	N	N
chr21:45135692-45141068	5	60	551	ITGB2	0	rs5030671	N	N
chr3:16602810-16638687	8	60	6	DAZL	0	rs3773826	N	N
chr3:197695205-197730000	7	60	13	C3orf43,RNF168	0	rs9858020	N	N
chr4:140747126-140748062	3	60	0	SETD7	50099	rs2602248	N	Y
chr6:5502148-5505765	5	60	7	FARS2	0	rs7765654	N	N
chr6:94155840-94165594	4	60	28	EPHA7	0	rs2052636	N	N
chr7:7816072-7819889	5	60	6	RPA3	91309	rs10249817	N	N
chr8:13736391-13736554	3	60	32	SGCZ	255190	rs10111112	N	N
chr8:84892478-84894895	3	60	21	RALYL	363113	rs4132243	N	N
chr1:28512480-28522964	3	59	8	MED18	5136	rs7523070	N	N
chr1:91552996-91648093	12	59	3	HFM1	0	rs12060327	N	N
chr1:94639644-94663500	5	59	8	ABCD3	0	rs6681849	N	N
chr1:97516636-97534560	6	59	3	DPYD	0	rs12029106	N	N
chr1:148629885-148674347	4	59	12	RPRD2	0	rs11582094	N	N
chr10:3698015-3698876	4	59	14	KLF6	109313	rs10904072	N	N
chr10:94650113-94800655	22	59	1	EXOC6	0	rs7069010	N	N
chr12:106942437-106998761	11	59	7	WSCD2	48880	rs11836555	N	N
chr12:124214020-124218179	3	59	9	AACS	20196	rs12369173	N	N
chr14:51720579-51735245	7	59	4	PTGDR	68936	rs2357460	N	N
chr14:86035729-86041768	4	59	1	FLRT2	871706	rs1954129	N	N
chr17:71324845-71332530	5	59	77	UNK	0	rs1106343	N	N
chr18:54087084-54088089	3	59	8	NEDD4L	0	rs17806239	N	N
chr18:65617048-65624033	8	59	12	DOK6	0	rs9948214	N	N
chr2:40692922-40722669	10	59	132	SLC8A1	99843	rs173804	N	N
chr2:120601780-120619637	3	59	14	EPB41L5	0	rs1596865	N	N
chr3:23006898-23007344	4	59	44	UBE2E2	212444	rs822773	N	N
chr4:15959637-15974946	8	59	2	FLJ39653	90729	rs4321631	N	N
chr4:189999663-190048990	9	59	62	TRIML1	694020	rs4526017	N	N
chr5:34271963-34437909	7	59	42	C1QTNF3	192889	rs13164867	N	N
chr6:111739413-111802784	8	59	8	REV3L	0	rs17072594	N	N
chr7:29738122-29740129	3	59	157	LOC646762	46843	rs850086	N	N
chr8:3796051-3809577	17	59	25	CSMD1	0	rs10503224	N	N
chr8:4473969-4475454	4	59	22	CSMD1	0	rs1478280	N	N
chr8:39717747-39718817	3	59	10	ADAM2	1595	rs10088287	N	N
chr1:12731178-12758455	8	58	9	C1orf158,PRAMEF12	0	rs1132185	N	N
chr1:66623735-66629860	6	58	4	PDE4B	10885	rs11589862	N	N
chr10:66571401-66574594	3	58	34	ANXA2P3	314761	rs10822470	N	N
chr10:70429295-70445087	6	58	7	KIAA1279	0	rs2491015	N	N
chr10:105462442-105467153	4	58	10	SH3PXD2A	0	rs10159470	Y	N
chr11:10843303-10860643	5	58	0	ZBED5	7107	rs7125450	N	N
chr11:18182318-18185447	4	58	3	LOC494141	1814	rs2460821	Y	N
chr11:30309600-30321893	3	58	16	C11orf46	0	rs1222208	N	N
chr12:92210941-92217592	6	58	5	NUDT4	78240	rs4761659	N	N
chr15:53653357-53662358	3	58	22	PYGO1	0	rs7182121	N	N
chr16:2045056-2146592	9	58	112	MIR1225,PKD1,RAB26,SNORD60,TRAF7,TSC2	0	rs30259	N	N
chr17:21214430-21243600	6	58	57	KCNJ12	0	rs4640244	N	N
chr17:47983255-48018354	4	58	39	CA10	390879	rs349972	N	N
chr21:46263902-46289633	6	58	210	COL6A1	14511	rs2839084	N	N
chr22:28468548-28483721	6	58	19	ZMAT5	0	rs140129	N	N
chr22:31789131-31799031	7	58	12	SYN3	4754	rs5754403	N	N
chr22:45645314-45654566	5	58	11	TBC1D22A	0	rs8136758	N	N
chr3:134550253-134563716	3	58	4	TMEM108	0	rs1708356	N	N
chr4:35365561-35380717	4	58	1	ARAP2	363300	rs6822954	N	N
chr4:43276746-43295922	5	58	13	GRXCR1	549314	rs4555680	N	N
chr4:104136166-104149960	4	58	14	NHEDC1	0	rs9994654	N	N
chr4:162009922-162015141	5	58	9	FSTL5	509358	rs17534473	N	N
chr5:50124074-50146508	6	58	146	PARP8	0	rs27466	N	N
chr5:80973851-80977965	3	58	6	SSBP2	0	rs6897943	N	N
chr5:139303441-139309250	3	58	0	NRG2	0	rs264336	N	N
chr6:95407647-95455862	8	58	7	MANEA	676272	rs9452884	N	N
chr8:5751214-5863519	68	58	21	MCPH1	388002	rs17365733	N	N
chr8:9352194-9353217	3	58	14	TNKS	97638	rs4841154	N	N
chr9:20073046-20087230	7	58	10	MLLT3	247738	rs10811316	N	N
chr9:137809082-137820722	3	58	140	KCNT1	0	rs1556417	N	N
chr1:3431124-3446731	8	57	386	MEGF6	0	rs12119711	N	N
chr1:9901245-9969047	9	57	0	LZIC,NMNAT1	0	rs7516611	N	N
chr11:85252758-85287207	9	57	6	CCDC83	0	rs11234457	N	N
chr11:86219653-86250958	3	57	6	PRSS23	19732	rs12285365	N	N
chr12:76881640-76888911	5	57	21	NAV3	0	rs1261724	N	N
chr12:102165082-102167329	3	57	14	C12orf42	52534	rs10507161	N	N
chr14:92613927-92619762	3	57	3	ITPK1	0	rs1740698	N	N
chr15:49733392-49748708	5	57	6	SCG3	12134	rs8026302	N	N
chr15:74215049-74223564	5	57	5	C15orf27	0	rs12441886	N	Y
chr15:77218118-77226214	3	57	3	RASGRF1	47848	rs7182891	N	N
chr17:78508277-78514318	3	57	97	B3GNTL1	0	rs7215871	N	N
chr18:7722917-7750498	10	57	25	PTPRM	0	rs4798592	N	N
chr2:55794944-55809727	3	57	7	PNPT1	20429	rs6748165	N	N
chr2:128743705-128788244	13	57	80	HS6ST1	0	rs1375347	N	N
chr2:154396974-154401057	4	57	3	GALNT13	35615	rs12693824	N	Y
chr22:42613609-42618283	8	57	6	PNPLA5	0	rs2401203	N	N
chr22:48202636-48220751	9	57	50	C22orf34	178543	rs5769644	N	N
chr3:5572285-5582784	4	57	22	EDEM1	335636	rs1430005	N	N
chr3:99229541-99255617	13	57	2	GABRR3	0	rs937128	N	N
chr3:105183599-105210642	8	57	24	ALCAM	1357761	rs12498014	N	N
chr3:198795025-198799512	4	57	38	BDH1	10434	rs9841534	N	N
chr4:103931669-103966676	5	57	2	UBE2D3	0	rs223420	N	N
chr4:135953341-135961313	5	57	11	PABPC4L	610988	rs11934675	N	N
chr5:107658952-107704154	7	57	2	FBXL17	0	rs12654121	N	N
chr5:128326336-128331252	6	57	31	SLC27A6	0	rs2577533	N	N
chr5:156068660-156072147	3	57	3	SGCD	0	rs17665136	N	N
chr8:4498078-4501484	4	57	23	CSMD1	0	rs12543670	N	N
chr8:25575129-25628787	27	57	16	EBF2	128703	rs1035723	N	N
chr8:86196424-86215583	3	57	6	LRRCC1	0	rs3736038	N	N
chr8:87995042-88008783	5	57	10	CNBD1	0	rs7016229	N	N
chr1:101777242-101797578	12	56	2	OLFM3	243137	rs1146714	N	N
chr1:223843454-223903300	7	56	7	ENAH	0	rs2769689	N	N
chr10:134852827-134896013	12	56	103	KNDC1,UTF1	0	rs9418943	N	N
chr14:85967953-86006544	13	56	3	FLRT2	803930	rs955119	N	N
chr17:71244117-71270899	6	56	137	GALK1,ITGB4	0	rs820388	N	N
chr17:76030263-76050172	6	56	67	FLJ35220	3786	rs4074302	Y	N
chr18:36835982-36848346	4	56	51	KC6	465888	rs478306	N	N
chr19:17278252-17287501	5	56	34	DDA1,MRPL34	0	rs973905	N	N
chr19:33461302-33466407	3	56	19	LOC148189	484614	rs7253927	N	N
chr19:38570677-38601691	11	56	362	PEPD	0	rs9676705	N	N
chr2:128162055-128178026	4	56	2	SFT2D3	0	rs7608516	N	N
chr2:184738537-184761201	5	56	8	ZNF804A	410137	rs1526200	N	N
chr20:23681242-23688161	3	56	65	CST1	1668	rs6106705	N	N
chr3:158068510-158117404	6	56	3	LEKR1	0	rs9871817	N	N
chr3:165707844-165735917	6	56	17	SI	443463	rs967422	N	N
chr4:80650245-80680069	4	56	3	GK2	101849	rs9993773	N	N
chr5:37949284-37960996	9	56	3	GDNF	73745	rs2216712	N	N
chr5:105663724-105717031	5	56	5	EFNA5	1023458	rs6863010	N	N
chr5:145548034-145569735	5	56	3	RBM27	0	rs2279895	N	N
chr7:9239331-9245103	3	56	5	PER4	395322	rs1529233	N	N
chr7:89696837-89709068	6	56	41	STEAP2	0	rs194525	N	N
chr7:130747674-130830337	11	56	6	MKLN1	0	rs3847110	N	N
chr8:40634761-40637033	3	56	18	ZMAT4	0	rs11774525	N	N
chr8:53050094-53078547	12	56	4	PCMTD1	75806	rs2102727	N	Y
chr9:104725086-104798298	16	56	18	CYLC2	0	rs7873227	N	N
chr1:25762219-25767993	4	55	5	LDLRAP1	0	rs4075184	N	N
chr1:101876714-101949007	3	55	0	OLFM3	91708	rs12073597	N	N
chr1:190580158-190590798	3	55	3	RGS21	0	rs12126995	N	N
chr1:210684046-210698016	6	55	12	NENF	0	rs4951446	Y	N
chr11:35524851-35536465	6	55	1	PAMR1	21099	rs10128679	N	N
chr11:44258730-44262957	5	55	1	ALX4	0	rs12575691	N	N
chr11:126700597-126709174	5	55	8	KIRREL3	324621	rs983786	N	N
chr14:27532119-27589002	14	55	6	FOXG1	717036	rs1958748	N	N
chr14:64779964-64782173	3	55	2	MAX	140984	rs1256487	N	N
chr14:66665097-66696347	5	55	4	GPHN	0	rs10138865	N	N
chr14:104382294-104419597	7	55	31	KIAA0284	0	rs7150468	N	N
chr16:1476381-1484303	7	55	302	PTX4,TELO2	0	rs1040499	Y	N
chr17:26185484-26191779	4	55	15	ATAD5	0	rs11080134	N	N
chr19:58702571-58705990	4	55	341	ZNF331	9999	rs4801988	N	N
chr22:20914255-21041786	24	55	28	LOC96610,VPREB1	0	rs10483110	N	N
chr3:1764200-1887443	43	55	41	CNTN4	229804	rs6442690	N	N
chr3:149434837-149443355	5	55	8	AGTR1	454993	rs4615045	N	N
chr4:189164816-189172177	4	55	64	ZFP42	1623	rs7664301	N	N
chr5:162643438-162644650	3	55	4	CCNG1	152505	rs2560370	N	N
chr6:145842608-145849600	4	55	2	EPM2A	138533	rs365515	N	N
chr7:24173553-24190049	3	55	8	NPY	100283	rs156310	N	N
chr7:71914639-72397050	6	55	240	FKBP6,GTF2IP1,GTF2IRD2P1,LOC100093631,NCF1B,NSUN5,NSUN5P2,PMS2L2,POM121,SBDSP1,SPDYE7P,SPDYE8P,STAG3L3,TRIM50,TRIM74,TYW1B	0	rs12154743	N	N
chr7:124951145-124973406	5	55	30	POT1	593872	rs6963279	N	N
chr8:22020323-22026371	3	55	30	NUDT18	0	rs1552286	Y	N
chr8:27689983-27701623	4	55	29	ESCO2	0	rs13261706	N	N
chr8:27741404-27745887	3	55	19	PBK	0	rs12682017	N	N
chr8:63112183-63117139	3	55	4	NKAIN3	206916	rs344248	N	N
chr1:40794563-40804646	3	54	1	ZNF684	8136	rs1999822	N	N
chr11:95572771-95579484	6	54	11	MAML2	0	rs578661	N	N
chr13:19203992-19494565	31	54	46	PSPC1,ZMYM2,ZMYM5	0	rs9508933	N	N
chr15:36088107-36109757	4	54	2	TMCO5A	57192	rs17638755	N	N
chr17:2482617-2507919	5	54	9	PAFAH1B1	0	rs7213463	N	N
chr17:40337025-40348644	8	54	58	GFAP	0	rs1126642	N	N
chr18:12464505-12516238	7	54	12	SPIRE1	0	rs12961307	N	N
chr18:55876168-55884408	6	54	15	PMAIP1	153650	rs3862706	N	N
chr2:48899488-48905797	3	54	11	LHCGR	63104	rs4482537	N	N
chr2:111534998-111553009	5	54	9	ACOXL	0	rs13032068	N	N
chr2:235693599-235703606	9	54	16	SH3BP4	64502	rs10174053	N	N
chr20:13515570-13521415	3	54	6	TASP1	0	rs6134922	N	N
chr3:99416931-99419735	3	54	3	OR5H15	45756	rs6439692	N	N
chr4:11876983-11887512	5	54	5	HS3ST1	837348	rs10516251	N	N
chr4:32531943-32554373	4	54	39	PCDH7	1774422	rs7439281	N	N
chr4:38689025-38712706	8	54	1	TMEM156	0	rs2566104	N	N
chr4:88405533-88447252	11	54	6	HSD17B13	0	rs11731978	N	N
chr4:156680404-156692216	4	54	3	GUCY1A3	115096	rs5028604	N	N
chr5:40975048-40985561	3	54	1	C7	0	rs2597738	N	N
chr5:106251435-106288520	5	54	2	EFNA5	451969	rs10491495	N	N
chr7:17472831-17482391	5	54	40	AHR	120531	rs644436	N	N
chr7:140510115-140529535	3	54	11	MRPS33	148865	rs10271398	N	N
chr7:151858553-151873168	4	54	34	LOC100128822	64992	rs12532839	N	N
chr8:83879669-83887631	5	54	30	SNX16	962593	rs1357919	N	N
chr8:146235129-146245512	4	54	21	C8orf33	3116	rs10089769	N	N
chr1:181963279-181979168	5	53	8	RGL1	0	rs12119590	N	N
chr10:82354493-82358844	4	53	12	SH2D4B	0	rs17107333	N	N
chr10:112676313-112687231	3	53	2	RPL13AP6,SHOC2	0	rs9804245	N	N
chr10:114342951-114366255	7	53	1	VTI1A	0	rs17129898	N	N
chr11:98300746-98323965	9	53	10	CNTN5	73116	rs1021273	N	N
chr13:57431554-57449354	3	53	47	PCDH17	230488	rs9537876	N	N
chr13:58266058-58271006	3	53	15	DIAPH3	866718	rs9538211	N	N
chr13:83950478-83953566	4	53	11	MIR548F1	114208	rs7981966	N	N
chr13:105031159-105102225	16	53	12	DAOA	89775	rs1549062	N	Y
chr14:22768904-22803565	8	53	3	HOMEZ	9119	rs977870	N	N
chr14:95596224-95602064	4	53	14	C14orf132	0	rs12432584	N	N
chr14:106303012-106358708	9	53	24	LOC100133469	280438	rs885883	N	N
chr15:69913088-69932991	4	53	2	MYO9A	0	rs4777466	N	N
chr15:71233533-71259940	6	53	14	NEO1	0	rs7176908	N	N
chr16:74115984-74129513	6	53	821	CHST5	0	rs8048818	N	N
chr17:26078094-26131834	3	53	17	SUZ12P	0	rs7503542	N	N
chr17:74544687-74561296	6	53	124	C1QTNF1	0	rs2889531	N	N
chr18:63769001-63934626	51	53	16	DSEL	434054	rs12966426	N	N
chr19:626513-677098	7	53	340	FSTL3,PALM,PRSSL1	0	rs4375794	N	N
chr19:715389-801574	20	53	227	AZU1,LPPR3,PRTN3,PTBP1	0	rs11085226	N	N
chr2:75793-232800	28	53	63	SH3YL1	0	rs13033859	N	N
chr21:17642038-17646022	5	53	201	CXADR	161179	rs2824281	N	Y
chr3:106360408-106390621	8	53	1	ALCAM	177782	rs12695108	N	N
chr4:156932807-156940190	3	53	11	GUCY1B3	0	rs17033553	N	N
chr5:78697610-78706558	4	53	6	HOMER1	0	rs6879014	N	N
chr5:150331722-150343141	6	53	1	LOC134466	25383	rs1351131	N	N
chr6:80621238-80622953	4	53	2	ELOVL4	58295	rs346291	N	N
chr7:12609921-12611027	4	53	8	SCIN	0	rs7798406	N	N
chr7:14274654-14277227	5	53	6	DGKB	0	rs12672825	N	N
chr7:66839082-66844144	4	53	8	STAG3L4	415134	rs12673339	N	N
chr8:2583385-2586084	4	53	53	CSMD1	194199	rs17755518	N	N
chr9:5365221-5371870	3	53	7	C9orf46	0	rs10975083	N	N
chr1:245916096-245934736	6	52	178	OR6F1	7018	rs7526880	N	N
chr12:27637547-27638020	3	52	37	PPFIBP1	0	rs3751226	N	N
chr13:42103269-42126324	7	52	5	TNFSF11	23120	rs7981540	N	N
chr13:87815648-87817700	3	52	13	SLITRK5	685777	rs7999124	N	N
chr14:58050270-58091995	5	52	4	KIAA0586	0	rs8005231	N	N
chr15:78193051-78201773	3	52	2	ZFAND6	0	rs1916048	N	N
chr16:21892987-22331199	44	52	34	C16orf52,CDR2,EEF2K,PDZD9,POLR3E,UQCRC2,VWA3A	0	rs2113143	N	N
chr16:70318562-70333645	3	52	2	AP1G1	0	rs904763	N	N
chr2:135594032-135625932	7	52	1	RAB3GAP1	0	rs7603226	N	N
chr2:203128104-203140049	4	52	6	BMPR2	0	rs17199249	N	N
chr4:109828989-109847474	4	52	3	OSTC	20560	rs6852328	Y	N
chr4:117257756-117279184	4	52	6	MIR1973	161146	rs701792	N	N
chr5:78945080-79025242	13	52	1	CMYA5,PAPD4	0	rs7712162	N	N
chr5:99414965-99693322	29	52	34	LOC100133050	49787	rs326101	N	N
chr5:102510633-102557300	5	52	8	PPIP5K2	0	rs183752	N	N
chr5:123569140-123574003	5	52	3	ZNF608	426506	rs1428422	N	N
chr5:177591681-177607823	8	52	39	AGXT2L2,COL23A1	0	rs1544926	Y	N
chr6:5507545-5528381	7	52	7	FARS2	0	rs17140870	N	N
chr6:6748437-6753207	7	52	10	LY86	148222	rs1938164	N	N
chr6:119487837-119492956	3	52	9	FAM184A	0	rs811109	N	N
chr6:138131833-138142388	3	52	4	TNFAIP3	87886	rs3866716	Y	N
chr7:42330330-42354722	7	52	2	GLI3	87187	rs917285	N	N
chr7:117704955-117804083	24	52	27	ANKRD7	34937	rs42488	N	N
chr7:151644951-151662533	5	52	56	MLL3	0	rs7786732	N	N
chr8:5058678-5060702	3	52	26	CSMD1	218942	rs12680927	N	N
chr8:5237162-5278568	19	52	20	CSMD1	397426	rs4146469	N	N
chr8:21201006-21209031	3	52	21	GFRA2	384779	rs10087005	N	N
chr8:62397445-62409844	4	52	2	CLVS1	0	rs1386220	N	N
chr8:90905380-90927156	5	52	3	RIPK2	32947	rs39519	N	N
chr9:135121009-135123327	4	52	9	ABO	0	rs8176746	N	N
chr11:34146999-34160438	8	51	13	ABTB2	0	rs2467383	Y	N
chr11:127107195-127121412	4	51	10	ETS1	712454	rs10893728	N	N
[truncated: 3,240 more rows]
