# Supplementary material for: Rare copy number variants in over 100,000 European ancestry subjects reveal multiple disease associations
Source: Nat Commun. 2020 Jan 14;11:255. doi: 10.1038/s41467-019-13624-1 (PMC6959272; doi:10.1038/s41467-019-13624-1)
Supplement: Supplementary file 3 — Supplementary Dataset 2 [file 41467_2019_13624_MOESM3_ESM.xlsx]

## Sheet: Sheet1
Supplementary File 2. Duplication Frequency Optimized CNVRs
CNVR (hg18)	CountSNPs	CountDel	CountDup	RefSeqGene	Distance	TagSNP	BiasChip	BiasEthnicity
chr10:47103864-47110350	3	1181	6599	ANTXRL	17890	rs11259756	Y	Y
chr10:47065283-47067933	3	1156	6168	ANTXRL	60307	rs1870519	Y	Y
chr10:47129146-47138713	4	296	6104	ANTXRL	0	rs7475977	Y	Y
chr10:47154771-47157807	3	299	5991	ANTXRL	0	rs4495839	Y	Y
chr10:47162134-47167032	6	302	5912	ANTXRL	0	rs7899396	Y	Y
chr17:41544850-41562443	3	47	5733	KIAA1267	0	rs2016730	Y	Y
chr7:149081-155811	3	39	3775	FAM20C	132241	rs4281072	Y	Y
chr9:138619531-138638786	9	708	3692	EGFL7	38412	rs7035254	Y	Y
chr7:52701022-52702915	4	3	3462	POM121L12	367928	rs13243026	Y	Y
chr22:24056992-24092010	9	1229	3054	LRP5L	0	rs133201	Y	Y
chr22:24099225-24136949	6	1169	3032	LRP5L	0	rs7287614	Y	Y
chr10:135125348-135182921	13	115	2963	LOC619207	0	rs6537606	Y	Y
chr10:135187956-135199791	8	125	2917	CYP2E1	0	rs8192772	Y	Y
chr22:24226979-24228162	3	1188	2906	ADRBK2	62699	rs1207592	Y	Y
chr22:24198241-24208614	8	1188	2833	ADRBK2	82247	rs6004667	Y	Y
chr12:7949126-7960148	5	528	2662	SLC2A3	2944	rs10846162	Y	Y
chr12:7966952-7982106	5	526	2551	SLC2A3	0	rs2244822	Y	Y
chr4:9052992-9061021	3	275	2548	DEFB131	0	rs9685264	Y	Y
chr3:174754378-174763960	3	4	2531	NLGN1	0	rs9860992	Y	Y
chr12:7913199-7914767	3	528	2466	SLC2A14	0	rs10047605	Y	Y
chr8:47647579-47654762	3	79	2445	BEYLA	216911	rs13279994	Y	Y
chr21:43651954-43653515	3	5	2318	SIK1	5312	rs7277440	Y	Y
chr5:180108611-180112120	3	2	2125	OR2Y1	8947	rs6886113	Y	Y
chr11:50566118-50599126	3	84	2074	LOC646813	229740	rs2872480	Y	Y
chr1:147305744-147327306	4	9451	1906	LOC645166	86066	rs17162082	Y	Y
chr16:1429262-1436006	4	160	1835	CCDC154,CLCN7	0	rs760993	Y	Y
chr8:145079175-145090342	3	1889	1818	PLEC	0	rs6993938	Y	Y
chr7:75205183-75207149	3	8	1736	HIP1	0	rs757359	Y	Y
chr19:2029488-2050820	5	185	1723	C19orf36,MOBKL2A	0	rs12104154	Y	Y
chr11:42925451-42929829	4	8	1704	API5	360252	rs11037169	Y	Y
chr8:145064091-145065312	3	1657	1644	PLEC	0	rs7819099	Y	Y
chr11:107166562-107169879	3	16	1635	SLC35F2	0	rs571418	Y	Y
chr6:168183489-168206473	11	102	1634	FRMD1,KIF25	0	rs3734896	Y	Y
chr21:18982807-18992561	3	4	1630	TMPRSS15	284966	rs2225410	Y	Y
chr6:124496015-124507628	4	5	1604	NKAIN2	0	rs163286	Y	Y
chr15:22155995-22163077	3	1075	1569	PWRN2	189849	rs12915627	Y	Y
chr6:168209041-168293188	41	9	1568	FRMD1	0	rs4708652	Y	Y
chr16:1391520-1398848	3	71	1560	UNKL	0	rs8044833	Y	Y
chr19:2008907-2024466	6	199	1556	MOBKL2A	0	rs10414066	Y	Y
chr22:17281004-17355587	19	469	1520	DGCR5,PRODH	0	rs759406	Y	Y
chr19:60014787-60018551	3	1056	1503	KIR2DL4	0	rs649216	Y	Y
chr6:168294914-168319676	12	9	1500	FRMD1	72226	rs9364408	Y	Y
chr6:168131062-168169995	24	10	1483	KIF25	0	rs2258963	Y	Y
chr6:168122631-168129424	5	16	1482	HGC6.3	2163	rs6455468	Y	Y
chr5:32142841-32171356	7	0	1448	GOLPH3,PDZD2	0	rs32800	Y	Y
chr16:87404930-87418527	4	471	1420	APRT,GALNS	0	rs550269	Y	Y
chr6:168322151-168326598	6	9	1401	FRMD1	99463	rs11960954	Y	Y
chr6:168091860-168099001	3	21	1398	MLLT4	0	rs637578	Y	Y
chr17:74885528-74900696	14	3	1397	HRNBP3	0	rs2034860	Y	Y
chr22:17370128-17373128	3	438	1330	DGCR5	7987	rs5993462	Y	Y
chr9:135745411-135749408	5	7	1279	VAV2	0	rs12343037	Y	Y
chr17:74880641-74882676	3	3	1273	HRNBP3	0	rs4790022	Y	Y
chr7:76252476-76267895	3	287	1230	LOC100133091	157241	rs38642	Y	Y
chr20:59010964-59014432	3	3	1189	CDH4	246522	rs6093038	Y	Y
chr12:62368487-62387591	3	317	1185	DPY19L2	19866	rs2429406	Y	Y
chr15:30297802-30302218	5	2055	1169	CHRNA7	49275	rs9672198	Y	Y
chr10:135280033-135282675	3	75	1128	FRG2B	5918	rs7895560	Y	Y
chr8:145131413-145153236	3	1001	1118	GRINA,PARP10	0	rs3936211	Y	Y
chr16:650256-657524	3	286	1113	WDR90	0	rs2301426	Y	Y
chr10:135283081-135284293	3	76	1101	FRG2B	4300	rs9630042	Y	Y
chr7:76147678-76203395	3	285	1100	LOC100133091	52443	rs3909148	Y	Y
chr1:12788507-12802740	7	1357	1068	PRAMEF11	4315	rs1076640	Y	Y
chr2:38810451-38818065	3	2	1061	GALM	0	rs3097714	Y	Y
chr12:62402426-62405452	3	313	1037	DPY19L2	53805	rs3864455	Y	Y
chr20:59002911-59004187	5	1	1033	CDH4	256767	rs6093035	Y	Y
chr14:104286396-104317731	3	180	1032	AKT1,SIVA1	0	rs2498804	Y	Y
chr19:48093776-48157656	6	2979	1016	PSG6,PSG7	0	rs10416723	Y	Y
chr2:57289082-57299713	4	11	1012	CCDC85A	822269	rs7604249	Y	Y
chr3:76952521-76965475	3	32	1009	ROBO2	206509	rs1185220	Y	Y
chr16:87729306-87768284	6	418	1003	ACSF3,C16orf81,CDH15	0	rs12599126	Y	Y
chr19:15667703-15690364	6	4	990	CYP4F12	0	rs610354	Y	Y
chr19:1065119-1103656	7	245	980	SBNO2	0	rs2024092	Y	Y
chr3:8816641-8828715	4	10	980	OXTR	30341	rs1714299	Y	Y
chr8:144727897-144735737	6	218	955	EEF1D,NAPRT1	0	rs1809148	Y	Y
chr12:31895437-31954269	23	7	954	C12orf35	49351	rs1259725	Y	Y
chr16:87778383-87791352	3	359	945	CDH15	0	rs3785415	Y	Y
chr2:227953678-227956886	3	0	941	TM4SF20	1412	rs4234072	Y	Y
chr5:723745-738748	4	117	933	TPPP	0	rs413666	Y	Y
chr3:101833435-101916282	12	0	913	GPR128,TFG	0	rs1520648	Y	Y
chr16:2005667-2010569	3	236	887	NPW	0	rs8057913	Y	Y
chr19:32664393-32720503	5	176	886	LOC148189	252739	rs8189785	Y	Y
chr4:162186029-162211190	7	10	879	FSTL5	313309	rs6850401	Y	Y
chr19:15651251-15657542	4	4	875	CYP4F12	0	rs10409750	Y	Y
chr16:2013121-2014220	3	215	848	NPW	2364	rs3785284	Y	Y
chr2:89743465-89757456	5	2742	847	FLJ40330	856243	rs17620193	Y	Y
chr16:1968403-1981493	3	191	838	GFER,NOXO1,SYNGR3,TBL3	0	rs2283476	Y	Y
chr16:87432301-87444352	4	312	834	GALNS	0	rs16965110	Y	Y
chr2:238724223-238731118	3	387	832	KLHL30	0	rs7601275	Y	Y
chr8:2532631-2540098	6	18	825	CSMD1	240185	rs13439672	Y	Y
chr16:74115984-74129513	6	53	821	CHST5	0	rs8048818	Y	Y
chr8:144740535-144746191	3	148	819	EEF1D	0	rs4874159	Y	Y
chr20:61663889-61668792	3	790	796	PRIC285	0	rs310631	Y	Y
chr9:138545455-138577327	4	141	761	NOTCH1	0	rs11145770	Y	Y
chr11:55193702-55204003	3	11960	742	OR4C6	3554	rs295631	Y	Y
chr20:61642713-61650561	3	698	740	SRMS	0	rs310655	Y	Y
chr16:15898950-15913069	8	41	720	C16orf63	9002	rs169983	Y	Y
chr10:44572007-44672425	20	1	719	TMEM72	54345	rs6593440	Y	Y
chr16:764099-780770	6	241	708	CHTF18,MSLNL,RPUSD1	0	rs1052629	Y	Y
chr14:105143361-105246247	3	257	694	TMEM121	75777	rs2516780	Y	Y
chr8:2334306-2524508	55	25	679	MYOM2	253519	rs4455858	Y	Y
chr12:19384370-19433430	13	16	679	PLEKHA5	0	rs3752823	Y	Y
chr12:14811129-14813007	3	11	678	HIST4H4	1914	rs247325	Y	Y
chr8:2545875-2570171	9	14	675	CSMD1	210112	rs10106748	Y	Y
chr11:134081426-134100984	7	17	674	B3GAT1	294404	rs11607363	Y	Y
chr19:681235-703878	11	270	668	C19orf21,PALM	0	rs2283586	Y	Y
chr6:79076024-79078423	5	24833	666	IRAK1BP1	555485	rs818290	Y	Y
chr14:103650825-103689830	6	224	662	KIF26A,MIR203	0	rs7156395	Y	Y
chr19:58650075-58662393	3	106	661	ZNF761	0	rs2086140	Y	Y
chr16:87694595-87710427	6	302	659	ACSF3	0	rs7187583	Y	Y
chr6:79081009-79083326	4	22946	643	IRAK1BP1	550582	rs16889859	Y	Y
chr19:48337397-48354926	6	2514	640	PSG5	8809	rs8111681	Y	Y
chr7:141410335-141420859	4	5576	638	MGAM	0	rs4329195	Y	Y
chr9:138523591-138526312	3	176	627	NOTCH1	0	rs11145766	Y	Y
chr5:175524042-175528566	3	160	627	FAM153B	47979	rs17671141	Y	Y
chr16:750040-751747	4	180	626	MSLN	0	rs3764246	Y	Y
chr14:103629376-103638225	5	185	606	ASPG	0	rs737393	Y	Y
chr4:1068124-1068596	3	32	600	RNF212	0	rs1670533	Y	Y
chr1:17473024-17486396	6	21	599	PADI3	0	rs3003434	Y	Y
chr21:45769452-45782727	4	310	596	SLC19A1	0	rs2330183	Y	Y
chr1:16245711-16253169	3	61	592	CLCNKB	0	rs945403	Y	Y
chr15:32530025-32549650	6	10318	588	GOLGA8A	13066	rs7173307	Y	Y
chr11:55165240-55179162	4	13466	585	OR4S2	0	rs11821731	Y	Y
chr19:48321413-48329023	4	1487	585	PSG5	34712	rs9749286	Y	Y
chr15:21948655-21985041	6	1266	585	PWRN2	0	rs12916572	Y	Y
chr11:134113081-134113328	3	32	585	B3GAT1	326059	rs12789395	Y	Y
chr6:79069278-79070425	3	25249	583	IRAK1BP1	563483	rs9448350	Y	Y
chr9:138515294-138522923	4	142	576	NOTCH1	0	rs3124594	Y	Y
chr21:45721507-45727840	6	58	573	COL18A1	0	rs2236462	Y	Y
chr11:547342-554295	3	717	570	C11orf35,RASSF7	0	rs2061586	Y	Y
chr9:130620565-130631971	5	137	566	C9orf114,ENDOG	0	rs2293968	Y	Y
chr11:134116335-134122531	9	18	566	B3GAT1	329313	rs7931468	Y	Y
chr3:8801023-8802043	3	9	565	OXTR	14723	rs6793234	Y	Y
chr16:987730-1010148	9	137	562	SOX8	10751	rs554929	Y	Y
chr15:32575858-32587887	3	7827	561	GOLGA8B	16891	rs7179573	Y	Y
chr8:144758235-144765210	4	123	554	PYCRL	0	rs2242089	Y	Y
chr16:87649419-87658525	4	113	554	ACSF3	29230	rs7186136	Y	Y
chr16:1945564-1951127	3	33	552	NDUFB10	0	rs740580	Y	Y
chr21:45135692-45141068	5	60	551	ITGB2	0	rs5030671	Y	Y
chr19:58028179-58036513	4	190	547	ZNF468	0	rs8111163	Y	Y
chr21:46660550-46680534	5	208	545	PCNT	0	rs915578	Y	Y
chr4:57776347-57781793	4	1	543	IGFBP7	105051	rs4865199	Y	Y
chr21:45739470-45761386	9	74	540	COL18A1,SLC19A1	0	rs12483553	Y	Y
chr15:27186889-27204954	12	153	538	APBA2,FAM189A1	0	rs4779802	Y	Y
chr19:989445-1002214	6	97	537	ABCA7,CNN2	0	rs3752229	Y	Y
chr4:1001115-1044159	5	93	537	FGFRL1	0	rs11722658	Y	Y
chr7:141425903-141429438	4	7212	529	MGAM	0	rs12703419	Y	Y
chr16:740822-746656	4	96	529	MSLN	4110	rs7404049	Y	Y
chr9:5307534-5323154	4	825	521	RLN1	1815	rs10491649	Y	Y
chr19:58639812-58641292	3	122	520	ZNF761	0	rs11670677	Y	Y
chr5:175888783-175897089	4	105	514	RNF44	0	rs890835	Y	Y
chr19:1046061-1046716	4	41	514	POLR2E	0	rs10416031	Y	Y
chr19:1008137-1010004	3	84	513	ABCA7	0	rs4147918	Y	Y
chr21:45729261-45736814	3	73	509	COL18A1	0	rs11702425	Y	Y
chr21:45145600-45147281	3	13	509	ITGB2	0	rs4607021	Y	Y
chr4:57759221-57770504	5	0	509	IGFBP7	87925	rs2098159	N	Y
chr19:446722-452900	3	17	508	MADCAM1	0	rs12982646	Y	Y
chr12:34414427-34421490	3	119	504	ALG10	341924	rs11053254	Y	Y
chr1:226139432-226154894	3	265	494	WNT9A	20894	rs1573059	Y	Y
chr16:1019583-1028798	5	168	489	LOC146336	25287	rs428233	Y	Y
chr1:2349841-2356176	3	548	488	PEX10	15971	rs4531246	Y	Y
chr16:510624-520125	3	191	486	NCRNA00235,RAB11FIP3,SOLH	0	rs3760049	Y	Y
chr11:134123615-134132097	9	17	485	B3GAT1	336593	rs7929855	Y	Y
chr22:15447504-15636231	19	15	482	CCT8L2,psiTPTE22	0	rs361973	Y	Y
chr2:133018727-133023154	4	7	480	GPR39	0	rs11687686	Y	Y
chr2:110246397-110292012	8	367	478	NPHP1	0	rs3789727	Y	Y
chr15:29807358-30231488	80	27	476	CHRNA7	0	rs12442954	Y	Y
chr16:18163425-18174650	3	432	474	LOC339047	184806	rs7199186	Y	Y
chr10:134935744-134957360	7	152	472	ADAM8,TUBGCP2	0	rs1573041	Y	Y
chr16:1444150-1450568	4	22	470	CLCN7	0	rs12934261	Y	Y
chr4:66284034-66311570	8	2	467	EPHA5	65786	rs10009221	Y	Y
chr11:133889790-134076145	61	15	463	B3GAT1	102768	rs2156704	Y	Y
chr11:134140452-134226681	37	36	460	B3GAT1	353430	rs12806059	Y	Y
chr15:27206037-27208346	4	72	454	FAM189A1	0	rs10851484	Y	Y
chr3:6295151-6303081	3	16	454	GRM7	574721	rs3967024	Y	Y
chr9:137297618-137305324	6	20	452	OLFM1	144767	rs2996472	Y	Y
chr17:76607004-76626942	5	34	449	BAIAP2,FLJ90757	0	rs8072124	Y	Y
chr19:1024073-1027063	3	23	446	HMHA1	0	rs757232	Y	Y
chr19:58635650-58638832	3	123	445	LOC147804,ZNF761	0	rs11668495	Y	Y
chr14:104210939-104219700	3	93	444	INF2	7288	rs4983522	Y	Y
chr22:20679088-20714041	9	184	442	TOP3B	11941	rs436484	Y	Y
chr11:393980-409906	4	577	439	ANO9,PKP3,SIGIRR	0	rs3210908	Y	Y
chr16:1066544-1068407	3	129	439	LOC146336,SSTR5	0	rs550713	Y	Y
chr11:2022607-2031152	6	621	438	H19	46966	rs12806495	Y	Y
chr11:133873030-133880518	6	39	436	B3GAT1	86008	rs7109883	Y	Y
chr1:41127268-41145079	8	14	434	CITED4	26663	rs12026763	N	Y
chr10:20836222-20850531	7	12	434	PLXDC2	227101	rs1416801	Y	Y
chr22:20716617-20892874	141	198	433	VPREB1	36326	rs5750526	Y	Y
chr19:58674524-58697120	8	91	433	ZNF813	0	rs2617671	Y	Y
chr19:5655353-5662930	3	63	433	LONP1	0	rs2436508	Y	Y
chr11:414291-419659	4	649	430	ANO9	0	rs10794323	Y	Y
chr9:129616418-129621544	3	25	429	ENG	0	rs5031024	Y	Y
chr6:35613289-35663161	10	0	426	FKBP5	0	rs6911621	Y	Y
chr7:62172661-62198215	4	7	425	LOC643955	190890	rs10237402	N	Y
chr6:105023257-105041172	12	128	423	HACE1	241489	rs94802	Y	Y
chr7:62298382-62336389	5	28	420	LOC643955	52716	rs4504529	N	Y
chr10:41756307-41823188	3	284	419	LOC441666	324132	rs10908977	Y	Y
chr16:1071696-1074819	3	125	412	SSTR5	241	rs174643	Y	Y
chr15:20317047-20635884	109	290	411	CYFIP1,NIPA1,NIPA2,TUBGCP5	0	rs2120968	Y	Y
chr19:58626416-58631502	3	126	410	LOC147804,ZNF761	0	rs12981260	Y	Y
chr9:137310155-137313400	7	32	410	OLFM1	157304	rs11103788	N	Y
chr21:13823791-13950406	7	360	408	POTED	0	rs7281173	Y	Y
chr19:602343-621828	7	175	408	RNF126	0	rs3787011	Y	Y
chr22:20658391-20666512	4	82	405	TOP3B	0	rs732466	Y	Y
chr5:119751193-119760718	3	19	402	PRR16	67200	rs17146582	Y	Y
chr22:15644565-15674251	15	22	400	XKR3	0	rs5748636	N	Y
chr16:1124968-1138939	4	340	399	CACNA1H	4303	rs4566170	Y	Y
chr14:20431224-20469417	3	782	398	RNASE3	877	rs4544151	N	Y
chr4:973060-984414	3	204	398	IDUA,SLC26A1	0	rs3822030	Y	Y
chr2:232913134-232914248	3	6	397	DIS3L2	2982	rs7423787	Y	Y
chr16:1770622-1781034	5	302	396	IGFALS,NUBP2,SPSB3	0	rs2235649	Y	Y
chr22:20898901-20901854	3	169	389	VPREB1	27346	rs5995667	N	Y
chr1:9246497-9310031	18	17	389	H6PD,SPSB1	0	rs1294028	N	Y
chr4:169056796-169068621	7	249	386	ANXA10	181661	rs373766	Y	Y
chr1:3413327-3446731	10	57	386	MEGF6	0	rs10797400	Y	Y
chr6:79034386-79039487	3	24230	384	IRAK1BP1	594421	rs818262	Y	Y
chr8:8135489-8170164	15	49	384	FLJ10661	0	rs1517622	Y	Y
chr9:138654524-138690401	7	366	380	AGPAT2,EGFL7,MIR126	0	rs4880117	Y	Y
chr3:156964303-156967996	4	12	380	C3orf33	0	rs358734	Y	Y
chr21:13690214-13729007	5	393	379	POTED	175362	rs2257226	Y	Y
chr2:111855332-111872714	3	35	379	LOC541471	0	rs2139376	Y	Y
chr10:20830090-20832340	3	8	378	PLXDC2	220969	rs11012097	Y	Y
chr19:12390669-12393330	4	26	376	ZNF443	8190	rs12981699	Y	Y
chr2:77841057-77844332	4	11	375	SNAR-H	191209	rs1487036	Y	Y
chr15:20306549-20314843	3	242	374	GOLGA6L1	9183	rs7165745	Y	Y
chr16:1053552-1055378	5	137	372	LOC146336	0	rs11644051	Y	Y
chr11:133859037-133859858	3	36	367	B3GAT1	72015	rs4076616	N	Y
chr19:20677651-20774467	16	7	367	ZNF626	41409	rs12459076	N	Y
chr8:122391890-122411127	8	4	367	HAS2	283325	rs13267240	Y	Y
chr17:76836926-76871369	8	92	366	SLC38A10	0	rs7219081	Y	Y
chr1:3370417-3396651	6	78	366	ARHGEF16,MEGF6	0	rs2185639	Y	Y
chr9:137321091-137432359	41	4	366	KIAA0649	79110	rs10115665	N	Y
chr2:13138470-13165898	5	2	366	TRIB2	338161	rs4346352	Y	Y
chr16:1040307-1043096	4	107	365	LOC146336	10989	rs11864154	Y	Y
chr16:544555-577213	6	273	364	C16orf11,NHLRC4,PIGQ,SOLH	0	rs7190878	Y	Y
chr1:195089653-195133856	8	2065	363	CFHR4	0	rs7517126	Y	Y
chr19:38594649-38601691	7	50	363	PEPD	0	rs11665874	Y	Y
chr1:3574631-3577365	3	39	363	TP73	0	rs7523732	Y	Y
chr8:144691326-144695271	6	69	361	ZC3H3	0	rs3750208	Y	Y
chr11:67521632-67556502	11	65	361	ALDH3B1,NDUFS8,UNC93B1	0	rs557098	Y	Y
chr21:36416848-36510920	24	1	359	CBR3,DOPEY2	0	rs2242816	Y	Y
chr4:44663360-44693751	4	0	359	GNPDA2	239991	rs10938377	Y	Y
chr8:43760201-43837769	6	82	357	POTEA	422716	rs4131198	Y	Y
chr4:33048316-33055138	4	41	355	PCDH7	2290795	rs6531606	Y	Y
chr11:51249087-51283221	3	12	355	OR4A5	0	rs1391576	Y	Y
chr9:134944131-134946938	3	8	355	CELP	809	rs563864	Y	Y
chr15:22008680-22036253	5	771	354	PWRN2	42534	rs8034705	Y	Y
chr19:896013-954172	11	74	351	ARID3A,GRIN3B,WDR18	0	rs2238585	Y	Y
chr19:597900-598251	3	187	349	RNF126	279	rs2074460	Y	Y
chr21:14258290-14292734	3	116	348	C21orf81	0	rs2822346	Y	Y
chr16:1045761-1049654	3	87	345	LOC146336	4431	rs4989489	Y	Y
chr16:1095026-1110513	4	133	344	C1QTNF8	8781	rs2745129	Y	Y
chr1:226540223-226561413	3	74	343	OBSCN	0	rs4653935	Y	Y
chr16:1195546-1210163	4	112	341	CACNA1H	0	rs4984637	Y	Y
chr19:626513-668664	5	52	339	FSTL3,PALM,PRSSL1	0	rs8108922	Y	Y
chr1:120902013-121013322	11	8	339	LOC647121	0	rs11249433	N	Y
chr2:14273172-14284300	6	12	338	FAM84A	405961	rs16861454	N	Y
chr21:45152263-45161993	9	5	337	ITGB2	0	rs3788150	Y	Y
chr20:29941937-29945359	3	6	336	TTLL9	0	rs6061020	Y	Y
chr1:3521455-3539057	6	58	334	TPRG1L,WDR8	0	rs4276857	Y	Y
chr22:49415426-49425117	3	28	332	ARSA	1953	rs9616802	Y	Y
chr10:12150524-12194839	7	13	328	DHTKD1	0	rs3740015	Y	Y
chr7:100755083-100914175	32	2	325	EMID2	0	rs11772022	N	Y
chr6:69298675-69298741	3	46	323	BAI3	103612	rs9446039	Y	Y
chr19:810214-820037	5	105	319	CFD,MED16	0	rs1651895	Y	Y
chr1:226567250-226576050	3	65	319	OBSCN	0	rs3795801	Y	Y
chr17:68246282-68247582	3	3	317	SLC39A11	0	rs9944510	Y	Y
chr17:21365866-21377174	3	94	315	C17orf51	0	rs7503709	N	Y
chr6:89212325-89219718	4	8	315	RNGTT	156990	rs12191081	N	Y
chr12:50993015-51005520	11	0	313	KRT83	0	rs2852459	N	Y
chr19:1158238-1195900	3	72	312	ATP5D,C19orf26,STK11	0	rs2301759	Y	Y
chr9:194201-261455	51	54	311	C9orf66,DOCK8	0	rs552848	Y	Y
chr16:581165-595687	5	205	310	RAB40C	0	rs7190358	Y	Y
chr19:22229909-22242762	3	6	309	ZNF676	58316	rs7259269	Y	Y
chr16:985385-986472	4	97	306	SOX8	8406	rs535255	Y	Y
chr1:2394116-2399136	4	427	305	PLCH2	0	rs13376356	Y	Y
chr11:67292237-67306971	3	129	305	LOC645332	8845	rs10896215	N	Y
chr16:1476381-1484303	7	55	302	PTX4,TELO2	0	rs1040499	Y	Y
chr11:595856-609789	5	359	301	CDHR5,IRF7,PHRF1	0	rs12421158	Y	Y
chr8:11929002-11935618	3	101	301	DEFB130	23689	rs7821214	Y	Y
chr1:1483590-1498897	4	153	300	SSU72	0	rs2296716	Y	Y
chr19:1426391-1440080	3	252	299	C19orf25,PCSK4	0	rs2456163	Y	Y
chr11:38255185-38282959	8	178	299	C11orf74	1617792	rs6484985	Y	Y
chr3:95019980-95033268	3	6	298	PROS1	41304	rs9283589	Y	Y
chr18:55807079-55814159	7	8	296	PMAIP1	84561	rs2156223	Y	Y
chr10:134911795-134913643	3	139	295	MIR202	680	rs4838710	Y	Y
chr12:34327658-34372157	3	18	294	ALG10	255155	rs7137392	Y	Y
chr21:46247817-46252267	3	106	293	COL6A1	0	rs9254	Y	Y
chr19:791984-801574	4	87	292	PRTN3	0	rs351111	Y	Y
chr17:75790449-75808426	6	39	292	CARD14,SGSH	0	rs4889998	Y	Y
chr9:32071117-32077232	4	9	292	ACO1	297369	rs7048642	Y	Y
chr16:1165629-1192600	5	91	291	CACNA1H	0	rs3794621	Y	Y
chr1:246327952-246352064	6	16	291	OR2L13,OR2M1P	0	rs11204591	Y	Y
chr2:18189686-18204401	5	4	291	KCNS3	211980	rs2345499	N	Y
chr21:39037914-39074242	12	0	290	NCRNA00114	0	rs2836668	Y	Y
chr4:63508-92571	4	25	289	ZNF595,ZNF718	0	rs11724335	N	Y
chr13:82090231-82096952	3	11	287	SLITRK1	1252392	rs1333589	Y	Y
chr21:19172899-19182503	3	4	287	TMPRSS15	475058	rs410955	Y	Y
chr1:1415563-1476697	5	199	286	ATAD3A,ATAD3B,C1orf70,SSU72	0	rs3766178	Y	Y
chr15:28797383-28854497	7	140	285	ARHGAP11B	79078	rs3964705	N	Y
chr16:1825633-1834962	5	376	283	C16orf73,FAHD1	0	rs12325282	Y	Y
chr16:969913-976641	5	266	283	LMF1,SOX8	0	rs3751669	Y	Y
chr21:20224230-20236435	7	311	282	C21orf131	800350	rs2825908	Y	Y
chr3:120225538-120284544	11	1	282	IGSF11	0	rs7638463	N	Y
chr4:33041141-33046119	7	43	277	PCDH7	2283620	rs7672907	Y	Y
chr4:181406322-181413293	4	30	277	MGC45800	1883860	rs17776593	Y	Y
chr16:3165870-3182616	5	1	277	OR1F1	11632	rs172787	N	Y
chr21:34647599-34826567	49	0	276	FAM165B,KCNE1,KCNE2,RCAN1	0	rs1892593	Y	Y
chr19:5617336-5625559	3	16	275	SAFB	0	rs2485262	Y	Y
chr19:10307568-10370365	15	7	274	CDC37,ICAM3,TYK2	0	rs12720279	Y	Y
chr19:362849-369178	6	65	273	SHC2	0	rs1046822	Y	Y
chr19:10255792-10305826	15	16	273	FDX1L,ICAM1,ICAM3,ICAM4,ICAM5,RAVER1,ZGLP1	0	rs2291473	Y	Y
chr20:61337899-61349395	4	420	272	BIRC7,NKAIN4	0	rs1075557	Y	Y
chr13:84624020-84654411	5	12	272	SLITRK6	610512	rs9319119	Y	Y
chr12:34646159-34669982	3	7	272	ALG10	573656	rs11053412	N	Y
chr21:14027356-14197852	13	96	270	C21orf15	0	rs1985740	Y	Y
chr15:27169093-27176316	7	47	270	APBA2	0	rs10851431	Y	Y
chr3:168005541-168016121	3	18	270	ZBBX	424650	rs7615817	Y	Y
chr16:1251334-1277718	6	160	269	TPSD1	2839	rs8045299	Y	Y
chr8:145658283-145676021	3	141	269	CYHR1,FOXH1,KIFC2	0	rs2721166	Y	Y
chr10:15030375-15060853	8	26	269	DCLRE1C,MEIG1	0	rs7087438	N	Y
chr21:44533581-44541978	8	163	268	AIRE	0	rs1078480	Y	Y
chr6:31468368-31559455	61	803	265	HCG26,HCP5,MICA	0	rs2395029	N	Y
chr13:57152774-57159918	3	31	261	PCDH17	0	rs9537776	Y	Y
chr1:246136535-246161084	11	10	260	OR2T8	0	rs4925771	N	Y
chr9:263160-264641	4	25	259	DOCK8	0	rs10757606	N	Y
chr19:55952801-55955322	3	132	258	GPR32	10348	rs4802740	Y	Y
chr12:51011568-51043180	13	0	258	KRT85	0	rs1630177	N	Y
chr21:44055402-44070754	6	114	257	LOC284837	0	rs2838397	Y	Y
chr1:2413982-2440254	6	355	256	PANK4,PLCH2	0	rs3762444	Y	Y
chr9:138716241-138737657	5	155	256	FAM69B	0	rs11793385	Y	Y
chr17:1457008-1488940	9	13	256	SCARF1,SLC43A2	0	rs17821354	Y	Y
chr21:45570589-45583931	4	81	254	LOC642852	28893	rs914237	Y	Y
chr21:37624055-37632901	3	139	253	DYRK1A	28828	rs2409889	Y	Y
chr5:59760704-59795414	11	1	253	PDE4D	0	rs789615	N	Y
chr3:127461108-127470614	3	21	252	KLF15	73554	rs10470318	Y	Y
chr21:45108097-45116684	7	4	252	PTTG1IP	0	rs235282	Y	Y
chr17:74105419-74106726	3	14	250	DNAH17	20348	rs11651198	N	Y
chr16:1457729-1472838	7	9	250	CLCN7	0	rs1040497	Y	Y
chr21:46298016-46302293	3	23	249	COL6A2	40168	rs915808	Y	Y
chr19:754086-780568	6	78	248	AZU1,LPPR3,PTBP1	0	rs7250902	Y	Y
chr7:71773463-71921501	9	71	248	TYW1B	0	rs4717678	N	Y
chr15:26762141-26805134	3	20	248	WHAMML2	0	rs4966231	Y	Y
chr4:190493294-190554472	13	53	245	FRG1	544496	rs4863140	N	Y
chr11:444363-501805	7	158	244	PTDSS2,RNH1	0	rs4963194	Y	Y
chr8:43658198-43671432	3	30	242	POTEA	320713	rs7465445	Y	Y
chr11:67152290-67165367	4	26	242	NUDT8,TBX10	0	rs3758938	Y	Y
chr22:18580513-18596156	5	199	241	LOC150197	4453	rs5748554	Y	Y
chr21:46359676-46413564	24	111	241	C21orf56,COL6A2,FTCD	0	rs3088026	N	Y
chr21:43678287-43708680	17	158	240	C21orf125,C21orf84	0	rs11088981	Y	Y
chr17:78618682-78634366	5	133	240	METRNL	0	rs8072895	Y	Y
chr22:22059698-22072105	3	51	240	ZDHHC8P1	0	rs7349056	Y	Y
chr18:56418823-56445686	6	7	240	MC4R	227842	rs9960597	N	Y
chr11:50288640-50335541	5	459	238	LOC646813	0	rs7124076	N	Y
chr21:14297378-14334702	4	91	238	C21orf81	22742	rs2822383	Y	Y
chr19:827604-878971	9	100	237	ARID3A,C19orf22,KISS1R,MED16	0	rs2306718	Y	Y
chr21:44392513-44419488	9	38	237	C21orf33	2481	rs2838506	Y	Y
chr21:44482398-44528088	15	23	236	DNMT3L,ICOSLG	0	rs2070565	N	Y
chr13:42501093-42502158	4	5	236	DNAJC15	0	rs12322976	Y	N
chr19:59445355-59454220	3	77	235	LILRB5	0	rs380731	N	Y
chr21:44546870-44593026	12	60	235	C21orf2,PFKL	0	rs3827256	N	Y
chr1:144337336-144458820	13	78	234	CD160,PDZK1,RNF115	0	rs11799942	N	Y
chr8:47302891-47354331	4	79	233	BEYLA	517342	rs6558222	Y	Y
chr14:42938662-42950584	5	79	231	FSCB	1092518	rs974953	N	Y
chr1:246184039-246311343	16	64	231	OR2AK2,OR2L13,OR2L1P,OR2L2,OR2L3	0	rs11590865	N	Y
chr12:11350073-11351330	3	12	231	PRB4	0	rs7138994	Y	Y
chr19:10381064-10403610	3	9	231	PDE4A	0	rs1352426	Y	Y
chr1:3454311-3502660	15	32	230	MEGF6,MIR551A	0	rs947354	Y	Y
chr3:79972-95321	8	29	229	CHL1	118329	rs954824	N	Y
chr15:100168120-100184372	4	24	229	OR4F15	0	rs1399026	N	Y
chr12:50985995-50991012	5	1	229	KRT86	0	rs1137015	N	Y
chr16:3553005-3590430	6	507	228	BTBD12,NLRC3	0	rs758747	Y	Y
chr9:137755787-137768637	3	389	227	KCNT1	0	rs10124840	Y	Y
chr10:2828128-2829343	3	2	227	PFKP	270409	rs1577251	N	Y
chr6:162798397-162800693	4	109	225	PARK2	0	rs9347645	N	Y
chr21:28171054-28227483	3	29	225	C21orf94	80070	rs2831234	Y	Y
chr1:58494898-58503366	8	11	225	DAB1	6099	rs639241	N	Y
chr3:163373372-163439370	19	6	225	OTOL1	668948	rs11914348	N	Y
chr1:146202411-146216845	3	84	223	LOC100130000	124418	rs1814653	Y	Y
chr2:70242175-70271843	3	25	223	C2orf42	0	rs11677137	Y	Y
chr9:139070172-139099097	4	177	221	C9orf140,UAP1L1	0	rs4880087	Y	Y
chr4:145244249-145253260	6	38	221	GYPA	0	rs1132787	N	Y
chr20:2997890-3001255	3	24	221	OXT	0	rs3761248	Y	Y
chr19:352714-357370	3	62	220	C2CD4C	0	rs2241407	Y	Y
chr20:50119963-50129256	4	3	220	ZFP64	4701	rs6068066	Y	Y
chr21:16582779-16583289	3	1	219	C21orf34	0	rs239055	Y	Y
chr7:69974054-70002038	4	1	218	AUTS2	78233	rs17142116	Y	Y
chr6:162791913-162793483	3	115	217	PARK2	0	rs9346914	N	Y
chr1:245916096-246127517	53	9	217	OR11L1,OR14A16,OR1C1,OR2W3,OR6F1,TRIM58	0	rs1493257	N	Y
chr19:539305-580303	6	99	216	HCN2,POLRMT	0	rs7255568	Y	Y
chr7:33100267-33153804	9	5	216	BBS9,RP9	0	rs6960483	N	Y
chr2:241272567-241332581	16	8	215	AQP12A,KIF1A	0	rs3772047	N	Y
chr11:37748135-37788198	6	5	215	C11orf74	1110742	rs292794	N	Y
chr9:106404242-106404403	3	349	214	OR13C2	2370	rs7874306	Y	Y
chr21:46308227-46350668	10	28	214	COL6A2	0	rs2839102	N	Y
chr13:85969056-85980670	3	25	214	SLITRK6	697572	rs9555837	Y	Y
chr8:23056128-23063738	5	4	214	TNFRSF10D	0	rs3924519	N	Y
chr8:145612372-145639251	11	268	213	NFKBIL2,SLC39A4,VPS28	0	rs1011211	Y	Y
chr19:6852891-7035747	46	61	213	EMR1,EMR4P,FLJ25758,MBD3L2,MBD3L3,MBD3L4,MBD3L5,ZNF557	0	rs465838	N	Y
chr1:76942605-76962938	9	10	213	ST6GALNAC3	73348	rs7552569	N	Y
chr2:188071820-188078477	4	33	212	TFPI	0	rs8176430	Y	Y
chr9:71226189-71238297	4	5	212	APBA1	0	rs2991692	N	Y
chr16:364278-382806	6	144	211	LOC100134368,TMEM8A	0	rs743961	Y	Y
chr14:43899026-43988150	15	47	211	FSCB	54952	rs12436502	N	Y
chr12:36528296-36633905	3	214	210	ALG10B	362919	rs11181294	N	Y
chr21:46263902-46289633	6	58	210	COL6A1	14511	rs2839084	N	Y
chr19:1456874-1477613	5	217	209	ADAMTSL5,PLK5P	0	rs2292449	Y	Y
chr5:120343763-120417009	18	21	209	PRR16	292900	rs1862280	N	Y
chr14:42973173-43306648	49	38	208	FSCB	736454	rs2415815	N	Y
chr14:19590900-19609145	8	4	208	OR4L1	0	rs2775254	N	Y
chr3:35798283-35900876	14	8	207	ARPP21	0	rs9857288	N	Y
chr8:2290333-2309171	13	42	206	MYOM2	209546	rs1455642	N	Y
chr19:63583872-63612114	6	22	206	RPS5,ZNF584,ZNF837	0	rs731835	Y	Y
chr8:47240116-47292439	6	77	205	BEYLA	579234	rs4329285	Y	Y
chr8:122474278-122496853	5	21	205	HAS2	197599	rs6984258	N	Y
chr22:18598237-18608542	6	207	204	RTN4R	396	rs855072	Y	Y
chr11:280233-285876	3	171	204	ATHL1	0	rs2242565	Y	Y
chr21:14367339-14538643	42	36	204	LIPI,RBM11	0	rs7282646	N	Y
chr5:176792454-176809431	3	148	203	GRK6,PRR7	0	rs2287694	Y	Y
chr14:105997070-106217737	18	117	203	LOC100133469	0	rs10150642	N	Y
chr9:134092075-134099654	5	29	203	NTNG2	0	rs914419	Y	Y
chr9:17573310-17617988	25	6	203	SH3GL2	0	rs2145659	N	Y
chr16:1289210-1321715	6	23	201	UBE2I	0	rs2268049	Y	Y
chr17:31889664-31979521	13	10	201	GGNBP2,MYO19,PIGW,ZNHIT3	0	rs2306590	N	Y
chr12:130681620-130690613	3	8	201	SFRS8	70975	rs10794472	N	Y
chr4:69738116-69750534	3	13	200	UGT2B10	5788	rs6843220	Y	Y
chr21:16586547-16972413	100	3	199	C21orf34,MIR125B2,MIR99A,MIRLET7C	0	rs2823809	N	Y
chr3:120211804-120216961	3	2	199	IGSF11	0	rs16829250	N	Y
chr17:53747644-53767652	9	144	198	BZRAP1,MIR142	0	rs2072145	Y	Y
chr21:44432965-44471849	23	19	198	ICOSLG	0	rs2838526	N	Y
chr21:19201491-20211286	219	4	198	TMPRSS15	503650	rs2825586	N	Y
chr17:74089903-74092253	3	0	198	DNAH17	4832	rs9890266	N	Y
chr9:136425324-136451221	5	153	197	RXRA	0	rs1805352	Y	Y
chr21:45592920-45673017	31	10	197	COL18A1,NCRNA00175	0	rs4819090	N	Y
chr21:46690655-46909417	61	9	197	DIP2A,PRMT2,S100B	0	rs2839323	N	Y
chr21:43749762-44044911	42	3	197	CSTB,HSF2BP,PDXK,RRP1,RRP1B	0	rs743463	N	Y
chr12:127792726-127830791	22	1	197	SLC15A4	12902	rs7978366	N	Y
chr21:16979504-18961437	460	1	197	BTG3,C21orf91,CHODL,CXADR,NCRNA00157,TMPRSS15	0	rs173390	N	Y
chr22:49290289-49307548	7	50	196	LMF2,NCAPH2	0	rs131817	Y	Y
chr7:157427075-157495433	25	10	196	PTPRN2	0	rs7801805	N	Y
chr11:58588932-58603752	3	74	195	FAM111B	27482	rs504789	Y	N
chr2:87284238-87552311	3	18	195	NCRNA00152	0	rs1518722	N	Y
chr21:33698565-34643430	178	3	195	ATP5O,C21orf82,CRYZL1,DNAJC28,DONSON,GART,IFNGR2,ITSN1,MRPS6,SLC5A3,SON,TMEM50B	0	rs13051785	N	Y
chr21:38254254-39025821	209	0	195	DSCR10,DSCR4,DSCR8,ERG,KCNJ15	0	rs9305647	N	Y
chr20:61056151-61059190	3	50	194	SLC17A9	0	rs11086147	Y	Y
chr2:82067472-82153456	13	4	194	LOC1720	783982	rs6729973	N	Y
chr20:22964970-22965082	3	3	194	SSTR4	0	rs2567609	Y	Y
chr1:2192634-2211082	7	259	193	SKI	0	rs10910047	Y	Y
chr9:138740132-138762782	4	104	193	LCN10,LCN6,SNHG7,SNORA17,SNORA43	0	rs945381	Y	Y
chr13:19325358-19340879	4	46	193	ZMYM5	0	rs3783036	N	Y
chr21:44375604-44379507	3	41	193	C21orf33	0	rs2838491	N	Y
chr21:14542669-14828461	126	6	193	ABCC13,HSPA13,SAMSN1	0	rs13050350	N	Y
chr9:138768542-138844941	12	105	192	C9orf86,KIAA1984,LCN15,LCN8,LOC100131193,TMEM141	0	rs12684893	Y	Y
chr21:19011975-19157139	35	17	192	TMPRSS15	314134	rs2825115	N	Y
chr11:67129053-67137686	3	13	192	NDUFV1	0	rs2514064	Y	Y
chr9:10304941-10308512	4	10	192	PTPRD	0	rs635580	N	Y
chr21:36542110-37598354	227	7	192	CHAF1B,CLDN14,DOPEY2,DSCR3,DSCR6,DSCR9,HLCS,MORC3,PIGP,SIM2,TTC3	0	rs2249959	N	Y
chr6:146657076-146675511	3	91	191	GRM1	0	rs1555084	Y	Y
chr16:15032942-15076261	11	73	191	NTAN1,PDXDC1,RRN3	0	rs1136001	N	Y
chr3:177384274-177420477	9	58	191	NAALADL2	378152	rs16848186	N	Y
chr11:50205110-50249096	5	6	191	LOC441601	0	rs16906399	N	Y
chr10:2691181-2825603	55	2	191	PFKP	274149	rs11251473	N	Y
chr21:14830513-16579656	360	1	191	C21orf34,NRIP1,SAMSN1,USP25	0	rs6517304	N	Y
chr6:162644237-162789187	47	192	190	PARK2	0	rs11759064	N	Y
chr6:150303054-150314225	3	47	190	ULBP2	0	rs4343924	Y	Y
chr21:20246430-28135194	1839	5	190	ADAMTS1,ADAMTS5,APP,ATP5J,C21orf131,C21orf71,CYYR1,GABPA,JAM2,MIR155,MIR155HG,MRPL39,NCAM2,NCRNA00113,NCRNA00158	0	rs1910662	N	Y
chr21:39078994-43641676	1596	2	190	ABCG1,B3GALT5,BACE2,BRWD1,C21orf121,C21orf128,C21orf129,C21orf130,C21orf88,C2CD2,CBS,CRYAA,DSCAM,ETS2,FAM3B,HMGN1,IGSF5,LCA5L,MX1,MX2,NCRNA00111,NCRNA00112,NDUFV3,PCP4,PDE9A,PKNOX1,PLAC4,PRDM15,PSMG1,RIPK4,RSPH1,SH3BGR,SLC37A1,TFF1,TFF2,TFF3,TMPRSS2,TMPRSS3,U2AF1,UBASH3A,UMODL1,WDR4,WRB,ZNF295	0	rs4818226	N	Y
chr2:32937153-32961969	7	55	189	LOC285045	0	rs6710845	N	Y
chr21:28246805-29688817	264	2	189	BACH1,C21orf7,C21orf94,CCT8,N6AMT1,NCRNA00161,NCRNA00189,RNF160,RWDD2B,USP16	0	rs8134891	N	Y
chr17:6240419-6252121	11	9	188	AIPL1	15662	rs8065782	N	Y
chr3:21234439-21312960	25	14	187	VENTXP7	109262	rs6785004	N	Y
chr21:34833469-36391146	372	1	187	C21orf96,CBR1,CLIC6,MIR802,NCRNA00160,RCAN1,RUNX1,SETD4	0	rs8131196	N	Y
chr21:37643179-38248101	167	1	187	DYRK1A,KCNJ6	0	rs2070995	N	Y
chr21:29720902-32331803	544	0	187	C21orf41,CLDN17,CLDN8,GRIK1,HUNK,KRTAP11-1,KRTAP13-1,KRTAP13-2,KRTAP13-3,KRTAP13-4,KRTAP15-1,KRTAP19-1,KRTAP19-2,KRTAP19-3,KRTAP19-4,KRTAP19-5,KRTAP19-6,KRTAP19-7,KRTAP19-8,KRTAP20-1,KRTAP20-2,KRTAP20-3,KRTAP20-4,KRTAP21-1,KRTAP21-2,KRTAP21-3,KRTAP22-1,KRTAP22-2,KRTAP23-1,KRTAP24-1,KRTAP25-1,KRTAP26-1,KRTAP27-1,KRTAP6-1,KRTAP6-2,KRTAP6-3,KRTAP7-1,KRTAP8-1,NCRNA00110,SFRS15,SOD1,TIAM1	0	rs9647139	N	Y
chr19:24187994-24248960	4	17	186	LOC100101266	49905	rs2160749	N	Y
chr21:45811626-46207484	77	6	186	PCBP3	0	rs1009577	N	Y
chr13:27410585-27412987	3	5	186	ATP5EP2	4356	rs9512928	N	Y
chr21:45200956-45566558	74	5	186	ADARB1,C21orf122,C21orf70,LOC642852,NCRNA00162,POFUT2	0	rs419322	N	Y
chr4:100903824-100912611	3	0	185	DAPP1	44393	rs6811327	Y	Y
chr21:46429763-46652711	39	9	184	C21orf57,C21orf58,LSS,MCM3AP,MCM3APAS,PCNT	0	rs2839182	N	Y
chr21:44611678-45103933	132	6	184	C21orf29,C21orf90,KRTAP10-1,KRTAP10-10,KRTAP10-11,KRTAP10-12,KRTAP10-2,KRTAP10-3,KRTAP10-4,KRTAP10-5,KRTAP10-6,KRTAP10-7,KRTAP10-8,KRTAP10-9,KRTAP12-1,KRTAP12-2,KRTAP12-3,KRTAP12-4,LRRC3,PTTG1IP,SUMO3,TRPM2,UBE2G2	0	rs12482870	N	Y
chr9:269149-388673	66	18	183	DOCK8	0	rs7854418	N	Y
chr16:87282370-87293860	5	41	182	RNF166	0	rs7186861	Y	Y
chr21:32346403-33689967	291	0	181	C21orf119,C21orf45,C21orf49,C21orf54,C21orf59,C21orf62,C21orf63,GCFC1,IFNAR1,IFNAR2,IL10RB,MRAP,NCRNA00159,OLIG1,OLIG2,SNORA80,SYNJ1,TCP10L,URB1	0	rs2833982	N	Y
chr22:48970873-48979320	4	172	180	TRABD	0	rs732710	Y	Y
chr17:76893405-76916744	6	44	180	C17orf55,TMEM105	0	rs7208247	Y	Y
chr9:118565469-118573078	8	28	179	ASTN2	0	rs12338231	N	Y
chr10:2844697-3119472	72	1	179	PFKP	0	rs10903900	N	Y
chr9:139049256-139055674	5	202	178	C9orf139,NPDC1	0	rs7038280	Y	Y
chr19:476739-507632	11	74	178	CDC34,GZMM	0	rs3760880	Y	Y
chr21:44080264-44353347	40	3	178	AGPAT3,PWP2,TRAPPC10	0	rs2838447	N	Y
chr17:16259657-16266693	3	28	177	TRPV2	0	rs8079271	Y	Y
chr6:162804936-162809965	6	108	176	PARK2	0	rs2186815	N	Y
chr11:67176431-67194771	7	34	176	ALDH3B2	0	rs6591269	Y	Y
chr11:83508907-83520146	4	9	176	DLG2	0	rs2105806	N	Y
chr12:50977370-50980560	4	1	176	KRT86	1356	rs17706759	N	Y
chr16:54936479-54945545	7	216	174	GNAO1	0	rs3790113	Y	Y
chr1:246389102-246482285	11	68	174	OR2M2,OR2M3,OR2M4	0	rs10788759	N	Y
chr1:3606461-3627319	5	47	174	TP73	0	rs3765766	Y	Y
chr13:113887971-113896340	6	44	174	RASA3	0	rs9314891	Y	Y
chr4:132179051-132535484	44	21	174	PCDH10	1754436	rs6855567	N	Y
chr11:63748377-63881718	20	6	172	BAD,C11orf20,CCDC88B,DNAJC4,ESRRA,FKBP2,GPR137,KCNK4,NUDT22,PLCB3,PPP1R14B,PRDX5,TRMT112,TRPT1,VEGFB	0	rs660442	Y	Y
chr22:18535192-18569077	16	200	170	LOC150197	4778	rs75766	Y	Y
chr8:90602043-90616095	6	26	170	RIPK2	223015	rs1386648	N	Y
chr22:22255335-22309342	24	20	169	C22orf43	0	rs9612389	N	Y
chr6:32760295-32763196	3	208	167	HLA-DQB1	17851	rs9275184	Y	Y
chr11:50052490-50077716	5	5	167	OR4C12	91843	rs11245791	N	Y
chr11:2587055-2597400	3	375	165	KCNQ1	0	rs2106467	Y	Y
chr9:139114886-139188163	4	185	165	DPP7,GRIN1,LRRC26,MAN1B1	0	rs4880094	Y	Y
chr5:104558803-104571804	3	83	165	RAB9BP1	95106	rs974244	Y	Y
chr14:92476815-92482496	4	43	165	ITPK1	0	rs11446	Y	Y
chr22:29352952-29362309	4	10	165	SLC35E4,TCN2	0	rs9306264	Y	Y
chr11:83012428-83012682	3	6	165	DLG2	0	rs510978	Y	Y
chr18:64892426-64906488	16	3900	164	CCDC102B	19020	rs17080293	N	Y
chr1:15942231-15948493	3	69	164	TMEM82	0	rs2062595	Y	Y
chr3:143365149-143416339	6	2	164	GK5	0	rs6764361	N	Y
chr8:145466386-145484561	4	108	163	BOP1	0	rs7838717	Y	Y
chr14:43990139-43994641	4	12	163	FSCB	48461	rs1952576	N	Y
chr22:18613429-18675420	7	120	161	MIR1286,RTN4R	0	rs12628408	Y	Y
chr5:104830760-104859087	3	36	161	RAB9BP1	367063	rs4703342	Y	Y
chr7:88406485-88411407	3	35	161	ZNF804B	0	rs1024507	Y	Y
chr9:71296449-71308782	7	211	160	APBA1	0	rs4744904	N	Y
chr2:94793151-94914685	6	84	160	ANKRD20B,TEKT4	0	rs6716242	Y	Y
chr13:85618678-85625744	3	21	160	SLITRK6	347194	rs9547555	Y	Y
chr2:32487194-32922579	68	1	160	BIRC6,LOC285045,MIR558,TTC27	0	rs2273659	N	Y
chr7:64316996-64593616	28	484	159	INTS4L1,ZNF92	0	rs10259348	N	Y
chr3:85999979-86012326	3	24	159	CADM2	0	rs1562626	N	Y
chr6:31389749-31390117	3	5779	158	HLA-B	39511	rs1634747	Y	Y
chr2:242645262-242692820	4	3307	158	LOC728323	0	rs7420176	N	N
chr2:97379953-97390976	4	369	158	ANKRD36B	96717	rs10207116	N	Y
chr2:45164823-45181910	8	16	158	SIX2	74777	rs876960	N	Y
chr5:176713151-176775080	7	14	158	F12,PFN3,RGS14,SLC34A1	0	rs10866705	Y	Y
chr11:815110-830319	3	85	157	CD151,EFCAB4A,PNPLA2,POLR2L	0	rs7126805	Y	Y
chr15:100052984-100091023	6	19	157	TARSL2	0	rs8038125	N	Y
chr19:7039834-7056136	4	13	156	ZNF557	856	rs17775938	N	Y
chr13:22300993-22310923	3	29	155	SGCG	342137	rs4770322	N	Y
chr19:371755-405430	4	42	154	SHC2	0	rs10413199	Y	Y
chr9:114443406-114590184	34	3	154	C9orf80,KIAA1958,SNX30	0	rs2173196	N	Y
chr3:128219958-128229380	3	148	153	PLXNA1	0	rs4679325	Y	Y
chr8:144684227-144685060	3	29	153	ZC3H3	0	rs3889129	Y	Y
chr12:51057341-51063780	8	0	153	KRT84	0	rs1791657	N	Y
chr16:87349798-87350248	3	52	152	FAM38A	0	rs8062249	Y	Y
chr6:79098352-79101608	3	51	152	IRAK1BP1	532300	rs9443553	N	Y
chr15:41701665-41726934	3	93	151	CATSPER2	0	rs2927071	N	Y
chr1:229778112-229846734	16	2	151	DISC1,TSNAX-DISC1	0	rs4658879	N	Y
chr9:137784024-137820722	7	96	150	KCNT1	0	rs10776844	Y	Y
chr10:101754883-101770604	3	77	150	DNMBP	0	rs11593328	Y	Y
chr13:94797740-94825508	12	7	150	ABCC4	46052	rs7490349	N	Y
chr17:1439263-1440465	3	6	150	SLC43A2	0	rs4790664	Y	Y
chr2:214808080-214817803	5	6	150	SPAG16	0	rs9288491	N	Y
chr1:206514147-206523545	4	0	150	PLXNA2	29859	rs11811268	N	Y
chr14:40319704-40330334	4	142	149	LRFN5	816180	rs12890301	Y	Y
chr2:237486328-237497105	3	5	149	COPS8	161718	rs7581699	Y	Y
chr4:133686489-133699482	4	3	149	PCDH10	590438	rs10006370	Y	Y
chr4:145049356-145127126	4	1030	147	GYPE	3190	rs1822841	N	Y
chr7:29657014-29740129	9	21	147	LOC646762	0	rs1728541	N	Y
chr17:35501880-35517723	9	10	147	NR1D1,THRA	0	rs2269457	Y	Y
chr5:50124074-50125676	3	58	146	PARP8	0	rs11747930	Y	Y
chr19:18805025-18835200	4	15	146	UPF1	0	rs2238655	Y	Y
chr13:102487470-102495729	5	7	146	SLC10A2	0	rs7335602	N	Y
chr19:1481060-1489107	4	135	145	PLK5P	0	rs10164385	Y	Y
chr14:103706337-103727513	7	114	145	KIF26A	0	rs1890981	Y	Y
chr19:8521268-8539943	6	10	145	MYO1F	0	rs2913925	Y	Y
chr14:21123180-21124872	4	8	145	OR10G3	14465	rs6571925	N	Y
chr19:1779948-1979985	29	40	144	ADAT3,BTBD2,C19orf34,CSNK1G2,FAM108A1,KLF16,REXO1,SCAMP4	0	rs8730	Y	Y
chr15:55431559-55563118	74	6	144	CGNL1	0	rs907465	N	Y
chr1:2213505-2214736	4	105	143	SKI	0	rs884940	Y	Y
chr11:1594620-1598225	4	55	143	MOB2	0	rs7930888	Y	Y
chr13:30544976-30550085	3	5	143	HSPH1	58678	rs7981107	Y	N
chr1:1148140-1231947	9	141	142	ACAP3,B3GALT6,FAM132A,LOC100128842,SCNN1D,SDF4,UBE2J2	0	rs6675798	Y	Y
chr16:15944762-16197033	86	40	142	ABCC1,ABCC6	0	rs35607	N	Y
chr1:226604565-226623411	6	32	142	OBSCN	0	rs3795812	Y	Y
chr17:77848326-77862035	3	29	142	CD7	4000	rs7406439	Y	Y
chr10:5710281-5755407	25	4	142	ASB13	0	rs871747	N	Y
chr13:56711568-56717452	4	136	141	PRR20A,PRR20B,PRR20C,PRR20D,PRR20E	69215	rs17053883	N	Y
chr6:162824155-162834976	3	134	141	PARK2	0	rs4709632	N	Y
chr16:87301239-87340615	14	116	141	CTU2,FAM38A	0	rs8059048	Y	Y
chr11:47416882-47443461	3	18	141	RAPSN	0	rs3824867	Y	Y
chr17:69345596-70164827	222	6	141	BTBD17,C17orf77,CD300A,CD300C,CD300E,CD300LB,CD300LD,DNAI2,GPR142,GPRC5C,KIF19,MGC16275,RPL38,TTYH2	0	rs747742	N	Y
chr9:17620500-17621552	5	5	141	SH3GL2	0	rs3808741	N	Y
chr2:32973738-33181898	75	2	141	LOC100271832,LOC285045,LTBP1	0	rs4952279	N	Y
chr15:99857924-99964634	45	9	140	PCSK6	10214	rs4965897	N	Y
chr19:715389-740890	8	26	139	C19orf21	71	rs7251106	Y	Y
chr8:115711058-115711712	3	2756	138	TRPS1	778188	rs6469535	Y	Y
chr2:117537414-117627827	17	1	138	DDX18	660898	rs729670	N	Y
chr9:71289871-71291222	3	224	137	APBA1	0	rs12001157	N	Y
chr17:71244117-71270899	6	56	137	GALK1,ITGB4	0	rs820388	Y	Y
chr9:134059925-134086588	9	34	137	NTNG2	0	rs7027769	Y	Y
chr22:45942964-45945408	3	31	137	TBC1D22A	0	rs7291893	Y	Y
chr3:143318405-143353690	6	31	136	TFDP2	0	rs4683422	N	Y
chr19:21736861-21753144	4	14	136	ZNF100	0	rs11670736	Y	Y
chr5:120083640-120094719	4	12	136	PRR16	32777	rs2017378	N	Y
chr9:134100277-134100705	3	12	136	NTNG2	0	rs10901141	Y	Y
chr13:94749594-94781388	14	11	136	ABCC4	0	rs2993589	N	Y
chr2:86924985-86961722	3	5	136	CD8B	0	rs12621901	N	Y
chr8:47374371-47388472	3	82	135	BEYLA	483201	rs8185869	N	Y
chr22:24254444-24273362	11	20	135	ADRBK2	17499	rs576895	N	N
chr3:126937535-126964469	3	20	135	MIR548I1	27469	rs2735246	Y	Y
chr10:132797245-132814936	5	8	135	TCERG1L	0	rs1891787	Y	Y
chr4:162083343-162146977	22	8	135	FSTL5	377522	rs4128879	N	Y
chr6:78918527-79022244	22	2	135	IRAK1BP1	611664	rs1416055	N	Y
chr14:92486689-92496373	7	35	134	ITPK1	0	rs3818176	Y	Y
chr4:30471062-30472506	3	5	134	PCDH7	0	rs10517220	Y	Y
chr7:188894-208402	7	28	133	FAM20C	79650	rs10272704	N	Y
chr8:14230075-14232324	3	160	132	SGCZ	0	rs11991024	N	Y
chr16:68621490-68693706	3	88	132	PDXDC2	0	rs998109	N	Y
chr2:40702054-40711403	6	59	132	SLC8A1	108975	rs173800	Y	Y
chr19:32917828-32950620	5	20	132	LOC148189	22622	rs17311933	Y	Y
chr10:58420209-58421439	3	18	132	ZWINT	629169	rs7922854	N	Y
chr2:103839175-103847757	3	2	132	LOC150568	569480	rs17344426	Y	Y
chr16:15387380-15858148	86	46	131	C16orf45,KIAA0430,MIR484,MPV17L,MYH11,NDE1	0	rs2272555	N	Y
chr5:104501925-104554013	8	950	130	RAB9BP1	38228	rs7701212	Y	Y
chr12:18815743-18827109	3	19	130	CAPZA3	32354	rs1601670	Y	Y
chr6:26280198-26342455	16	12	130	HIST1H1D,HIST1H2AD,HIST1H2AE,HIST1H2BE,HIST1H2BF,HIST1H2BG,HIST1H3D,HIST1H3E,HIST1H4D,HIST1H4E	0	rs3757135	Y	Y
chr5:169637869-169694239	21	9	130	LCP2,LOC257358	0	rs315791	Y	Y
chr6:165797421-165810047	7	8	129	PDE10A	0	rs221726	N	Y
chr7:4190178-4192396	3	7	129	SDK1	0	rs17134460	Y	Y
chr10:84410253-84420068	8	4	129	NRG3	0	rs4532983	N	Y
chr5:110455246-110467408	3	4	129	WDR36	0	rs2416257	N	Y
chr2:209796325-209823141	6	3	129	MAP2	173875	rs1446603	N	Y
chr9:137731051-137742049	4	174	128	KCNT1,SOHLH1	0	rs571842	Y	Y
chr19:21628684-21633219	3	130	128	ZNF100	65464	rs7508059	Y	Y
chr1:105827431-105882130	16	37	128	MIR548H3	350629	rs1710809	N	Y
chr4:162442931-162447720	3	7	128	FSTL5	76779	rs7658994	Y	Y
chr20:61618340-61629948	4	231	127	PPDPF	0	rs6090443	Y	Y
chr17:76570569-76585878	3	56	127	CHMP6	0	rs4969331	Y	Y
chr16:910599-965984	17	49	127	LMF1	0	rs4984727	N	Y
chr15:75090024-75114626	9	275	126	PSTPIP1	0	rs16968623	Y	Y
chr3:163853478-163863648	3	49	126	OTOL1	1149054	rs16851108	Y	Y
chr8:145549104-145602005	7	40	126	ADCK5,C8ORFK29,CPSF1,FBXL6,GPR172A,MIR1234,MIR939	0	rs11992877	Y	Y
chr3:163337412-163349773	4	13	125	OTOL1	632988	rs2063359	Y	Y
chr15:79795368-79875169	12	8	125	MEX3B	246014	rs11636782	N	Y
chr16:21512681-21647775	17	159	124	IGSF6,METTL9,OTOA	0	rs11640609	N	Y
chr7:88024334-88033266	3	39	124	ZNF804B	193423	rs2519523	N	Y
chr22:22251427-22252983	3	21	124	IGLL1	0	rs9624216	N	N
chr19:22400214-22402580	3	19	124	ZNF98	3226	rs10405295	Y	Y
chr9:129668960-129673254	5	14	124	AK1	0	rs2094332	Y	Y
chr3:167268720-167297294	5	10	124	BCHE	230773	rs7429483	N	Y
chr3:199228595-199298372	10	2	124	LMLN,LOC348840	0	rs4058	N	Y
chr10:73153982-73204962	27	1	124	C10orf105,C10orf54,CDH23	0	rs1055518	Y	Y
chr17:2213549-2231452	7	14	123	SGSM2	0	rs3213714	Y	Y
chr7:16208598-16218692	4	11	123	ISPD	0	rs10807781	Y	Y
chr22:35170454-35200791	12	8	123	TXN2	0	rs139998	Y	Y
chr17:71093194-71102780	10	61	122	MYO15B	0	rs2290454	Y	Y
chr5:689613-706343	3	15	122	CEP72	0	rs12518227	N	Y
chr6:167534723-167567862	15	14	122	TCP10L2	18338	rs9364896	N	Y
chr3:143424890-143554622	8	3	122	GK5,XRN1	0	rs13070171	N	Y
chr17:74912218-74925024	5	2	122	HRNBP3	0	rs1316453	Y	Y
chr4:32113322-32117038	3	121	121	PCDH7	1355801	rs11930703	N	Y
chr3:128239180-128245274	3	120	121	PLXNA1	255	rs2116459	Y	N
chr2:16604923-16616480	3	40	121	FAM49A	0	rs11096634	N	N
chr18:2624848-2632376	9	26	121	SMCHD1	13510	rs4798011	Y	Y
chr2:240353131-240357700	3	8	121	NDUFA10	187763	rs11904223	N	Y
chr6:57437845-58122202	26	5	121	PRIM2	0	rs4426992	N	Y
chr10:33903912-33905831	3	1	121	NRP1	240073	rs1869231	N	Y
chr11:51331155-51382454	7	12	120	OR4C46	0	rs12804958	N	N
chr17:74451104-74596676	34	7	120	C1QTNF1,CANT1,ENGASE,LGALS3BP	0	rs2377301	Y	Y
chr13:18880162-18886302	3	105	119	TPTE2	8719	rs9551445	Y	Y
chr11:66921071-66942576	3	62	119	CARNS1,PPP1CA,RAD9A,TBC1D10C	0	rs10896172	Y	Y
chr9:73091968-73099601	5	44	119	TRPM3	165634	rs1532804	N	Y
chr4:9191520-9235507	4	41	119	MIR548I2	24485	rs6824806	N	N
chr3:832325-1403635	230	27	119	CNTN6	0	rs3796176	N	Y
chr8:6867213-6994825	28	18	119	DEFA5	0	rs4358823	N	Y
chr13:112358548-112372325	5	7	119	C13orf35	0	rs1571621	N	Y
chr19:18845843-18898053	11	42	118	COPE,DDX49,GDF1,LASS1	0	rs1468460	Y	Y
chr11:114150388-114152247	3	9	118	FAM55B	67526	rs2097158	Y	Y
chr1:221695053-221708063	5	1	118	C1orf65	59618	rs4481842	N	N
chr22:49313780-49335059	6	34	117	KLHDC7B,ODF3B,TYMP	0	rs140521	Y	Y
chr17:71279032-71297313	5	25	117	H3F3B,UNK	0	rs10338	Y	Y
chr17:75772590-75784819	4	18	117	CARD14	0	rs3829612	Y	Y
chr20:4740416-4747322	11	11	117	RASSF2	0	rs1885305	Y	Y
chr11:48041765-48063062	3	10	117	PTPRJ	0	rs7943570	Y	Y
chr1:235193008-235199343	8	4	117	MTR	59104	rs4492605	N	Y
chr1:229871213-229875338	4	2	117	DISC1,TSNAX-DISC1	0	rs11122319	N	Y
chr2:194525756-194585075	3	37	116	PCGEM1	1175886	rs11887142	N	Y
chr2:1405628-1499683	36	14	115	TPO	0	rs4927611	N	Y
chr2:157978388-158007493	12	7	115	CYTIP	0	rs16841719	Y	Y
chr2:232947987-233017792	11	96	114	ALPP,ALPPL2,ECEL1P2	0	rs2741331	N	Y
chr5:51403211-51411270	4	41	114	ISL1	676891	rs4131677	Y	Y
chr19:8457112-8503865	10	18	114	HNRNPM,MYO1F,PRAM1,ZNF414	0	rs2396105	Y	Y
chr1:119924702-119947406	9	237	113	ZNF697	16117	rs10494227	N	N
chr3:156948185-156949763	3	89	113	C3orf33	13332	rs358741	Y	Y
chr17:77769930-77818834	6	17	113	CSNK1D,SLC16A3	0	rs7503429	Y	Y
chr13:110480001-110547117	19	9	113	ARHGEF7	18508	rs9559961	N	Y
chr19:38434210-38444834	3	78	112	SLC7A10	25614	rs10500264	Y	Y
chr2:40692922-40697117	3	40	112	SLC8A1	99843	rs2216041	Y	Y
chr3:24113992-24118501	4	15	112	LOC152024	0	rs2360959	Y	Y
chr6:58404607-58448431	5	1	112	GUSBL2	8924	rs4928434	N	N
chr17:78560778-78567451	3	17	111	B3GNTL1	0	rs9893868	N	Y
chr5:176669915-176687328	3	4	111	MXD3	0	rs6885410	Y	Y
chr11:692250-706765	5	101	110	EPS8L2,TMEM80	0	rs7395822	Y	Y
chr19:59477405-59537614	22	10	110	LILRA3,LILRA4,LILRA5	0	rs651279	N	Y
chr5:104667691-104675112	5	105	109	RAB9BP1	203994	rs2455180	N	Y
chr1:6063912-6085170	3	53	109	CHD5,KCNAB2	0	rs2273042	Y	Y
chr8:84442439-84449808	3	42	109	RALYL	808200	rs7828796	N	Y
chr10:118089570-118123542	7	28	109	C10orf96	0	rs11817421	N	Y
chr11:1563922-1588756	8	25	109	KRTAP5-2,KRTAP5-3,LOC338651,MOB2	0	rs1809667	Y	N
chr19:18062757-18176831	18	17	109	IFI30,MAST3,MPV17L2,PIK3R2,RAB3A	0	rs8108738	Y	Y
chr19:54331814-54367045	12	8	109	HRC,PPFIA3,TRPM4	0	rs4802576	N	Y
chr8:47062007-47194833	9	102	108	BEYLA	676840	rs13262569	Y	Y
chr7:57212608-57219954	3	84	108	ZNF479	1095	rs4418296	Y	Y
chr9:38994140-39174065	3	68	108	CNTNAP3	0	rs4961901	N	Y
chr6:88898873-88918417	10	2	108	CNR1	0	rs7766029	N	Y
chr9:114595231-114611894	3	38	107	SNX30	0	rs10739371	N	Y
chr4:188698152-189071169	73	21	107	ZFP42	82750	rs11132476	N	N
chr8:15366667-15378062	11	15	107	TUSC3	64039	rs2172820	N	Y
chr17:35542529-35561770	5	10	107	CASC3,MSL1	0	rs7206995	Y	Y
chr22:23321863-23326630	4	10	107	GGT1	0	rs6519520	Y	Y
chr12:131244042-131251779	7	25	106	GALNT9	0	rs6598205	Y	N
chr5:18641697-18701259	7	19	106	CDH18	807655	rs4529196	N	Y
chr11:38863746-38888736	5	10	106	LRRC4C	1203593	rs1155099	Y	N
chr6:62021131-62173501	17	4	106	KHDRBS2	274323	rs983696	N	Y
chr17:72730163-72733643	3	0	106	SEC14L1	5389	rs11658050	N	N
chr4:91414892-91431115	3	164	105	FAM190A	0	rs11933080	N	N
chr22:18330428-18332561	4	158	105	COMT	0	rs4680	N	Y
chr5:180511356-180536297	8	8	105	OR2V2	0	rs2546424	N	Y
chr5:172023755-172087612	21	4	105	NEURL1B	0	rs792691	N	Y
chr8:73780154-73798508	9	3	105	KCNB2	0	rs2247572	N	Y
chr17:1421732-1430336	4	2	105	SLC43A2	0	rs6502793	Y	Y
chr5:178512354-178514465	3	47	104	ADAMTS2	0	rs3776818	N	N
chr20:29597479-29613738	3	9	104	HM13,PSIMCT-1	0	rs6059958	Y	Y
chr17:74599377-74621639	11	37	103	HRNBP3	0	rs11651975	Y	Y
chr12:21649436-21659242	3	27	103	GYS2	388	rs11046134	N	Y
chr1:82998044-83000290	3	18	103	LPHN2	767349	rs11807023	Y	N
chr13:42639846-42686158	27	3	103	ENOX1	0	rs9533424	N	Y
chr6:16500138-16508069	10	3	103	ATXN1	0	rs9396669	N	Y
chr4:66924169-66940649	3	2	103	EPHA5	705921	rs10517980	Y	Y
chr16:22635346-22685278	17	1	103	HS3ST2	48083	rs9939346	N	N
chr16:2687617-2690697	4	183	102	KCTD5	0	rs3112726	Y	Y
chr5:29493799-29497730	4	107	102	CDH6	1731823	rs685645	Y	Y
chr5:1204161-1256437	10	53	102	SLC6A19	0	rs4975603	Y	Y
chr9:94837267-94915268	18	13	102	C9orf89,FGD3,SUSD3	0	rs10992622	Y	Y
chr5:647083-681294	10	10	102	CEP72	0	rs16900924	N	Y
chr5:75471124-75485883	8	0	102	SV2C	0	rs6453206	N	Y
chr16:87244575-87261769	4	16	101	CYBA,MGC23284,MVD	0	rs8854	Y	Y
chr17:21628545-22133072	34	10	101	FAM27L,FLJ36000	0	rs11150722	N	Y
chr19:60824473-60883686	11	7	101	CCDC106,EPN1,U2AF2,ZNF580,ZNF581,ZNF784	0	rs11233	Y	Y
chr2:188624535-188624619	3	6	101	GULP1	241016	rs967841	Y	Y
chr14:104793771-104850350	3	123	100	BRF1	0	rs7146643	Y	Y
chr8:112203558-112226716	3	103	100	CSMD3	1077617	rs2033148	Y	Y
chr8:144619949-144631192	7	52	100	ZC3H3	0	rs13253331	Y	Y
chr1:12155393-12175542	10	23	100	TNFRSF1B	0	rs6697733	Y	Y
chr19:50529109-50568807	8	1	100	ERCC2,KLC3	0	rs13181	N	Y
chr7:143056311-143063852	4	92	99	FAM115C	0	rs4640977	N	N
chr2:128773387-128775685	3	45	99	HS6ST1	0	rs10048789	Y	Y
chr15:99975177-100029954	7	43	99	TARSL2,TM2D3	0	rs11854173	N	Y
chr2:51937070-51937820	3	26	99	NRXN1	823892	rs13035243	N	Y
chr4:68766158-68777792	3	2	99	TMPRSS11B,TMPRSS11BNL	0	rs12512581	Y	Y
chr5:76127981-76142908	7	2	99	F2RL1	7681	rs458591	N	Y
chr17:71105169-71139134	8	161	98	MYO15B,RECQL5	0	rs820140	N	Y
chr11:38242077-38249818	3	108	98	C11orf74	1604684	rs11034653	N	Y
chr10:134863284-134896013	10	56	98	KNDC1,UTF1	0	rs7070941	Y	Y
chr5:109506683-109511559	3	56	98	LOC100289673	257584	rs11241058	N	Y
chr8:142286577-142346522	22	15	98	SLC45A4	0	rs11167039	Y	Y
chr2:10803549-10807239	3	9	98	ATP6V1C2	0	rs10192975	N	N
chr15:99852790-99855506	3	7	98	PCSK6	5080	rs2047223	N	Y
chr17:78508277-78514318	3	57	97	B3GNTL1	0	rs7215871	N	N
chr13:71129847-71138564	3	24	97	DACH1	0	rs7982150	N	Y
chr12:110683463-110790548	10	1	97	ALDH2,C12orf47,MAPKAPK5	0	rs4646777	N	Y
chr1:189695104-189696846	3	43	96	RGS18	697369	rs650957	N	Y
chr22:16635988-16648794	6	30	96	BID	0	rs5992103	Y	Y
chr4:163371504-163379013	3	8	96	FSTL5	66868	rs4522823	Y	Y
chr12:14992702-15006368	8	5	96	ARHGDIB	0	rs10772826	Y	Y
chr5:51128684-51136805	3	3	96	ISL1	402364	rs4128802	Y	Y
chr22:34946081-35041308	35	5	95	APOL1,APOL2,MYH9	0	rs136175	N	Y
chr15:83626571-83910586	54	2	95	AKAP13	0	rs17553790	N	Y
chr7:37898780-37901198	5	2	95	TXNDC3	0	rs10488616	N	Y
chr1:6240656-6289806	5	452	94	ACOT7,GPR153	0	rs3789512	Y	N
chr20:60320976-60335784	6	158	94	LAMA5	0	rs2297588	Y	Y
chr22:18180154-18317638	44	142	94	C22orf29,COMT,GNB1L,TXNRD2	0	rs2073750	N	N
chr22:24275826-24288952	3	15	94	ADRBK2	1909	rs5761116	N	N
chr9:134109976-134116279	3	10	94	NTNG2	1935	rs7862808	Y	N
chr19:58373854-58397366	10	8	94	ZNF665	0	rs11666426	N	Y
chr3:84698954-84712995	3	7	94	CADM2	377828	rs11127853	Y	Y
chr6:27742619-27765626	8	1	94	HIST1H2BL	117610	rs16867901	N	Y
chr1:187779507-187790275	3	149	93	FAM5C	543145	rs10922232	N	Y
chr1:2103425-2182293	12	103	93	C1orf86,LOC100128003,PRKCZ,SKI	0	rs2460000	Y	Y
chr11:2394001-2397565	3	13	93	TRPM5	0	rs886277	Y	Y
chr13:51653150-51688701	3	7	93	THSD1P1	0	rs2094354	N	N
chr9:1269854-1287949	12	7	93	DMRT2	222301	rs1538157	N	Y
chr9:138907274-139023858	12	44	92	ABCA2,C8G,C9orf142,CLIC3,FBXW5,LCN12,LCNL1,PTGDS,TRAF2	0	rs884113	N	Y
chr8:43056765-43545847	31	29	92	FNTA,HGSNAT,POTEA,SGK196	0	rs2377073	N	Y
chr9:17407026-17419714	4	22	92	CNTLN	0	rs2593395	Y	Y
chr8:14421763-14423903	4	13	92	SGCZ	0	rs17119614	N	Y
chr5:1542706-1572693	22	9	92	LPCAT1	0	rs36982	Y	Y
chr2:242366419-242412215	4	85	91	GAL3ST2,NEU4	0	rs9973663	Y	N
chr6:124383894-124385638	5	72	91	NKAIN2	0	rs6917824	Y	Y
chr5:34425616-34445932	5	52	91	RAI14	246258	rs17585602	N	Y
chr12:131665497-131678218	8	47	91	FBRSL1	0	rs7399205	N	Y
chr2:212873082-212877435	3	47	91	ERBB4	0	rs17346933	Y	Y
chr7:145870478-145885593	7	47	91	CNTNAP2	0	rs17586018	N	Y
chr5:10486294-10497131	3	22	91	MARCH6,ROPN1L	0	rs2589668	Y	Y
chr11:88173062-88173280	3	10	91	GRM5	0	rs11021359	N	Y
chr16:88140624-88145019	4	10	91	SPG7	0	rs2019604	Y	Y
chr14:104746746-104766491	5	543	90	BRF1	0	rs8020454	N	Y
chr1:79037280-79050442	3	20	90	ELTD1	77595	rs12034709	N	Y
chr17:7984478-8002827	5	20	90	PER1	0	rs2304911	Y	Y
chr8:68475372-68514834	6	4	90	CPA6	0	rs12677893	Y	Y
chr12:33415349-34194376	81	3	90	ALG10,SYT10	0	rs1873010	N	Y
chr22:19066315-19792353	168	145	89	AIFM3,CRKL,FLJ39582,KLHL22,LOC400891,LZTR1,MED15,MGC16703,P2RX6,P2RX6P,PI4KA,POM121L4P,SCARF2,SERPIND1,SLC7A4,SNAP29,THAP7,TMEM191A,ZNF74	0	rs178070	N	N
chr22:21047444-21066291	18	90	89	LOC96610	40120	rs738881	N	N
chr2:128743705-128767379	7	67	89	HS6ST1	0	rs17016070	N	N
chr19:46595060-46624115	8	18	89	B3GNT8,BCKDHA,EXOSC5	0	rs11670757	Y	Y
chr1:2322891-2328934	3	131	88	PEX10,RER1	0	rs1129333	Y	Y
chr22:44854129-44894380	15	129	88	LOC400931,MIRLET7A3,MIRLET7B	0	rs3747243	Y	Y
chr22:18097320-18176082	26	123	88	GNB1L,TBX1	0	rs2301558	N	N
chr11:133663955-133715739	21	108	88	GLB1L2,GLB1L3	0	rs11223753	N	N
chr17:58405003-58426356	4	94	88	TANC2	14274	rs4968639	N	Y
chr4:1493470-1504781	3	70	88	FAM53A	106826	rs7666926	N	Y
chr12:21446005-21459060	4	61	88	SLCO1A2	6367	rs7953750	N	Y
chr17:76990593-77006684	3	48	88	BAHCC1	0	rs1531554	N	Y
chr1:6092940-6156160	18	47	88	CHD5	0	rs2250358	Y	N
chr4:463935-465468	3	19	88	ZNF721	0	rs6599351	Y	Y
chr3:112228814-112372664	6	4	88	PVRL3	0	rs873132	N	Y
chr8:154984-400640	66	29	87	FBXO25,RPL23AP53,ZNF596	0	rs17063980	N	N
chr16:66229305-66272061	6	11	87	ACD,C16orf48,C16orf86,CTCF,GFOD2,PARD6A,RLTPR	0	rs6979	Y	Y
chr11:5856461-5891679	13	6	87	OR52E4	0	rs1453436	N	N
chr5:50053481-50076535	7	165	86	PARP8	0	rs16884728	N	N
chr9:98573255-98591458	4	65	86	ZNF510	0	rs10978924	N	Y
chr13:57054311-57065106	4	34	86	PCDH17	38684	rs1374481	N	Y
chr12:95403948-95404684	3	16	86	CDK17	85512	rs3858655	Y	N
chr6:219847-257023	5	12	86	DUSP22	0	rs11757381	N	N
chr17:49444406-49449022	3	1	86	KIF2B	186834	rs17730346	N	N
chr4:37341072-37361291	4	1	86	RELL1	0	rs6531568	Y	N
chr6:31270942-31292404	11	1	86	HCG27	0	rs6903896	Y	Y
chr3:166747883-166766442	7	727	85	BCHE	206944	rs11917072	N	N
chr20:60419414-60423470	4	188	85	C20orf151	0	rs1570023	Y	Y
chr15:91385619-91389084	3	98	85	RGMA	0	rs13167	Y	N
chr16:6597692-6629093	19	28	85	A2BP1	0	rs1029970	N	Y
chr2:132083618-132103995	3	9	85	CCDC74A	75909	rs12991373	Y	N
chr5:28842013-28901570	11	218	84	CDH9	1767567	rs7720418	N	Y
chr15:18421386-18452025	4	106	84	GOLGA6L6	545083	rs7170864	N	Y
chr5:13257549-13260997	4	79	84	TAG	399254	rs13360851	N	Y
chr16:87462840-87621744	18	38	84	CBFA2T3	0	rs4782497	Y	Y
chr1:246505829-246563486	8	32	84	OR2M7,OR2T12	0	rs7555310	N	N
chr5:904582-918411	3	27	84	BRD9	0	rs7702532	N	N
chr19:3755701-3792051	11	13	84	ZFR2	0	rs2240233	N	Y
chr17:78579829-78598059	6	11	84	B3GNTL1	0	rs7405957	N	N
chr9:135561842-135571240	4	10	84	SARDH	0	rs2073815	Y	N
chr17:2735717-2743763	6	8	84	RAP1GAP2	0	rs17762380	N	Y
chr17:46345872-46355436	4	4	84	SPAG9	39099	rs8066630	N	Y
chr14:104919936-104987842	3	75	83	MTA1,PACS2	0	rs8021311	Y	Y
chr19:1762130-1763521	3	33	83	ATP8B3	0	rs7250872	Y	Y
chr12:59440276-59500812	3	25	83	FAM19A2	887496	rs1353733	Y	Y
chr4:174680071-174683964	4	24	83	HAND2	263	rs17059534	N	Y
chr8:19516257-19518995	3	16	83	CSGALNACT1	0	rs6988825	N	N
chr1:148793978-148809752	8	0	83	ADAMTSL4	0	rs11204665	Y	Y
chr12:130366012-130380887	7	1123	82	LOC116437	102584	rs4460893	N	N
chr2:167021697-167045981	5	22	82	SCN7A	0	rs13017982	Y	N
chr15:27223516-27235349	8	18	82	FAM189A1	0	rs4611418	N	N
chr2:99204635-99289399	9	1	82	LYG1,LYG2	0	rs7567462	N	Y
chr16:1841212-1865280	7	357	81	C16orf73	0	rs1742429	Y	N
chr17:18077866-18082430	3	66	81	LLGL1	0	rs2746028	Y	Y
chr13:113759040-113879204	15	22	81	RASA3	0	rs7317994	N	Y
chr7:4169671-4183297	8	14	81	SDK1	0	rs631738	Y	Y
chr12:71698489-71702427	3	6	81	TRHDE	352801	rs17807660	Y	N
chr5:6612304-6612575	3	4	81	LOC255167	22712	rs11746768	Y	Y
chr7:66119523-66124880	3	2	81	TYW1	0	rs4717344	N	Y
chr19:17245267-17256003	7	312	80	ANKLE1,C19orf62	0	rs1864116	Y	N
chr7:151666243-151701091	7	82	80	MLL3	0	rs10263545	N	N
chr8:14888695-14889670	3	55	80	SGCZ	0	rs1480692	N	Y
chr16:2245540-2276395	7	38	80	ABCA3,MIR940,RNPS1	0	rs150925	Y	N
chr11:97654029-97718006	10	35	80	CNTN5	679075	rs2852064	N	Y
chr11:38949122-38965147	3	13	80	LRRC4C	1127182	rs7936255	N	Y
chr16:87815358-87871978	11	6	80	ANKRD11,ZNF778	0	rs4785644	Y	Y
chr5:24391312-24393783	3	5	80	CDH10	129184	rs331290	Y	Y
chr1:221709269-221711879	4	2	80	CAPN8	69716	rs12036423	N	Y
chr10:18794501-18800641	6	1	80	CACNB2	0	rs1998822	N	Y
chr4:64616275-64619526	3	189	79	TECRL	207254	rs10028878	Y	N
chr1:146253348-146293282	11	82	79	LOC100130000	47981	rs2999613	N	N
chr17:17590148-17693534	12	62	79	MIR33B,RAI1,SMCR5,SREBF1,TOM1L2	0	rs4925114	Y	Y
chr13:87396983-87402330	3	46	79	SLITRK5	267112	rs9518943	Y	N
chr19:13999212-14004016	3	39	79	IL27RA,RLN3	0	rs1982632	N	Y
chr17:78517996-78556620	8	21	79	B3GNTL1	0	rs7405583	N	N
chr14:73288721-73322746	12	10	79	C14orf43	0	rs2159176	Y	Y
chr22:35924230-36040515	40	8	79	CYTH4,RAC2,SSTR3	0	rs972430	Y	Y
chr10:32025524-32036358	8	1	79	ARHGAP12	98873	rs7901343	Y	N
chr4:63807776-63831982	4	4703	78	TECRL	994798	rs10050111	Y	Y
chr17:61513584-61529007	3	163	78	CCDC46	0	rs9899247	N	Y
chr16:2131735-2236852	12	113	78	C16orf79,CASKIN1,DCI,DNASE1L2,E4F1,MLST8,PGP,RAB26,SNORD60,TRAF7	0	rs26873	Y	Y
chr15:100194178-100215359	7	34	78	OR4F15	17327	rs7169868	N	N
chr3:58516892-58537565	7	33	78	FAM107A	0	rs7637862	N	N
chr13:45640540-45653881	9	8	78	LCP1	0	rs17601960	Y	Y
chr8:15929497-15980161	18	8	78	MSR1	29597	rs2628273	N	Y
chr19:56979264-57293211	75	3	78	FPR3,ZNF350,ZNF432,ZNF577,ZNF613,ZNF614,ZNF615,ZNF649,ZNF841	0	rs4584941	N	Y
chr6:167580552-167730703	50	105	77	TCP10,TTLL2,UNC93A	0	rs4709165	N	N
chr13:71072354-71112463	6	92	77	DACH1	0	rs12877596	N	Y
chr9:136457999-136477178	7	40	77	RXRA	0	rs1045570	Y	Y
chr2:130659983-130864578	20	23	77	CCDC115,FAM128B,IMP4,PTPN18,TUBA3E	0	rs10178745	N	N
chr19:17350897-17395898	8	9	77	BST2,FAM125A	0	rs8106139	Y	Y
chr10:12582535-12591337	10	4	77	CAMK1D	0	rs11257835	N	Y
chr18:27242466-27292121	14	4	77	DSG3,DSG4	0	rs16961915	N	Y
chr6:29207558-29257540	5	168	76	OR2J2	0	rs3130718	N	Y
chr17:76632362-76809616	32	65	76	AATK,AZI1,BAIAP2,LOC388428,MIR1250,MIR338,MIR657	0	rs4969259	N	N
chr19:38448902-38456702	4	40	76	CEBPA	25980	rs889109	Y	Y
chr10:134063887-134069842	4	35	76	PWWP2B	0	rs7893611	Y	Y
chr11:134292195-134331468	8	24	76	B3GAT1	505173	rs6590779	N	N
chr17:71000389-71083828	14	19	76	CASKIN2,KIAA0195,LLGL2,TSEN54	0	rs7208892	N	N
chr12:19254445-19338878	12	16	76	PLEKHA5	0	rs1430081	N	Y
chr11:125747189-125751286	5	15	76	ST3GAL4	0	rs3862629	N	N
chr6:70271565-70274382	3	15	76	BAI3	115441	rs1768946	N	Y
chr9:137275481-137277536	3	15	76	OLFM1	122630	rs7041454	Y	N
chr13:75009281-75017507	3	12	76	COMMD6	0	rs17064647	N	N
chr9:30247784-30368771	19	10	76	MIR873	1368831	rs7873017	N	N
chr2:16894877-16899190	4	1	76	FAM49A	184262	rs7422674	N	N
chr1:2224492-2230243	4	115	75	SKI	0	rs2643904	Y	Y
chr14:102071579-102097112	5	87	75	ANKRD9	25698	rs942016	N	N
chr5:24264954-24269407	3	45	75	CDH10	253560	rs6868533	N	Y
chr11:719570-802188	13	36	75	CEND1,LRDD,PDDC1,RPLP2,SLC25A22,SNORA52,TALDO1	0	rs7937869	Y	Y
chr8:1898065-1898800	3	28	75	ARHGEF10	3851	rs13269070	Y	Y
chr1:45026215-45066105	7	17	75	BTBD19,PLK3,PTCH2,TCTEX1D4	0	rs3923304	Y	Y
chr2:45185899-45201781	13	15	75	SIX2	95853	rs1546642	N	Y
chr9:129537941-129576538	8	13	75	SH2D3C	0	rs10819305	Y	Y
chr13:92229620-92258723	3	4	75	GPC5	0	rs13378443	Y	N
chr16:53700218-53700450	3	4	75	IRX5	174322	rs4783874	Y	Y
chr4:189993934-189996428	3	256	74	TRIML1	688291	rs2377460	N	N
chr20:61366354-61370750	4	38	74	FLJ16779	2946	rs1406961	Y	N
chr2:241212412-241218002	5	20	74	GPR35	0	rs2975783	N	Y
chr1:144106312-144309816	27	19	74	ANKRD34A,ANKRD35,GNRHR2,HFE2,ITGA10,LIX1L,NUDT17,PEX11B,PIAS3,POLR3C,POLR3GL,RBM8A,TXNIP	0	rs4471211	N	N
chr8:145540343-145546295	4	12	74	C8ORFK29	1400	rs13280387	Y	Y
chr6:165072064-165109831	9	10	74	C6orf118	503312	rs1012175	N	N
chr4:70038552-70072336	7	4	74	UGT2B7	25258	rs4348160	N	Y
chr8:2128549-2202194	11	780	73	MYOM2	47762	rs717920	N	N
chr2:18048653-18056323	7	189	73	KCNS3	70947	rs2732922	N	N
chr10:135066460-135073313	3	20	73	MTG1	0	rs4838680	N	Y
chr19:61185044-61188889	3	14	73	NLRP8	0	rs8102420	N	Y
chr22:16620974-16626375	3	12	73	BID	0	rs5746474	Y	Y
chr4:170972108-170976841	4	6	73	C4orf27	56440	rs1995306	Y	N
chr7:12482695-12530653	23	5	73	SCIN	46075	rs847918	N	Y
chr9:135980855-135983411	3	5	73	WDR5	7620	rs10993946	N	N
chr1:226717634-226741141	4	1	73	RNF187	550	rs12091870	Y	N
chr11:31579110-31610982	3	178	72	ELP4	0	rs10488690	N	N
chr22:17412215-18071502	130	133	72	C22orf39,CDC45,CLDN5,CLTCL1,DGCR11,DGCR14,DGCR2,GSC2,HIRA,LOC150185,MRPL40,SLC25A1,TSSK2,UFD1L	0	rs5748218	N	N
chr8:142799035-142805713	4	100	72	FLJ43860	212523	rs4976946	Y	N
chr19:1497180-1650146	15	76	72	MBD3,MEX3D,TCF3,UQCR11	0	rs740436	Y	Y
chr20:61588512-61610237	4	58	72	EEF1A2	0	rs310619	N	Y
chr9:103961533-103964749	3	51	72	GRIN3A	420850	rs10820080	Y	N
chr9:114430269-114438885	3	40	72	KIAA1958	0	rs11789059	N	Y
chr19:57898994-57939853	11	17	72	ZNF611	0	rs7247272	N	N
chr5:7470721-7519743	17	5	72	ADCY2	0	rs7733194	N	Y
chr17:9934287-10322546	157	1	72	GAS7,MYH13,MYH4,MYH8	0	rs4791943	N	Y
chr19:38418215-38425768	4	104	71	SLC7A10	9619	rs752237	Y	Y
chr5:104576058-104630752	5	92	71	RAB9BP1	112361	rs10073553	N	Y
chr1:186516795-186517433	3	25	71	PLA2G4A	1292059	rs2871869	N	Y
chr14:42861687-42892349	9	20	71	FSCB	1150753	rs12883037	N	N
chr13:57720052-57730014	3	18	71	PCDH17	518986	rs7319627	N	N
chr2:164888569-164898197	3	14	71	GRB14	159372	rs13033944	Y	Y
chr22:18339473-18497345	52	122	70	ARVCF,C22orf25,DGCR8,MIR1306,MIR185,RANBP1,TRMT2A	0	rs6518598	N	N
chr11:81253579-81256232	4	59	70	FAM181B	864462	rs1945898	N	N
chr20:23681242-23704139	6	56	70	CST1	1668	rs4419289	N	N
chr3:164642008-164662974	4	31	70	SI	1516406	rs17476708	N	N
chr13:84700708-84702088	3	22	70	SLITRK6	562835	rs9575840	N	N
chr1:12129239-12146826	6	21	70	TNFRSF8	2388	rs630542	Y	Y
chr14:90857050-90951140	32	10	70	CCDC88C	0	rs17127279	Y	Y
chr11:70972450-71038749	3	8	70	KRTAP5-11	881	rs3888289	N	N
chr12:130261458-130293769	13	5	70	LOC116437	0	rs11061393	N	N
chr10:24563795-24579045	7	1	70	KIAA1217,PRINS	0	rs1543739	N	Y
chr19:55048976-55078152	5	128	69	AKT1S1,PNKP,PTOV1,TBC1D17	0	rs4802634	Y	Y
chr19:12036383-12050379	4	33	69	ZNF844	0	rs7259845	Y	Y
chr1:188046252-188052456	6	28	69	FAM5C	280964	rs10436890	N	N
chr10:42526706-42554252	5	11	69	BMS1	43708	rs1807366	N	Y
chr17:2375258-2380774	4	8	69	METT10D	13308	rs9898838	N	N
chr7:70886612-70890977	3	4	69	CALN1	0	rs3735358	N	N
chr7:219039-295765	12	138	68	FAM20C	0	rs4075778	N	N
chr6:168695540-168699652	3	50	68	SMOC2	0	rs6900855	N	N
chr4:189079203-189985301	194	35	68	TRIML1,TRIML2,ZFP42	0	rs6854641	N	N
chr13:18509008-18543637	12	27	68	DKFZp686A1627	0	rs11617984	N	N
chr10:21774020-21780646	3	25	68	C10orf114	42781	rs11593040	N	N
chr5:178638768-178646318	3	13	68	ADAMTS2	0	rs459770	N	N
chr1:215659568-215659907	3	7	68	GPATCH2	10550	rs2998900	N	N
chr14:62845437-62906625	16	5	68	GPHB5	0	rs1255582	N	Y
chr22:15681217-15842185	46	5	68	GAB4,HSFYL1,XKR3	0	rs759081	N	Y
chr7:57245139-57659300	53	4	68	LOC642006,ZNF716	0	rs7809798	N	N
chr12:29101388-29117347	3	2	68	FAR2	150518	rs12300735	N	N
chr6:26808539-26818370	4	2	68	ZNF322A	40597	rs2498399	N	N
chr2:241044176-241054201	3	56	67	GPC1,MIR149,PP14571	0	rs881029	Y	N
chr5:101230797-101269177	8	43	67	SLCO4C1	328414	rs13166990	N	Y
chr18:72537956-72600805	25	35	67	ZNF236	64299	rs4371250	N	N
chr6:168056666-168073784	5	20	67	MLLT4	0	rs3778661	N	N
chr16:65662650-65700132	3	16	67	CBFB	0	rs9937433	Y	Y
chr13:66383148-66385683	3	15	67	PCDH9	0	rs1323922	N	N
chr13:49080652-49088247	3	4	67	ARL11	12189	rs9568281	N	N
chr5:45282852-45288257	3	3	67	HCN1	6852	rs10512876	N	N
chr17:77028031-77638015	42	39	66	ACTG1,ANAPC11,ARHGDIA,ARL16,ASPSCR1,BAHCC1,C17orf70,C17orf90,CCDC137,DCXR,DUS1L,DYSFIP1,FASN,FSCN2,GPS1,HGS,LOC92659,LRRC45,MAFG,MRPL12,MYADML2,NOTUM,NPB,NPLOC4,P4HB,PCYT2,PDE6G,PYCR1,RAC3,RFNG,SIRT7,SLC25A10,STRA13,THOC4,TSPAN10	0	rs6565616	N	N
chr7:151024417-151033433	8	25	66	PRKAG2	0	rs6952398	Y	N
chr13:63113668-63120996	4	12	66	OR7E156P	88573	rs17088656	N	N
chr10:28705424-28712649	5	11	66	MPP7	94351	rs10508738	Y	Y
chr6:31567721-31573798	4	11	66	MICB	36	rs3130922	N	N
chr4:1148991-1169213	5	10	66	LOC100130872-SPON2,SPON2	0	rs3775110	N	Y
chr13:57084964-57093870	3	8	66	PCDH17	9920	rs11840396	N	Y
chr5:135785082-135792693	3	8	66	TRPC7	56019	rs346658	N	Y
chr7:89306054-89327552	4	8	66	DPY19L2P4	259098	rs17619220	N	Y
chr3:30625068-30679623	25	7	66	TGFBR2	0	rs13075948	Y	Y
chr5:20083041-20089663	3	7	66	CDH18	58931	rs1347523	Y	Y
chr8:107608917-107615676	4	3	66	OXR1	0	rs1453227	N	Y
chr19:50603842-50716424	17	2	66	CD3EAP,ERCC1,FOSB,PPM1N,RTN2,VASP	0	rs10415949	Y	Y
chr18:897521-900635	3	51	65	ADCYAP1	0	rs2856966	N	N
chr19:58294765-58318325	14	49	65	ZNF160,ZNF415	0	rs12985137	N	N
chr8:16442565-16443534	3	35	65	MSR1	347894	rs17622288	N	N
chr22:22644006-22668071	3	29	65	DDT,DDTL,GSTT2	0	rs140289	N	N
chr8:144637048-144655923	8	28	65	ZC3H3	0	rs4874139	Y	N
chr13:67920946-67926482	3	26	65	MIR548H4	314862	rs17083392	N	N
chr4:67082110-67089580	4	20	65	EPHA5	863862	rs1995913	Y	N
chr6:67910211-67913697	4	15	65	MCART3P	1354115	rs1377693	N	Y
chr7:62465166-62475967	4	14	65	LOC100287704,LOC100287834	15580	rs1404347	N	N
chr5:19462541-19487346	3	13	65	CDH18	21568	rs10520861	N	N
chr2:14296946-14300558	3	12	65	FAM84A	389703	rs16861512	N	N
chr2:218938006-218980538	13	5	65	C2orf62,CTDSP1,MIR26B,SLC11A1	0	rs2290708	Y	Y
chr15:75055421-75083189	5	77	64	PSTPIP1	0	rs11637631	Y	Y
chr16:54920226-54935249	8	66	64	GNAO1	0	rs13338253	Y	N
chr4:190565584-190759195	24	45	64	FRG1	339773	rs11132657	N	N
chr2:43237741-43277419	12	33	64	ZFP36L2	25626	rs10168315	N	Y
chr3:196961660-196990443	12	27	64	MUC4	0	rs844518	N	N
chr13:84762300-84766324	4	15	64	SLITRK6	498599	rs9547133	N	N
chr1:54350989-54363910	9	9	64	C1orf83	12985	rs17391213	N	Y
chr7:88039378-88400553	75	9	64	MGC26647,ZNF804B	0	rs2519954	N	Y
chr9:94927141-94939592	3	8	64	NINJ1	0	rs7025554	Y	Y
chr10:38478218-38541660	7	6	64	LOC100129055	0	rs2474606	N	N
chr2:14312734-16597765	435	6	64	DDX1,FAM49A,FAM84A,MYCN,MYCNOS,NBAS	0	rs2890489	N	N
chr1:234670834-234848562	67	5	64	EDARADD,HEATR1,LGALS8	0	rs4659682	N	N
chr11:47999629-48022624	7	5	64	PTPRJ	0	rs12806315	Y	Y
chr14:92183574-92230310	17	5	64	RIN3	0	rs7151686	Y	Y
chr3:167325000-167350172	6	4	64	BCHE	287053	rs7653493	N	Y
chr1:200736346-200794644	4	3	64	PPP1R12B	0	rs12743401	N	N
chr13:42373191-42496191	47	3	64	DNAJC15,EPSTI1	0	rs2875504	N	N
chr17:13124626-13174929	12	1	64	HS3ST3A1	164802	rs8080564	N	N
chr22:21384614-21395320	5	900	63	GGTLC2	64246	rs8140385	N	Y
chr3:164149708-164161244	5	14	63	OTOL1	1445284	rs11709593	N	N
chr2:228286053-228303801	10	13	63	SLC19A3	0	rs2396492	N	Y
chr11:65005665-65187936	17	9	63	EHBP1L1,FAM89B,KCNK7,LTBP3,MALAT1,MAP3K11,PCNXL3,RELA,SCYL1,SIPA1,SSSCA1	0	rs4601790	Y	Y
chr3:88772146-88791604	4	3	63	EPHA3	447760	rs13082894	Y	Y
chr2:116457119-116461957	3	2	63	DPP10	138325	rs13401508	N	N
chr4:144847402-144854579	3	1	63	FREM3	6124	rs7681914	N	Y
chr22:22865229-22973609	15	36	62	CABIN1,GGT5,SUSD2	0	rs5996674	N	N
chr17:76938238-76979761	4	21	62	BAHCC1	8374	rs9898002	N	N
chr20:12750694-12838206	23	13	62	SPTLC3	99421	rs13039920	N	Y
chr19:22431189-22433757	3	11	62	ZNF98	34201	rs11523642	N	N
chr15:42790656-42811971	6	10	62	B2M	0	rs2254835	N	Y
chr19:46948446-46972172	5	6	62	CEACAM6	0	rs4803508	N	Y
chr7:151728612-154173719	504	4	62	ACTR3B,DPP6,FABP5L3,LOC100128822,MLL3,XRCC2	0	rs10155813	N	N
chr4:129993825-130147254	24	3	62	PHF17,SCLT1	0	rs318549	N	Y
chr3:75511365-75540548	3	5235	61	FAM86D	12847	rs6793001	N	N
chr11:346090-368188	5	123	61	B4GALNT4	0	rs11246126	N	N
chr17:40337025-40344614	5	34	61	GFAP	0	rs3744473	Y	N
chr22:45940131-45941140	3	32	61	TBC1D22A	0	rs6007618	Y	Y
chr8:144947576-144966484	4	19	61	SCRIB	0	rs7822430	N	Y
chr22:45216818-45226131	4	17	61	CELSR1	0	rs3091345	Y	N
chr13:83369953-83376820	3	14	61	SLITRK1	15424	rs928602	Y	N
chr5:180540489-180623543	17	9	61	GNB2L1,SNORD95,SNORD96A,TRIM41,TRIM52,TRIM7	0	rs17080884	N	Y
chr15:72123686-72130383	3	7	61	PML	0	rs1036673	N	N
chr9:24938958-24950893	4	7	61	TUSC1	715494	rs2383454	N	N
chr9:129637946-129662767	7	7	61	ENG	0	rs4837192	Y	Y
chr7:52715719-52718059	3	3	61	POM121L12	352784	rs1729824	N	Y
chr1:148849062-148851458	3	0	61	ENSA	9765	rs4970966	Y	Y
chr3:169285809-169320442	3	0	61	GOLIM4	0	rs7650779	Y	N
chr14:21841092-21862055	16	9817	60	DAD1	241592	rs3811259	N	Y
chr1:187701977-187722935	3	184	60	FAM5C	610485	rs3860306	N	N
chr17:53738052-53739021	3	64	60	BZRAP1	0	rs11079346	N	N
chr14:90085478-90097361	5	31	60	TTC7B	0	rs17793829	N	N
chr17:71153309-71232751	8	24	60	ITGB4,LOC100130933,RECQL5,SAP30BP	0	rs2305529	N	N
chr7:88418707-89297794	176	23	60	ZNF804B	0	rs6465190	N	N
chr4:29361397-29365127	3	20	60	PCDH7	966008	rs7664238	N	N
chr15:75699463-75702337	3	17	60	LINGO1	0	rs7162113	N	N
chr14:73278580-73282184	3	12	60	C14orf43	0	rs731222	Y	Y
chr15:83918376-83944508	15	5	60	AKAP13	0	rs4843075	N	Y
chr2:41237221-41241625	4	4	60	SLC8A1	644142	rs12613369	N	N
chr7:127716507-127733409	4	3	60	RBM28	4263	rs12532999	N	Y
chr7:157228716-157231313	3	3	60	PTPRN2	0	rs1009950	N	N
chr17:59869144-59932897	6	2	60	C17orf60,DDX5,POLG2	0	rs8071835	N	N
chr17:36917613-36944625	7	1	60	KRT15,KRT19	0	rs2305556	N	N
chr20:55409120-55423172	6	1	60	RBM38	0	rs11546710	Y	N
chr12:11631430-11636109	3	33	59	ETV6	57946	rs16935135	N	N
chr10:56697064-56705391	4	31	59	PCDH15	466007	rs11004791	N	N
chr7:112731498-112758973	4	26	59	LOC401397	185625	rs1722327	Y	N
chr2:74700963-74704651	3	25	59	C2orf65	0	rs13407946	Y	N
chr4:181508029-181508858	3	9	59	MGC45800	1788295	rs17069252	N	N
chr2:82642561-82658317	3	8	59	LOC1720	279121	rs2902376	N	N
chr16:1697619-1719696	3	3	59	MAPK8IP3	0	rs12930313	N	N
chr9:137450751-137500991	18	2	59	KIAA0649	10478	rs10858108	N	Y
chr17:8017380-8033419	6	1	59	C17orf59,TMEM107	0	rs3027267	Y	Y
chr2:45264692-45827640	172	1	59	PRKCE,SRBD1	0	rs3755072	N	Y
chr4:120228595-120334827	25	0	59	MYOZ2	0	rs898168	N	N
chr12:131225273-131229376	3	16	58	GALNT9	17494	rs10902503	N	N
chr9:140124766-140147760	10	15	58	CACNA1B	0	rs2739257	N	N
chr4:60666696-60677300	3	13	58	LPHN3	1368134	rs17089956	N	Y
chr11:72207844-72223900	3	7	58	ATG16L2	0	rs3765638	Y	Y
chr6:159378790-159459093	28	6	58	TAGAP	0	rs1572527	Y	Y
chr2:129063286-129077164	4	4	58	HS6ST1	270645	rs841310	N	N
chr7:79157866-79240487	12	2	58	MAGI2	237040	rs2714703	N	Y
chr17:1403257-1418361	4	1	58	PITPNA	0	rs16948748	N	N
chr8:15464497-15475846	7	275	57	TUSC3	0	rs2410277	N	N
chr1:21761927-21762973	5	172	57	ALPL	0	rs1256336	N	N
chr20:60354439-60409427	8	136	57	CABLES2,LAMA5,RPS21	0	rs755726	N	N
chr2:70368323-70386721	4	93	57	FAM136A,SNRPG	0	rs17615649	N	Y
chr22:22325056-22600777	73	15	57	C22orf15,CHCHD10,DERL3,LOC91316,MIF,MMP11,RGL4,SLC2A11,SMARCB1,VPREB3,ZNF70	0	rs5751749	N	N
chr1:83561856-83574357	3	14	57	TTLL7	533288	rs10127548	N	Y
chr3:88619534-88621706	3	9	57	C3orf38	329731	rs13077937	N	N
chr6:35842029-35858277	6	8	57	C6orf126,C6orf127	0	rs2817064	N	N
chr2:52588872-52601258	3	7	57	ASB3	1149364	rs11125431	N	N
chr10:99115939-99157426	9	3	57	RRP12	0	rs6584123	Y	Y
chr10:55116064-55124158	3	257	56	PCDH15	108383	rs1489824	N	N
chr14:103352857-103379778	3	210	56	PPP1R13B	0	rs8006493	N	N
chr11:2864771-2902521	15	122	56	SLC22A18,SLC22A18AS	0	rs389646	N	N
chr4:189999663-190460517	85	52	56	FRG1	638451	rs1353581	N	N
chr3:2543212-2548531	3	32	56	CNTN4	0	rs17015816	N	N
chr13:84502069-84517558	9	28	56	MIR548F1	665799	rs4566049	N	N
chr15:61566805-61582890	8	18	56	USP3	973	rs11071754	Y	Y
chr16:45096893-45212171	5	14	56	ANKRD26P1,SHCBP1	0	rs7186662	N	N
chr16:87223473-87229281	3	13	56	ZC3H18	0	rs8062466	N	N
chr19:8448737-8454175	3	7	56	HNRNPM	0	rs11881002	Y	Y
chr19:36261178-36281540	3	7	56	DKFZp566F0947	51083	rs4805639	N	N
chr5:180048423-180098159	15	4	56	OR2Y1	570	rs6601136	N	N
chr11:99283416-99286663	8	117	55	CNTN5	0	rs10501933	N	N
chr2:131793849-132055980	24	68	55	CCDC74A,FAM128A,LOC150776,LOC150786,LOC401010,TUBA3D	0	rs1059524	N	N
chr11:44240298-44250105	10	51	55	ALX4	0	rs7925657	Y	N
chr19:58059204-58066719	4	37	55	ZNF320	4518	rs13345475	N	N
chr4:56702555-56703884	3	32	55	KIAA1211	27234	rs13143526	N	N
chr4:1470080-1488616	3	29	55	CRIPAK	90298	rs12647020	N	N
chr8:84381829-84431152	9	29	55	RALYL	826856	rs13253429	N	N
chr7:124325272-124336809	3	25	55	POT1	0	rs4283967	N	N
chr22:47750784-47791598	11	18	55	FAM19A5	217034	rs5769733	N	N
chr3:100378076-100378340	3	13	55	DCBLD2	274853	rs2687667	N	N
chr15:45252991-45260460	4	12	55	MIR548A3	215104	rs1972118	N	N
chr2:133026707-133070297	22	6	55	GPR39	0	rs3115011	N	Y
chr22:41123507-41214941	32	6	55	NFAM1	0	rs1016109	N	Y
chr8:19070332-19083443	4	6	55	SH2D4A	131918	rs12544783	N	N
chr6:26256290-26266972	6	5	55	HIST1H1E,HIST1H2BD	0	rs16891359	N	N
chr7:143206916-143505123	53	5	55	FAM115A,OR2A12,OR2A14,OR2A2,OR2A25,OR2A5,OR2F1,OR2F2,OR6B1	0	rs16882598	N	N
chr5:49743944-49764964	3	4	55	EMB	0	rs7709512	N	N
chr2:70007352-70231157	19	3	55	ASPRV1,C2orf42,LOC100133985,MXD1,PCBP1	0	rs1986601	N	Y
chr12:30283966-30301523	9	1	55	IPO8	371666	rs2564577	N	N
chr13:71023642-71051569	5	346	54	DACH1	0	rs9599857	N	N
chr11:2536465-2564426	10	79	54	KCNQ1	0	rs12282937	N	N
chr19:41953650-41991268	5	66	54	ZNF790	8903	rs1726702	N	N
chr13:22320522-22381716	13	27	54	SGCG	271344	rs1330913	N	N
chr11:88986063-89011757	3	23	54	FOLH1B	20356	rs3974853	N	N
chr6:68620049-68701040	8	19	54	BAI3	701313	rs9454352	N	N
chr5:177639810-177640033	3	17	54	COL23A1	0	rs11744096	Y	N
chr12:131254068-131652594	38	9	54	FBRSL1,GALNT9,LOC100130238	0	rs11146960	N	N
chr6:27334944-27345979	6	7	54	PRSS16	2567	rs9295732	N	N
chr7:83554956-83559475	3	6	54	SEMA3A	0	rs3801615	N	N
chr4:120674639-120683304	3	5	54	PDE5A	0	rs10034450	N	N
chr13:42516530-42630555	31	4	54	DNAJC15	0	rs9562465	N	N
chr15:50785554-50812984	16	3	54	ONECUT1	23661	rs16965142	N	Y
chr9:131576858-131843027	50	3	54	C9orf78,FNBP1,TOR1A,TOR1B,USP20	0	rs913316	Y	Y
chr12:130296270-130341671	20	729	53	LOC116437	32842	rs3890823	N	N
chr16:27280632-27281901	5	83	53	IL4R	0	rs1805012	N	N
chr19:2091009-2287008	27	43	53	AMH,AP3D1,C19orf35,DOT1L,JSRP1,LINGO3,LSM7,MIR1227,OAZ1,PLEKHJ1,SF3A2,SPPL2B	0	rs12462556	N	Y
chr6:57025497-57062398	3	43	53	KIAA1586	0	rs12190575	N	N
chr16:87354279-87383871	11	28	53	FAM38A	0	rs2968482	N	N
chr20:12571161-12583302	5	14	53	SPTLC3	354325	rs761241	N	N
chr4:186609820-186759037	45	12	53	CCDC110,PDLIM3,SORBS2	0	rs3762920	N	N
chr1:193319279-193325494	5	11	53	KCNT2	1136042	rs696389	N	N
chr1:236719591-236844151	50	11	53	LOC339535	3651	rs789099	N	N
chr9:94762984-94829781	13	11	53	FGD3	0	rs10761191	N	Y
chr13:84746002-84747252	4	9	53	SLITRK6	517671	rs2497409	N	N
chr2:140929253-140935403	3	8	53	LRP1B	0	rs1518440	Y	N
chr14:23688699-23736891	14	7	53	IPO4,IRF9,REC8,RNF31,TM9SF1	0	rs1885711	Y	Y
chr5:154891408-154903174	5	6	53	KIF4B	513530	rs12516532	N	N
chr19:56917579-56963121	23	4	53	FPR1,FPR2,HAS1	0	rs867228	N	N
chr2:138111193-138112186	3	4	53	THSD7B	0	rs12614536	Y	N
chr10:69029027-69101004	10	2	53	CTNNA3	0	rs1909655	N	Y
chr5:13851559-14235550	118	1	53	DNAH5,TRIO	0	rs11959989	N	N
chr14:35369853-35422074	4	417	52	BRMS1L	0	rs10141289	N	N
chr13:94788141-94794502	5	146	52	ABCC4	36453	rs11617735	N	N
chr1:5013771-5070572	14	79	52	AJAP1	270060	rs2290849	N	N
chr17:21134211-21243600	11	52	52	KCNJ12,MAP2K3	0	rs11654455	N	N
chr10:126671678-126681170	9	39	52	CTBP2	0	rs4962717	Y	N
chr9:12958196-12961966	4	18	52	MPDZ	133737	rs7031108	N	N
chr2:34048732-34113240	22	16	52	MYADML	241944	rs12105087	N	N
chr8:87256166-87403084	22	7	52	SLC7A13	0	rs2976189	N	N
chr14:103863299-103992661	18	6	52	C14orf180	124440	rs4074324	N	N
chr7:118277030-118290159	3	6	52	ANKRD7	607012	rs2699706	N	N
chr6:21707745-21731694	5	460	51	SOX4	917	rs1744849	N	N
chr18:36835982-36848346	4	56	51	KC6	465888	rs478306	N	N
chr16:29554843-30085308	47	39	51	ALDOA,ASPHD1,C16orf53,C16orf54,C16orf92,CDIPT,DOC2A,FAM57B,GDPD3,HIRIP3,INO80E,KCTD13,LOC100271831,LOC440356,MAPK3,MAZ,MVP,PPP4C,PRRT2,QPRT,SEZ6L2,SPN,TAOK2,TBX6,TMEM219,YPEL3	0	rs13332660	N	N
chr11:188510-275936	42	30	51	BET1L,NLRP6,ODF3,PSMD13,RIC8A,SIRT3	0	rs10902112	N	N
chr2:112190343-112297553	3	30	51	ANAPC1	0	rs6727205	N	N
chr8:15006865-15008557	4	26	51	SGCZ	0	rs6651385	N	N
chr3:51625550-51663084	3	24	51	RAD54L2	0	rs4687592	N	N
chr22:28976126-29009387	11	18	51	OSM	0	rs10854598	N	N
chr22:22082398-22242723	33	13	51	IGLL1	2590	rs131349	N	N
chr3:167010073-167256488	39	11	51	BCHE	0	rs282196	N	N
chr2:97533360-97631923	3	6	51	ANKRD36B,COX5B	0	rs1800649	N	N
chr22:22999465-23290160	36	5	51	ADORA2A,C22orf13,C22orf45,CYTSA,SNRPD3,UPB1	0	rs738813	N	N
chr5:180382501-180497731	26	5	51	BTNL9	0	rs7379313	N	N
chr6:124467336-124470479	3	5	51	NKAIN2	0	rs12194011	N	N
chr10:17108118-17108281	3	4	51	CUBN	0	rs12146414	N	N
chr2:158018412-158023875	5	4	51	CYTIP	9562	rs2123992	N	Y
chr8:142161035-142274314	35	4	51	DENND3	0	rs307765	N	Y
chr2:132364572-132989478	45	3	51	GPR39,MIR663B,NCRNA00164	0	rs6720935	N	N
chr7:122595764-122665695	13	3	51	SLC13A1	0	rs12706499	N	N
chr2:105896372-105907661	5	1	51	NCK2	19212	rs11895604	N	N
chr1:204072802-204074636	3	0	51	PM20D1	0	rs954206	N	N
chr6:29941520-29967496	9	0	51	HCP5P10,HLA-H	0	rs3132718	N	N
chr14:85357100-85379917	6	1229	50	FLRT2	193077	rs715682	N	N
chr9:133126069-133144682	6	60	50	FAM78A	0	rs352965	N	Y
chr3:4557227-4558026	3	24	50	ITPR1	0	rs17040868	N	N
chr1:10353719-10389661	4	21	50	KIF1B,PGD	0	rs11121556	N	N
chr22:45949867-45951921	4	18	50	TBC1D22A	1479	rs470036	N	N
chr18:60266055-60404279	34	16	50	C18orf20	298815	rs7233409	N	N
chr17:600568-1394506	205	12	50	ABR,BHLHA9,CRK,ELP2P,GEMIN4,GLOD4,INPP5K,LOC100306951,MYO1C,NXN,PITPNA,RNMTL1,TIMM22,TUSC5,YWHAE	0	rs2261081	N	N
chr9:136857934-136864192	3	11	50	COL5A1	0	rs4842174	N	N
chr3:166438435-166471301	4	8	50	SLITRK3	41272	rs6803574	N	N
chr6:167731754-167753547	16	8	50	TCP10	13766	rs6455560	N	N
chr8:10372104-10372442	4	8	50	PRSS55	48049	rs12546910	N	N
chr10:59004051-59013252	3	7	50	IPMK	612368	rs11005864	N	N
chr10:54349965-54365344	7	6	50	MBL2	148499	rs10508977	N	N
chr22:36326726-36429986	18	6	50	GGA1,LGALS1,NOL12,PDXP,SH3BP1,TRIOBP	0	rs749326	Y	N
chr5:161131389-161153666	4	5	50	GABRA1	53109	rs13164907	Y	N
chr2:165435694-165446177	3	3	50	SLC38A11	16881	rs16849871	N	N
chr5:180139626-180218274	11	3	50	LOC729678,MGAT1,ZFP62	0	rs7726005	N	N
chr1:21489832-21529826	19	19	49	ECE1	0	rs213010	N	Y
chr1:2480088-3358003	181	18	49	ACTRT2,C1orf93,FLJ42875,MMEL1,PRDM16,TNFRSF14	0	rs7539775	N	N
chr18:64909808-64963414	10	18	49	CCDC102B	36402	rs17080408	N	N
chr9:5088223-5208524	15	16	49	INSL6,JAK2	0	rs10974993	N	N
chr16:815709-890923	16	15	49	LMF1	0	rs4984943	N	N
chr17:51088-595982	105	8	49	C17orf97,FAM101B,FAM57A,GEMIN4,RPH3AL,VPS53	0	rs6565724	N	N
chr17:12371711-12383556	3	6	49	MYOCD	126376	rs237302	N	N
chr14:19375271-19494891	3	5	49	OR4K1,OR4K2,OR4K5	0	rs12885778	N	N
chr11:66880909-66911786	5	4	49	CLCF1,LOC100130987	0	rs1790740	N	N
chr12:8322268-8401135	3	1	49	LOC389634	0	rs10770444	N	N
chr22:21075525-21235030	50	125	48	LOC648691,PRAME,ZNF280A,ZNF280B	0	rs5758470	N	N
chr1:2072349-2086498	4	57	48	PRKCZ	0	rs2257182	N	N
chr13:55991781-56016237	6	50	48	PRR20A,PRR20B,PRR20C,PRR20D,PRR20E	596816	rs4884257	N	N
chr7:63065485-63077544	5	47	48	ZNF727	65712	rs6956273	N	N
chr4:165902651-165904579	4	43	48	TRIM61	190471	rs17045455	N	N
chr4:3404134-3468951	28	38	48	DOK7,HGFAC,RGS12	0	rs6842419	N	N
chr2:239497749-239500181	4	35	48	HDAC4	134620	rs6736036	N	N
chr9:137716533-137729959	6	28	48	SOHLH1	0	rs13284789	N	N
chr1:72609827-72631935	4	24	48	NEGR1	88962	rs11209951	Y	N
chr6:81586058-81611183	8	20	48	BCKDHB	473352	rs9283799	N	N
chr10:6717773-6876693	66	17	48	PRKCQ	55529	rs7099454	N	N
chr18:30042025-30050869	3	13	48	NOL4	0	rs12966991	N	N
chr11:125721029-125723751	3	11	48	DCPS	175	rs582037	N	N
chr17:72746352-73008055	71	11	48	40430	0	rs402357	N	N
chr19:52538999-52585757	13	7	48	DHX34	0	rs12984558	N	N
chr17:77882573-78498133	100	4	48	B3GNTL1,C17orf101,C17orf62,FN3K,FN3KRP,FOXK2,HEXDC,NARF,RAB40B,SECTM1,TBCD,TEX19,UTS2R,WDR45L,ZNF750	0	rs4789817	N	N
chr20:45788668-45807248	12	2	48	SULF2	0	rs6125093	N	N
chr6:18969238-18972476	3	2	48	MIR548A1	289148	rs6911193	N	N
chr6:58476590-58762701	14	1	48	GUSBL2	80907	rs9500123	N	N
chr7:16408886-18905725	673	292	47	AGR2,AGR3,AHR,ANKMY2,BZW2,HDAC9,ISPD,PRPS1L1,SNX13,SOSTDC1,TSPAN13	0	rs10499504	N	N
chr12:11367992-11394536	11	138	47	PRB1	1488	rs7977399	N	N
chr7:954145-989254	7	73	47	ADAP1,COX19	0	rs6462277	N	N
chr10:57207168-57241875	6	53	47	ZWINT	545330	rs7897503	N	N
chr13:57421078-57449354	4	53	47	PCDH17	220012	rs1475441	N	N
chr22:48993966-49052476	12	50	47	HDAC10,MAPK11,MAPK12,SELO,TUBGCP6	0	rs730936	N	N
chr3:33113553-33125833	3	33	47	GLB1	0	rs4678677	N	N
chr9:134966500-135027666	17	31	47	GBGT1,RALGDS	0	rs658853	N	N
chr13:86033803-86040858	5	23	47	SLITRK6	762319	rs9583696	N	N
chr9:11265227-11270652	5	23	47	PTPRD	662504	rs4740489	N	N
chr9:103896314-103900494	8	23	47	GRIN3A	355631	rs895989	N	N
chr13:18630017-18656911	10	18	47	TUBA3C	0	rs2006655	N	N
chr12:85432745-85456871	3	15	47	MGAT4C	0	rs11103978	N	N
chr14:46061480-46076639	4	13	47	RPL10L	113331	rs2642086	N	N
chr18:14763230-15112502	20	12	47	ANKRD30B	0	rs786034	N	N
chr13:53434426-53441517	4	11	47	MIR1297	342591	rs1458271	N	N
chr2:220108195-220123961	4	10	47	ACCN4,CHPF,OBSL1,TMEM198	0	rs3770236	N	N
chr8:115072918-115081540	5	9	47	CSMD3	554500	rs7844372	N	N
chr10:20010963-20018404	4	7	47	PLXDC2	126974	rs4748608	N	N
chr4:133948302-133962776	3	7	47	PCDH10	327144	rs1374944	N	N
chr10:107107826-107285172	23	6	47	SORCS3	92843	rs7895486	N	N
chr19:5153825-5161622	3	5	47	PTPRS	0	rs1143700	N	N
chr8:85044546-85060170	3	5	47	RALYL	197838	rs7820311	N	N
chr5:144661751-144682989	4	3	47	PRELID2	435786	rs13172414	N	N
chr8:142978016-142988553	4	2	47	NCRNA00051	289071	rs6583548	N	N
chr8:93403629-93427879	6	1	47	RUNX1T1	227010	rs1480889	N	N
chr17:42506548-42551189	9	0	47	CDC27	0	rs10514915	N	N
chr2:16634073-16883103	61	0	47	FAM49A	0	rs810066	N	N
chr1:6296061-6416986	12	93	46	ACOT7,ESPN,HES2	0	rs3827718	N	N
chr13:55368842-55403986	7	70	46	PRR20A,PRR20B,PRR20C,PRR20D,PRR20E	1209067	rs9527458	N	N
chr1:15928951-15936285	3	50	46	PLEKHM2,SLC25A34	0	rs10927843	N	N
chr6:45406182-45418503	4	41	46	RUNX2,SUPT3H	0	rs12199720	N	N
chr16:2996585-3143036	22	38	46	CCDC64B,CLDN6,CLDN9,HCFC1R1,IL32,MGC3771,MMP25,THOC6,TNFRSF12A,ZNF205,ZNF213,ZSCAN10	0	rs1554999	N	N
chr18:64269554-64271364	4	27	46	TMX3	220541	rs478823	N	N
chr5:104812301-104817326	3	26	46	RAB9BP1	348604	rs10038910	N	N
chr19:3802344-4136614	61	16	46	ANKRD24,ATCAY,CREB3L3,DAPK3,EEF2,ITGB1BP3,MAP2K2,MIR637,PIAS4,SIRT6,SNORD37,ZBTB7A,ZFR2	0	rs735842	N	N
chr13:63082454-63108399	9	13	46	OR7E156P	101170	rs2587602	N	N
chr5:120974940-121060040	19	11	46	FTMT	155509	rs4364409	N	N
chr20:8867351-8872226	4	9	46	PLCB1	53804	rs4557053	N	N
chr11:72106789-72137803	12	8	46	ARAP1	0	rs7123876	N	N
chr9:115158773-115177834	17	4	46	BSPRY,HDHD3	0	rs7857932	N	N
chr4:40376127-40472919	26	3	46	NSUN7	0	rs10012870	N	N
chr12:128065984-128078815	11	0	46	GLT1D1	30522	rs10847737	N	N
chr19:63620598-63779291	21	69	45	CHMP2A,LOC100131691,MGC2752,MZF1,SLC27A5,TRIM28,UBE2M,ZBTB45,ZNF132,ZNF324,ZNF324B,ZNF446,ZNF584	0	rs882610	N	N
chr17:77664739-77760278	10	31	45	CCDC57	0	rs8080423	N	N
chr6:66377912-66383666	4	28	45	EYS	0	rs7747445	N	N
chr20:60436426-60584935	34	25	45	C20orf166,C20orf200,GATA5,MIR1-1,MIR133A2	0	rs7264478	N	N
chr15:20778963-21881545	139	18	45	GOLGA8E,GOLGA9P,HERC2P2,MAGEL2,MKRN3,NDN	0	rs8031166	N	N
chr12:8034750-8039366	4	13	45	FOXJ2	37260	rs10734891	N	N
chr6:356064-362727	5	13	45	IRF4	0	rs7757906	N	N
chr14:95192161-95200370	6	6	45	TCL6	0	rs7150527	N	N
chr17:7142405-7200392	15	5	45	ACAP1,EIF5A,GPS2,KCTD11,NEURL4,TMEM95	0	rs3809816	N	N
chr19:47060469-47090290	7	4	45	ARHGEF1,CD79A,RPS19	0	rs2075754	N	N
chr3:76057642-76063871	3	4	45	ZNF717	140697	rs6778629	N	N
chr18:33055864-33063468	4	3	45	KIAA1328	0	rs1786059	N	N
chr2:184835014-184874717	10	509	44	ZNF804A	296621	rs13005060	N	N
chr5:29462349-29469856	3	69	44	CDH6	1759697	rs1665420	N	N
chr3:23006898-23007344	4	59	44	UBE2E2	212444	rs822773	N	N
chr9:93187905-93194103	3	36	44	NFIL3	17045	rs2004308	N	N
chr10:134362511-134397722	8	33	44	INPP5A	0	rs873946	N	N
chr1:6180734-6229842	5	29	44	HES3,ICMT,RNF207,RPL22	0	rs1802353	Y	N
chr19:48576925-48651954	11	28	44	TEX101	0	rs2599469	N	N
chr6:31420305-31463297	41	24	44	HLA-B	0	rs7770216	N	N
chr5:140457078-140460539	4	19	44	PCDHB2,PCDHB3	0	rs13178255	N	N
chr22:47798201-48365092	255	16	44	C22orf34	34202	rs2157210	N	N
chr6:169331850-169336478	3	14	44	THBS2	21322	rs1467584	N	N
chr16:88171502-88183752	3	13	44	CPNE7	0	rs352935	N	N
chr14:40744653-40756445	6	11	44	LRFN5	390069	rs1779541	N	N
chr10:2063927-2071368	4	4	44	ADARB2	294209	rs10430765	N	N
chr3:114361226-114376330	6	3	44	BOC	37735	rs9881633	N	N
chr12:9801431-9809369	8	2	44	CD69	0	rs3136560	N	N
chr17:33664392-34962948	170	0	44	ARHGAP23,ARL5C,C17orf96,C17orf98,CACNB1,CDK12,CISD3,CWC25,FBXL20,FBXO47,GPR179,LASP1,LOC90110,MED1,MLLT6,MRPL45,PCGF2,PIP4K2B,PLXDC1,PSMB3,RPL19,RPL23,SNORA21,SOCS7,SRCIN1,STAC2	0	rs3785465	N	N
chr7:52218373-52229284	4	167	43	POM121L12	841559	rs4947699	N	N
chr7:16404335-16404882	3	112	43	ISPD	0	rs6461247	N	N
chr5:63779405-63781539	3	89	43	RGS7BP	56669	rs271710	N	N
chr3:1415124-2540355	376	36	43	CNTN4,CNTN6	0	rs1488757	N	N
chr19:10438843-10728219	40	31	43	AP1M2,ATG4D,CDKN2D,DNM2,ILF3,KEAP1,KRI1,LOC147727,MIR1238,MIR638,PDE4A,QTRT1,S1PR5,SLC44A2	0	rs3760648	N	N
chr3:165441336-165445179	3	26	43	SI	734201	rs9818705	N	N
chr13:85634911-85657509	6	21	43	SLITRK6	363427	rs7326634	N	N
chr9:138488774-138496247	5	21	43	SEC16A	0	rs17567909	N	N
chr19:8300092-8324902	4	11	43	KANK3	0	rs2241589	N	N
chr6:38075985-38094467	5	11	43	ZFAND3	0	rs2842527	N	N
chr19:6669534-6838736	47	7	43	C3,EMR1,GPR108,SH2D3A,TRIP10,VAV1	0	rs332425	N	N
chr2:209753019-209781439	6	3	43	MAP2	215577	rs7581212	N	N
chr17:74928535-75767725	119	1	43	CARD14,CBX2,CBX4,CBX8,CCDC40,EIF4A3,ENPP7,GAA,HRNBP3,TBC1D16	0	rs8069143	N	N
chr19:46033429-46055605	3	87	42	CYP2A6	0	rs10418304	N	N
chr1:144943150-145848182	205	49	42	ACP6,BCL9,CHD1L,FMO5,GJA5,GJA8,LOC728989,PDIA3P,PRKAB2	0	rs2262792	N	N
chr14:105001451-105045826	4	43	42	C14orf80,CRIP1,CRIP2,MTA1	0	rs9671696	N	N
chr17:40410565-40411244	3	41	42	C1QL1	9395	rs11652522	N	N
chr16:28745016-28950951	17	27	42	ATP2A1,ATXN2L,CD19,LAT,NFATC2IP,RABEP2,SH2B1,SPNS1,TUFM	0	rs3922668	N	N
chr5:1063083-1187914	18	25	42	NKD2,SLC12A7	0	rs6554595	N	N
chr13:18132747-18209780	3	24	42	LOC284232	96763	rs12584385	N	N
chr17:39701505-39710183	3	17	42	SLC4A1	477	rs7209090	N	N
chr13:89031992-89043877	3	12	42	MIR622	637560	rs9588664	N	N
chr10:131361388-131365835	4	11	42	MGMT	0	rs10764896	N	N
chr7:89347697-90004841	152	7	42	C7orf63,CLDN12,DPY19L2P4,GTPBP10,STEAP1,STEAP2	0	rs7780514	N	N
chr8:12595527-14220381	601	6	42	C8orf48,C8orf79,DLC1,LOC340357,LONRF1,SGCZ	0	rs10089628	N	N
chr7:56708560-56714066	3	4	42	DKFZp434L192	176089	rs2634092	N	N
chr2:72967032-72991499	3	3	42	SPR	0	rs7608304	N	N
chr13:22255136-22295469	21	2	42	SGCG	357591	rs10467580	N	N
chr3:196621767-196641541	3	161	41	ACAP2	0	rs10212206	N	N
chr12:78698368-78719824	3	91	41	PPP1R12A	0	rs17299883	N	N
chr20:61064878-61066081	3	87	41	SLC17A9	0	rs3729555	N	N
chr20:61688972-61944148	39	82	41	ARFRP1,GMEB2,LIME1,RTEL1,SLC2A4RG,STMN3,TNFRSF6B,ZBTB46,ZGPAT	0	rs2315008	N	N
chr16:4368885-4385328	4	70	41	CORO7,VASN	0	rs3810818	N	N
chr1:104113235-104131400	5	50	41	AMY1A	10401	rs11185098	N	N
chr5:101091349-101117912	6	48	41	SLCO4C1	479679	rs11242141	N	N
chr8:114036452-114045039	3	41	41	CSMD3	0	rs10505197	N	N
chr4:104973072-104983398	3	38	41	TACR3	112650	rs10488856	N	N
chr18:75256172-75352049	31	37	41	NFATC1	0	rs8097537	N	N
chr4:135415132-135422128	3	21	41	PABPC4L	72779	rs17035134	N	N
chr3:26150787-26160777	3	12	41	OXSM	339759	rs9870231	N	N
chr3:6401456-6405172	3	11	41	GRM7	472630	rs17600119	N	N
chr9:396117-1260931	371	9	41	DMRT1,DMRT2,DMRT3,DOCK8,KANK1	0	rs10758864	N	N
chr2:29616825-29617964	3	8	41	ALK	0	rs4666243	N	N
chr3:100269291-100274537	3	6	41	DCBLD2	166068	rs1404100	N	N
chr8:14236338-14418884	56	6	41	SGCZ	0	rs6530778	N	N
chr4:92408613-92472949	14	4	41	FAM190A	0	rs1969531	N	N
chr2:1524117-1648126	25	2	41	PXDN,TPO	0	rs9752743	N	N
chr6:70175562-70184425	3	2	41	BAI3	19438	rs9454746	N	N
chr17:74627332-74872771	148	1	41	HRNBP3	0	rs898524	N	N
chr5:29667394-29670921	3	1	41	CDH6	1558632	rs9918231	N	N
chr8:145046951-145050595	4	227	40	PLEC	10714	rs12548824	N	N
chr6:110391-199424	48	89	40	DUSP22	37677	rs9502959	N	N
chr4:190924958-191128697	16	38	40	FRG1	0	rs7676557	N	N
chr11:69492477-69509350	3	21	40	ANO1	92706	rs4980704	N	N
chr2:103023159-103059169	5	19	40	TMEM182	222589	rs13402350	N	N
chr13:68103919-68111316	3	18	40	MIR548H4	130028	rs9541476	N	N
chr4:64838474-64853010	3	14	40	TECRL	0	rs10517884	N	N
chr20:46265147-46267093	3	11	40	LOC284749	154968	rs4810772	N	N
chr7:75593075-75606985	3	11	40	MDH2	59209	rs9649679	N	N
chr17:32009991-33319881	240	9	40	AATF,ACACA,C17orf78,DDX52,DHRS11,DUSP14,GGNBP2,HNF1B,LHX1,LOC284100,MRM1,SYNRG,TADA2A	0	rs9330248	N	N
chr10:126036469-126039416	6	8	40	OAT	36446	rs2674327	N	N
chr3:14421549-14464698	21	7	40	SLC6A6	0	rs748098	N	N
chr7:80263794-80266426	3	7	40	SEMA3C	0	rs3807109	N	N
chr20:60750425-60830747	40	6	40	LOC100127888,NTSR1,SLCO4A1	0	rs16983165	N	N
chr4:63110649-63131448	3	6	40	LPHN3	489886	rs7660958	N	N
chr17:68256752-69333750	329	4	40	C17orf54,C17orf80,CDC42EP4,COG1,CPSF4L,FAM104A,SDK2,SLC39A11,SSTR2	0	rs11655575	N	N
chr3:175482848-175486444	3	3	40	NLGN1	0	rs525179	N	N
chr2:232884178-232893296	3	2	40	DIS3L2	0	rs11676320	N	N
chr8:115631498-115672835	8	2	40	TRPS1	817065	rs12676786	N	N
chr7:78646314-78671670	8	332	39	MAGI2	0	rs10250126	N	N
chr2:238383589-238438869	11	83	39	RAMP1,RBM44	0	rs1198819	N	N
chr16:62382841-62395446	3	79	39	CDH11	1142738	rs10500477	N	N
chr11:134241568-134286834	19	43	39	B3GAT1	454546	rs7939829	N	N
chr14:106256042-106358708	16	40	39	LOC100133469	233468	rs17112078	N	N
chr6:73021641-73023171	3	39	39	RIMS1	0	rs4621605	N	N
chr11:131739955-131748067	4	20	39	NTM	28029	rs7944110	N	N
chr15:22336293-26208861	905	19	39	ATP10A,C15orf2,GABRA5,GABRB3,GABRG3,HBII-52-24,HBII-52-27,HBII-52-28,HBII-52-45,HBII-52-46,HERC2,IPW,OCA2,PAR-SN,PAR1,PAR4,PAR5,PWRN1,SNORD107,SNORD108,SNORD109A,SNORD109B,SNORD115-1,SNORD115-10,SNORD115-11,SNORD115-12,SNORD115-13,SNORD115-14,SNORD115-15,SNORD115-16,SNORD115-17,SNORD115-18,SNORD115-19,SNORD115-2,SNORD115-20,SNORD115-21,SNORD115-22,SNORD115-23,SNORD115-25,SNORD115-26,SNORD115-29,S…	0	rs10519545	N	N
chr2:4272168-4279132	4	10	39	ALLC	544033	rs1105749	N	N
chr4:144959649-144973597	3	8	39	GYPE	37872	rs4835305	N	N
chr4:144618243-144635295	4	7	39	GAB1	3076	rs6837153	N	N
chr6:97597001-97601679	3	6	39	KLHL32	0	rs1737651	N	N
chr16:34654243-35071364	22	5	39	LOC146481	81775	rs11865764	N	N
chr12:122685936-122761809	12	4	39	GTF2H3,TCTN2	0	rs7135624	N	N
chr17:53788447-58371155	438	4	39	APPBP2,BCAS3,BRIP1,C17orf47,C17orf64,C17orf71,C17orf82,CA4,CLTC,DHX40,DHX40P1,EFCAB3,GDPD1,HEATR6,HSF5,INTS2,LOC645638,LOC653653,MARCH10,MED13,METTL2A,MIR21,MIR301A,MIR454,MRC2,MTMR4,NACA2,PPM1D,PPM1E,PRR11,PTRH2,RAD51C,RNF43,RNFT1,RPS6KB1,SCARNA20,SEPT4,SKA2,TBC1D3P2,TBX2,TBX4,TEX14,TLK2,TMEM49,TRIM37,TUBD1,USP32,YPEL2	0	rs17513268	N	N
chr18:37886955-37951932	8	4	39	PIK3C3	0	rs627636	N	N
chr10:68411841-68592248	58	3	39	CTNNA3,LRRTM3	0	rs4746654	N	N
chr11:64896352-64994882	9	2	39	FRMD8,MIR612,NEAT1,SLC25A45	0	rs2073801	N	N
chr6:83687310-83710421	5	58	38	UBE2CBP	0	rs293504	N	N
chr9:12575186-12578950	4	45	38	TYRP1	104436	rs10809799	N	N
chr19:44220772-44236074	7	42	38	FBXO27	5734	rs1627631	N	N
chr11:97824558-97826974	3	39	38	CNTN5	570107	rs4603275	N	N
chr7:63082012-63547882	52	24	38	LOC649395,ZNF679,ZNF727,ZNF735,ZNF736	0	rs1404676	N	N
chr14:45881256-45939547	4	21	38	RPL10L	250423	rs12879458	N	N
chr11:47388879-47406120	5	19	38	PSMC3,SLC39A13	0	rs10838708	N	N
chr11:102856185-102887153	4	19	38	DYNC2H1	384	rs969038	N	N
chr6:102678137-102709706	5	18	38	GRIK2	53487	rs1232239	N	N
chr2:186375605-186382731	5	15	38	FSIP2	0	rs1862066	N	N
chr9:135750540-135752279	5	10	38	VAV2	0	rs10993843	N	N
chr7:139856410-139880054	12	7	38	DENND2A	0	rs2252397	N	N
chr17:76438453-76567065	35	6	38	RPTOR	0	rs4969227	N	N
chr6:83580403-83616128	11	5	38	UBE2CBP	42778	rs176596	N	N
chr20:41229532-41236142	4	4	38	PTPRT	0	rs10485698	N	N
chr2:228308856-232881469	936	3	38	ARMC9,B3GNT7,C2orf52,C2orf57,C2orf72,CAB39,CCL20,COPS7B,DIS3L2,DNER,FBXO36,GPR55,HTR2B,ITM2C,MIR1471,NCL,NMUR1,NPPC,PDE6D,PID1,PSMD1,PTMA,SLC16A14,SNORA75,SNORD20,SNORD82,SP100,SP110,SP140,SP140L,SPATA3,SPHKAP,TRIP12,WDR69	0	rs17258702	N	N
chr17:73605461-74075906	149	2	38	AFMID,BIRC5,C17orf99,DNAH17,EPR1,LOC283999,PGS1,SOCS3,SYNGR2,TK1,TMC6,TMC8,TNRC6C	0	rs4789588	N	N
chr10:42147957-42504521	42	1	38	LOC441666,LOC84856,ZNF33B,ZNF37B	0	rs3758512	N	N
chr17:71324845-72030969	99	1	38	AANAT,ACOX1,C17orf106,CDK3,EVPL,EXOC7,FAM100B,FBF1,FOXJ1,GALR2,MRPL38,PRPSAP1,QRICH2,RHBDF2,RNF157,SPHK1,SRP68,TRIM47,TRIM65,UBE2O,UNC13D,UNK,WBP2,ZACN	0	rs1868827	N	N
chr12:59689345-59698774	3	0	38	FAM19A2	689534	rs7959640	N	N
chr17:61555793-68245275	1404	0	38	ABCA10,ABCA5,ABCA6,ABCA8,ABCA9,AMZ2,APOH,ARSG,BPTF,C17orf58,CACNG1,CACNG4,CACNG5,CCDC46,FAM20A,HELZ,KCNJ16,KCNJ2,KPNA2,LOC440461,LOC651250,MAP2K6,MIR634,MIR635,NOL11,PITPNC1,PRKAR1A,PRKCA,PSMD12,SLC16A6,SLC39A11,SNORA38B,SOX9,WIPI1	0	rs10512536	N	N
chr5:137958990-137959777	3	684	37	HSPA9	19773	rs7732337	N	N
chr16:66539397-66582496	4	110	37	DPEP2,DPEP3,SLC12A4	0	rs16957664	N	N
chr16:420097-479141	9	43	37	RAB11FIP3	0	rs7196963	N	N
chr4:151895269-152274523	35	32	37	LRBA,RPS3A,SH3D19,SNORD73A	0	rs1273329	N	N
chr6:99382011-99391253	3	28	37	POU3F2	0	rs1883306	N	N
chr10:33393849-33398076	3	14	37	ITGB1	106550	rs2666260	N	N
chr8:117871329-117888188	4	14	37	UTP23	15229	rs1550856	N	N
chr10:133136594-134049099	198	9	37	BNIP3,DPYSL4,JAKMIP3,LRRC27,PPP2R2D,STK32C	0	rs9419604	N	N
chr19:10201912-10219460	5	9	37	S1PR2	0	rs12610520	N	N
chr13:69339522-69353662	4	8	37	KLHL1	0	rs17085568	N	N
chr16:60300577-60308392	3	7	37	CDH8	0	rs8052159	N	N
chr8:63867792-63893302	5	6	37	NKAIN3	0	rs2127559	N	N
chr12:81930605-81938050	4	5	37	TMTC2	0	rs1682604	N	N
chr20:46270379-50115664	858	4	37	ADNP,ARFGEF2,ATP9A,B4GALT5,BCAS4,C20orf199,CEBPB,CSE1L,DDX27,DPM1,FAM65C,KCNB1,KCNG1,LOC284749,MIR1259,MIR645,MOCS3,NFATC2,PARD6B,PREX1,PTGIS,PTPN1,RNF114,SALL4,SLC9A8,SNAI1,SNORD12,SNORD12B,SNORD12C,SPATA2,STAU1,TMEM189,TMEM189-UBE2V1,UBE2V1,ZNFX1	0	rs16995143	N	N
chr4:18176379-18192333	3	3	37	LCORL	543798	rs922388	N	N
chr6:148029223-148039763	3	3	37	SAMD5	96373	rs10214633	N	N
chr8:134141015-134160329	13	3	37	SLA,TG	0	rs2244715	N	N
chr17:73025007-73598773	166	1	37	FLJ45079,TNRC6C	0	rs9891526	N	N
chr7:32177958-32389924	74	1	37	PDE1C	100442	rs10241729	N	N
chr17:75826801-76434807	115	0	37	FLJ35220,LOC100294362,NPTX1,RNF213,RPTOR,SLC26A11	0	rs9911978	N	N
chr5:17671545-17676715	3	820	36	BASP1	341602	rs6862327	N	N
chr2:27113973-27168756	5	70	36	AGBL5,EMILIN1,KHK,OST4,TMEM214	0	rs2278593	N	N
chr4:98552941-98605654	4	39	36	C4orf37	93396	rs9999251	N	N
chr2:225765752-225774908	3	34	36	DOCK10	150178	rs7577796	N	N
chr9:71206390-71217526	3	30	36	FAM189A2	9200	rs2777877	N	N
chr4:133121505-133134357	3	26	36	PCDH10	1155563	rs2840131	N	N
chr11:134341062-134445626	22	24	36	B3GAT1	554040	rs11224189	N	N
chr11:646845-678312	8	21	36	DEAF1	0	rs6597996	N	N
chr7:6154309-6179181	4	21	36	CYTH3,USP42	0	rs3764814	N	N
chr5:91139-636442	85	16	36	AHRR,C5orf55,CCDC127,EXOC3,LOC100310782,LOC25845,LRRC14B,PDCD6,PLEKHG4B,SDHA,SLC9A3	0	rs908114	N	N
chr4:7159984-7188894	15	15	36	FLJ36777	3980	rs10027697	N	N
chr5:178528476-178570108	15	13	36	ADAMTS2	0	rs3797608	N	N
chr5:1519813-1530231	4	9	36	LPCAT1	0	rs4975648	N	N
chr4:169766756-169768894	4	5	36	PALLD	0	rs4389538	N	N
chr9:74970534-74974147	5	2	36	ANXA1	0	rs1342018	N	N
chr4:30250116-30253076	5	1	36	PCDH7	78059	rs11733063	N	N
chr17:70203523-70984851	98	0	36	ARMC7,ATP5H,C17orf28,CD300LF,CDR2L,FADS6,FDXR,GGA3,GRB2,GRIN2C,HN1,ICT1,KCTD2,KIAA0195,MIF4GD,MRPS7,NAT9,NT5C,NUP85,OTOP2,OTOP3,RAB37,SLC16A5,SLC25A19,SLC9A3R1,SUMO2,TMEM104,USH1G	0	rs902726	N	N
chr3:179602063-179637209	10	0	36	KCNMB2	99709	rs1812958	N	N
chr3:108412-823898	172	47	35	CHL1	0	rs330893	N	N
chr1:15952758-15971453	5	35	35	FBLIM1	0	rs2271545	N	N
chr17:46920796-49436039	442	27	35	CA10,KIF2B	0	rs10515023	N	N
chr22:40052810-40075301	6	25	35	ZC3H7B	0	rs5751080	N	N
chr22:34099966-34138767	16	19	35	HMOX1,MCM5	0	rs4645742	N	N
chr22:34084112-34091650	4	16	35	TOM1	10127	rs5755703	N	N
chr12:85475471-85544508	8	14	35	MGAT4C	0	rs6538046	N	N
chr3:13508582-13539048	10	12	35	HDAC11	0	rs17038236	N	N
chr2:35116338-35123925	3	11	35	MYADML	1309550	rs1993218	N	N
chr8:14429691-14702986	127	8	35	SGCZ	0	rs17340230	N	N
chr12:71337736-71348863	3	7	35	TRHDE	0	rs461075	N	N
chr2:142352930-142353936	3	6	35	LRP1B	0	rs12613827	N	N
chr13:18980107-19309701	33	5	35	MPHOSPH8,PSPC1,TPTE2,ZMYM5	0	rs11617480	N	N
chr13:92826023-92832935	3	5	35	GPC6	0	rs4773741	N	N
chr22:22735492-22810503	10	5	35	CABIN1	0	rs17004824	N	N
chr4:137175194-137177814	3	5	35	PCDH18	1481708	rs6826052	N	N
chr9:135574017-135590022	7	5	35	SARDH	0	rs2283125	N	N
chr10:99105673-99112926	5	4	35	RRP12	0	rs2297988	N	N
chr22:35044581-35134228	23	4	35	MYH9	0	rs11089788	N	N
chr14:93386473-93402835	12	3	35	C14orf86	37994	rs1956663	N	N
chr10:73135039-73142888	3	2	35	C10orf105,CDH23	0	rs7072160	N	N
chr17:72053478-72722803	196	1	35	C17orf86,C17orf95,JMJD6,MFSD11,MGAT5B,MIR636,MXRA7,SCARNA16,SEC14L1,SFRS2,SNORD1A,SNORD1B,SNORD1C,ST6GALNAC1,ST6GALNAC2	0	rs4789378	N	N
chr17:74120268-74418948	60	1	35	CYTH1,TIMP2,USP36	0	rs1044486	N	N
chr2:242565979-242625553	13	4051	34	LOC728323	53964	rs4973677	N	N
chr1:156785563-156805630	6	806	34	OR6P1	0	rs6697656	N	N
chr2:49387002-49391299	4	525	34	FSHR	151832	rs11680024	N	N
chr16:21892987-22581356	45	56	34	C16orf52,CDR2,EEF2K,LOC100132247,LOC100190986,LOC641298,LOC653786,PDZD9,POLR3E,RRN3P3,UQCRC2,VWA3A	0	rs7201436	N	N
chr5:99561548-99634592	11	52	34	LOC100133050	108517	rs326101	N	N
chr12:105889003-105894382	3	49	34	C12orf23	0	rs3204848	N	N
chr6:167805247-168044864	3	28	34	C6orf123,C6orf124,MLLT4	0	rs643584	N	N
chr3:167365768-167424307	13	26	34	BCHE	327821	rs7639015	N	N
chr3:83075404-83105077	3	19	34	GBE1	1181764	rs1482617	N	N
chr10:135024192-135054789	6	16	34	ECHS1,PAOX	0	rs10776675	N	N
chr3:85736123-85743955	4	12	34	CADM2	0	rs4856599	N	N
chr16:34078955-34236779	9	9	34	UBE2MP1	24524	rs12595889	N	N
chr7:9343580-9351828	3	6	34	PER4	288597	rs12672847	N	N
chr14:28272487-28277952	5	3	34	FOXG1	28086	rs1955452	N	N
chr10:67783601-67785209	3	1021	33	CTNNA3	0	rs12573282	N	N
chr16:51854896-51899249	4	31	33	CHD9	0	rs3815548	N	N
chr18:59836-892328	240	20	33	C18orf56,CETN1,CLUL1,COLEC12,ENOSF1,THOC1,TYMS,USP14,YES1	0	rs2846672	N	N
chr16:20979000-20993214	3	17	33	DNAH3	0	rs861424	N	N
chr2:78753777-78761206	3	17	33	REG3G	345128	rs1261357	N	N
chr20:54448573-54454096	3	17	33	CASS4	0	rs6069746	N	N
chr22:41423087-41452664	11	17	33	A4GALT	0	rs5751341	N	N
chr3:111436346-111443884	4	16	33	FLJ25363	739642	rs7631884	N	N
chr1:18362648-18363020	3	14	33	IGSF21	0	rs11260939	N	N
chr19:1658526-1759863	17	11	33	ATP8B3,ONECUT3	0	rs4807140	N	N
chr6:29817819-29820683	3	11	33	LOC285830	0	rs4713240	N	N
chr19:20793016-20873362	10	8	33	ZNF85	24558	rs17618032	N	N
chr18:48750682-48752353	3	7	33	DCC	0	rs9955796	N	N
chr13:79613894-79633790	6	6	33	SPRY2	174323	rs1237259	N	N
chr2:178260170-178275397	6	5	33	PDE11A	0	rs4893980	N	N
chr16:87877679-88131087	23	2	33	ANKRD11,SPG7	0	rs3096309	N	N
chr10:77592125-77597562	3	1	33	C10orf11	0	rs11001651	N	N
chr4:23262314-23321928	11	1	33	PPARGC1A	80814	rs2054996	N	N
chr8:145348220-145358471	4	225	32	HEATR7A	0	rs11988826	N	N
chr11:320630-343757	9	47	32	IFITM3	9716	rs11246094	N	N
chr4:64876557-65006948	14	35	32	TECRL	0	rs17084784	N	N
chr9:130556659-130567497	3	24	32	ZER1	0	rs10988111	N	N
chr19:5717090-5740565	3	23	32	DUS3L,PRR22,TMEM146	0	rs3826798	N	N
chr9:32707013-32717136	11	20	32	TMEM215	56361	rs3849901	N	N
chr1:237973239-237982638	4	14	32	CHRM3	0	rs10802802	N	N
chr4:98633563-98696831	10	11	32	C4orf37	2219	rs7676944	N	N
chr18:50361643-50371940	3	10	32	C18orf26	37448	rs8087181	N	N
chr20:60836902-61047720	52	8	32	C20orf11,C20orf20,COL9A3,DIDO1,DPH3B,NTSR1,OGFR,TCFL5	0	rs6011419	N	N
chr18:26044491-26047628	3	4	32	MIR302F	85246	rs16947627	N	N
chr2:68709360-68726575	3	4	32	PROKR1	0	rs4854478	N	N
chr20:34195786-34200451	3	4	32	EPB41L1	0	rs6060820	N	N
chr20:29297270-29565478	33	3	32	DEFB115,DEFB116,DEFB118,DEFB119,DEFB121,DEFB122,DEFB123,DEFB124,NCRNA00028,REM1	0	rs12479885	N	N
chr12:46232064-46330773	21	1	32	RPAP3	11210	rs739856	N	N
chr13:30624653-30769663	26	1	32	B3GALTL,HSPH1	0	rs2274190	N	N
chr5:45301525-46384240	74	1	32	HCN1	0	rs6451818	N	N
chr6:51050509-51055980	4	1	32	TFAP2B	127224	rs12215345	N	N
chr8:140399778-140521435	27	1	32	KCNK9	172551	rs2467180	N	N
chr12:128081920-130248269	805	0	32	FZD10,GPR133,LOC100190940,LOC116437,PIWIL1,RAN,RIMBP2,STX2,TMEM132D	0	rs1624164	N	N
chr18:20196461-20196570	3	130	31	OSBPL1A	0	rs1421117	N	N
chr10:66564675-66574594	6	87	31	ANXA2P3	308035	rs4551654	N	N
chr11:45879266-45896217	4	74	31	C11orf94,MAPK8IP1,PEX16	0	rs7925824	N	N
chr22:49436079-49452422	5	57	31	SHANK3	7514	rs10854884	N	N
chr5:128326336-128331252	6	57	31	SLC27A6	0	rs2577533	N	N
chr14:104382294-104419597	7	55	31	KIAA0284	0	rs7150468	N	N
chr2:56580682-56600135	5	49	31	CCDC85A	113869	rs13396144	N	N
chr5:42992453-43002972	3	10	31	C5orf39	71968	rs6883097	N	N
chr4:1181042-1405698	32	9	31	C4orf42,CRIPAK,CTBP1,KIAA1530,LOC100130872,LOC100130872-SPON2,MAEA	0	rs17164620	N	N
chr3:133319980-133320767	3	8	31	CPNE4	83446	rs4588406	N	N
chr5:49841799-50027318	17	7	31	PARP8	0	rs6898102	N	N
chr12:132125936-132288869	23	6	31	ZNF10,ZNF140,ZNF268,ZNF84	0	rs905224	N	N
chr2:23012-1402290	242	6	31	ACP1,FAM110C,FAM150B,SH3YL1,SNTG2,TMEM18,TPO	0	rs12999373	N	N
chr9:115996089-116177123	104	6	31	AKNA,COL27A1,MIR455,ORM1,ORM2	0	rs2636864	N	N
chr20:16024697-16028832	4	5	31	MACROD2	42856	rs6034382	N	N
chr12:48227767-48258692	4	3	31	KCNH3,MCRS1	0	rs2278069	N	N
chr14:27466119-27470396	3	3	31	FOXG1	835642	rs17113237	N	N
chr17:59960605-61500990	218	3	31	AMZ2P1,AXIN2,CCDC45,CCDC46,GNA13,LOC146880,LRRC37A3,PLEKHM1P,RGS9,SMURF2	0	rs12452770	N	N
chr3:111259101-111263874	3	2	31	FLJ25363	562397	rs2399289	N	N
chr2:49943015-49946265	3	1	31	NRXN1	52883	rs17490406	N	N
chr3:88886216-88917103	3	0	31	EPHA3	322261	rs12633508	N	N
chr4:3974654-4133837	3	193	30	LOC348926	0	rs4974767	N	N
chr4:63427411-63530995	16	46	30	LPHN3	806648	rs12509394	N	N
chr11:90310273-90314509	3	32	30	CHORDC1	714093	rs16924399	N	N
chr3:165451319-165655524	23	30	30	SI	523856	rs13070763	N	N
chr5:83398868-83407756	3	25	30	EDIL3	0	rs4590163	N	N
chr1:10408032-12120766	327	22	30	AGTRAP,ANGPTL7,APITD1,C1orf127,C1orf187,CASZ1,CLCN6,CORT,DFFA,EXOSC10,FBXO2,FBXO44,FBXO6,KIAA2013,MAD2L2,MASP2,MFN2,MIIP,MTHFR,MTOR,NPPA,NPPB,PEX14,PLOD1,PTCHD2,SRM,TARDBP,TNFRSF8,UBIAD1	0	rs2982380	N	N
chr15:28894118-29734334	180	21	30	KLF13,MIR211,MTMR10,MTMR15,OTUD7A,TRPM1	0	rs880011	N	N
chr1:65634386-65722644	21	11	30	DNAJC6,LEPR,LEPROT	0	rs12065099	N	N
chr8:122722428-122734302	4	11	30	HAS2,HAS2AS	0	rs1837856	N	N
chr13:18548695-18612717	15	10	30	DKFZp686A1627	0	rs4770762	N	N
chr3:17952789-17960264	3	9	30	TBC1D5	193545	rs17044152	N	N
chr6:78722288-78754455	3	9	30	HTR1B	492449	rs9352548	N	N
chr8:55080776-58869556	679	7	30	C8orf71,CHCHD7,IMPAD1,LYN,LYPLA1,MOS,MRPL15,PENK,PLAG1,RP1,RPS20,SBF1P1,SDR16C5,SNORD54,SOX17,TCEA1,TGS1,TMEM68,XKR4	0	rs12676220	N	N
chr20:61965906-62382907	71	4	30	C20orf201,DNAJC5,MIR1914,MIR647,MIR941-1,MIR941-2,MIR941-3,MYT1,NCRNA00176,NPBWR2,OPRL1,PCMTD2,PRPF6,RGS19,SAMD10,SOX18,TCEA2,TPD52L2,UCKL1,UCKL1AS,ZNF512B	0	rs910883	N	N
chr19:54410360-55036464	80	2	30	ALDH16A1,AP2A1,BCL2L12,C19orf76,CCDC155,CD37,CPT1C,DKKL1,FCGRT,FLT3LG,FUZ,IRF3,MED25,MIR150,NOSIP,PIH1D1,PRMT1,PRR12,PRRG2,PTH2,RCN3,RPL13A,RPL13AP5,RPS11,RRAS,SCAF1,SLC17A7,SLC6A16,SNORD32A,SNORD33,SNORD34,SNORD35A,SNORD35B,TEAD2,TSKS	0	rs2280401	N	N
chr17:46366960-46910094	72	1	30	MBTD1,NME1,NME1-NME2,NME2,SPAG9,UTP18	0	rs11655149	N	N
chr17:49452410-53733066	1041	0	30	AKAP1,ANKFN1,C17orf67,COIL,COX11,CUEDC1,DGKE,DYNLL2,EPX,HLF,LPO,MKS1,MMD,MPO,MRPS23,MSI2,MSX2P1,MTVR2,NOG,OR4D1,OR4D2,PCTP,RNF126P1,SCPEP1,SFRS1,STXBP4,TMEM100,TOM1L1,TRIM25,VEZF1	0	rs7220133	N	N
chr14:50832439-50840607	6	98	29	TMX1	38317	rs4325468	N	N
chr12:39159293-39160355	6	97	29	LRRK2	109940	rs2588401	N	N
chr7:27148667-27254061	35	90	29	EVX1,HOXA10,HOXA11,HOXA11AS,HOXA13,HOXA5,HOXA6,HOXA7,HOXA9,MIR196B	0	rs11984297	N	N
chr9:17426662-17554267	42	77	29	CNTLN	0	rs2243877	N	N
chr4:125538335-125544407	4	36	29	ANKRD50	260249	rs11098757	N	N
chr7:5143678-5857747	96	36	29	ACTB,FBXL18,FSCN1,MIR589,RNF216,SLC29A4,TNRC18,WIPI2,ZNF815	0	rs4320462	N	N
chr13:22409581-23783133	476	29	29	C1QTNF9,C1QTNF9B,MIPEP,MIR2276,PCOTH,SACS,SGCG,SPATA13,TNFRSF19	0	rs7324557	N	N
chr5:175920901-175957486	10	29	29	CDHR2,GPRIN1	0	rs1545976	N	N
chr14:84567439-84568918	4	20	29	FLRT2	497323	rs17120682	N	N
chr2:179483397-179488869	3	15	29	CCDC141	25474	rs10179812	N	N
chr13:113901892-114121252	44	13	29	CDC16,RASA3,UPF3A,ZNF828	0	rs7323386	N	N
chr11:93768401-93771205	3	11	29	GPR83	0	rs6483341	N	N
chr18:40047828-40050549	3	6	29	SETBP1	463587	rs3819128	N	N
chr11:64457606-64840067	54	3	29	ARL2,BATF2,C11orf2,C11orf85,CAPN1,CDC42EP2,CDCA5,FAU,GPHA2,MRPL49,NAALADL1,POLA2,PPP2R5B,SAC3D1,SLC22A20,SNX15,SPDYC,SYVN1,TM7SF2,ZFPL1,ZNHIT2	0	rs1706937	N	N
chr16:55232359-55254592	8	3	29	MT1B,MT1DP,MT1F	0	rs7193812	N	N
chr6:134404300-134411117	3	3	29	SLC2A12	0	rs965652	N	N
chr10:59516124-59558004	6	2	29	IPMK	67616	rs1698471	N	N
chr17:42585310-46338774	565	1	29	ABCC3,ABI3,ACSF2,ANKRD40,ATP5G1,B4GALNT2,C17orf57,C17orf73,CACNA1G,CALCOCO2,CBX1,CDC27,CDK5RAP3,CHAD,COL1A1,COPZ2,DLX3,DLX4,EME1,EPN3,FAM117A,GIP,GNGT2,HILS1,HOXB1,HOXB13,HOXB2,HOXB3,HOXB4,HOXB5,HOXB6,HOXB7,HOXB8,HOXB9,IGF2BP1,ITGA3,ITGB3,KPNB1,LOC100272146,LOC404266,LRRC46,LRRC59,LUC7L3,MIR10A,MIR1203,MIR152,MIR196A1,MRPL10,MRPL27,MYCBPAP,MYL4,MYST2,NCRNA00253,NFE2L1,NGFR,NPEPPS,NXPH3,OSBPL7,PDK…	0	rs2204211	N	N
chr17:58440805-59846978	155	1	29	ACE,C17orf72,CCDC47,CD79B,CSH1,CSH2,CSHL1,CYB561,DCAF7,DDX42,ERN1,FTSJ3,GH1,GH2,ICAM2,KCNH6,LIMD2,MAP3K3,PECAM1,PSMC5,SCN4A,SMARCD2,SNORA76,SNORD104,STRADA,TACO1,TANC2,TCAM1P,TEX2	0	rs2070776	N	N
chr6:13368432-13416293	24	1	29	PHACTR1,TBC1D7	0	rs3734878	N	N
chr6:49528519-49547764	3	1	29	CENPQ,MUT	0	rs7750700	N	N
chr9:76125546-76127501	3	1	29	RORB	174571	rs2991751	N	N
chr8:22063238-22600103	88	0	29	BIN3,BMP1,C8orf58,FLJ14107,KIAA1967,LGI3,MIR320A,PDLIM2,PHYHIP,PIWIL2,POLR3D,PPP3CC,SFTPC,SLC39A14,SORBS3	0	rs12544427	N	N
chr1:742429-1125105	22	96	28	AGRN,C1orf159,C1orf170,FAM41C,FLJ39609,HES4,ISG15,KLHL17,LOC643837,MIR200A,MIR200B,MIR429,NCRNA00115,NOC2L,PLEKHN1,SAMD11,TTLL10	0	rs11807848	N	N
chr10:134401721-134641871	42	59	28	C10orf93,INPP5A,NKX6-2	0	rs10870347	N	N
chr22:20914255-21041786	24	55	28	LOC96610,VPREB1	0	rs10483110	N	N
chr9:137827516-138455420	85	29	28	C9orf69,CAMSAP1,CARD9,DNLZ,GPSM1,INPP5E,LHX3,LOC26102,NACC2,PMPCA,QSOX2,SDCCAG3,SEC16A,SNAPC4,UBAC1	0	rs11103294	N	N
chr2:241227781-241236123	7	28	28	GPR35	8439	rs4676402	N	N
chr2:78445675-78447515	3	21	28	SNAR-H	410015	rs9309531	N	N
chr10:55874297-55878340	3	14	28	PCDH15	0	rs1231248	N	N
chr20:8072354-8523671	160	14	28	PLCB1	0	rs708916	N	N
chr11:133722075-133851329	45	10	28	B3GAT1,GLB1L2	0	rs1866768	N	N
chr11:88197639-88204734	3	9	28	GRM5	0	rs10501694	N	N
chr12:130721961-131205371	56	9	28	DDX51,EP400,EP400NL,MMP17,NOC4L,PUS1,SFRS8,SNORA49,ULK1	0	rs4964933	N	N
chr7:32667087-32770713	3	7	28	LOC441208,MIR550-2	0	rs13225132	N	N
chr11:48069499-48986763	60	6	28	OR4A47,OR4B1,OR4C3,OR4C45,OR4S1,OR4X1,OR4X2,PTPRJ	0	rs7481374	N	N
chr7:157237521-157407399	40	1	28	PTPRN2	0	rs7777198	N	N
chr19:1290058-1364574	17	46	27	DAZAP1,GAMT,MUM1,NDUFS7	0	rs2526136	N	N
chr5:60521643-60523924	3	42	27	C5orf43	27584	rs159543	N	N
chr1:187793884-188043864	72	26	27	FAM5C	289556	rs7543449	N	N
chr22:49337535-49404789	18	25	27	C22orf41,CHKB,CHKB-CPT1B,CPT1B,LOC100144603,MAPK8IP2	0	rs2269382	N	N
chr19:4461530-5140268	138	17	27	ARRDC5,C19orf10,C19orf30,DPP9,FEM1A,KDM4B,LRG1,MIR7-3,PLIN3,PLIN4,PLIN5,SEMA6B,TICAM1,TNFAIP8L1,UHRF1	0	rs2271057	N	N
chr9:129510024-129533334	4	14	27	C9orf117,PTRH1,TTC16	0	rs3802357	N	N
chr4:65616271-65651347	4	9	27	EPHA5	216530	rs1440950	N	N
chr5:949983-1052338	21	9	27	TRIP13	0	rs16868701	N	N
chr5:35703793-35704008	3	7	27	SPEF2	0	rs11748781	N	N
chr5:166054991-166059792	3	6	27	ODZ2	584629	rs2161407	N	N
chr2:63199011-63200206	3	4	27	C2orf86	1833	rs984682	N	N
chr3:75588740-76043908	19	3	27	FRG2C,MIR1324,ZNF717	0	rs7427663	N	N
chr19:18187222-18721919	80	1	27	C19orf50,C19orf60,CRLF1,CRTC1,ELL,FKBP8,GDF15,ISYNA1,JUND,KIAA1683,KLHL26,LRRC25,LSM4,PDE4C,PGPEP1,SSBP4,TMEM59L,UBA52	0	rs1043063	N	N
chr4:95821573-95827046	5	1	27	PDLIM5	13174	rs17399013	N	N
chr19:20893589-21571239	59	154	26	ZNF429,ZNF430,ZNF431,ZNF493,ZNF708,ZNF714,ZNF738,ZNF85	0	rs9749580	N	N
chr4:133748662-133941010	36	36	26	PCDH10	348910	rs4441761	N	N
chr17:14040467-16227633	514	31	26	ADORA2B,CDRT1,CDRT15,CDRT4,CDRT7,CENPV,COX10,FAM18B2,HS3ST3B1,MEIS3P1,MGC12916,MIR1288,NCOR1,PIGL,PMP22,TBC1D26,TEKT3,TRIM16,TTC19,UBB,ZNF286A,ZSWIM7	0	rs7207107	N	N
chr16:16538314-18072544	299	12	26	XYLT1	0	rs12449229	N	N
chr2:140523112-140526066	3	9	26	LRP1B	179400	rs4954818	N	N
chr19:18733917-18789480	4	8	26	COMP,CRTC1	0	rs10038	N	N
chr16:83162917-83208028	25	6	26	COTL1	0	rs2967858	N	N
chr14:25126331-25134562	4	4	26	STXBP6	537396	rs17110172	N	N
chr11:67688337-67696149	3	3	26	SUV420H1	0	rs1114399	N	N
chr5:24835769-24842350	3	3	26	CDH10	155101	rs2564462	N	N
chr9:136233032-136395899	47	2	26	RXRA	0	rs876126	N	N
chr22:21239590-21365233	40	121	25	GGTLC2,POM121L1P	0	rs16989599	N	N
chr4:124851-460103	27	49	25	ABCA11P,ZNF141,ZNF718,ZNF721,ZNF732,ZNF876P	0	rs9328737	N	N
chr12:130396285-130672319	98	21	25	SFRS8	89269	rs11061546	N	N
chr15:27000239-27147693	31	11	25	APBA2	0	rs4624139	N	N
chr15:27237568-28153539	195	9	25	FAM189A1,NDNL2,TJP1	0	rs6495807	N	N
chr5:49618507-49687629	15	6	25	EMB	40161	rs6450021	N	N
chr5:160950849-160964402	3	3	25	GABRB2	43141	rs12519172	N	N
chr3:99704439-99707635	3	1	25	OR5K2	4274	rs16839839	N	N
chr8:47582366-47626848	8	80	24	BEYLA	244825	rs4480127	N	N
chr22:21475634-22050269	92	23	24	BCR,FBXW4P1,GNAZ,IGLL5,MIR650,RAB36,RTDR1	0	rs4820539	N	N
chr19:57959318-57994434	9	15	24	ZNF28,ZNF600	0	rs12973596	N	N
chr7:62572772-63050345	15	15	24	LOC100287834	75918	rs7779067	N	N
chr19:46985789-47049295	7	2	24	CEACAM3,DMRTC2,LYPD4	0	rs734108	N	N
chr13:57463412-57707459	42	140	23	PCDH17	262346	rs12855303	N	N
chr7:4195079-5122998	180	27	23	FOXK1,KIAA0415,LOC389458,MMD2,PAPOLB,RADIL,RBAK,RNF216L,SDK1	0	rs17134866	N	N
chr8:143006715-144614303	244	27	23	ARC,BAI1,C8orf31,C8orf51,C8orf55,CYP11B1,CYP11B2,GLI4,GML,GPIHBP1,JRK,LOC100133669,LY6D,LY6E,LY6H,LY6K,LYNX1,LYPD2,MAFA,NCRNA00051,PSCA,RHPN1,SLURP1,TOP1MT,TSNARE1,ZC3H3,ZFP41,ZNF696	0	rs2280880	N	N
chr16:86976186-87218902	46	20	23	ZC3H18,ZFPM1,ZNF469	0	rs1993993	N	N
chr10:2074135-2669240	190	10	23	ADARB2	304417	rs7089055	N	N
chr22:35220051-35912151	238	6	23	C1QTNF6,C22orf33,CACNG2,CSF2RB,EIF3D,FOXRED2,IFT27,IL2RB,KCTD17,MPST,NCF4,PVALB,TMPRSS6,TST	0	rs746713	N	N
chr19:38459408-38564250	21	0	23	CEBPA,CEBPG,LOC80054	0	rs7251505	N	N
chr13:55234440-55341224	10	66	22	PRR20A,PRR20B,PRR20C,PRR20D,PRR20E	1271829	rs2997118	N	N
chr1:186521786-186788268	39	9	22	PLA2G4A	1297050	rs12086010	N	N
chr8:19086267-19500753	136	9	22	CSGALNACT1,SH2D4A	0	rs2410611	N	N
chr17:42143493-42439278	53	8	22	GOSR2,NSF,RPRML,WNT3,WNT9B	0	rs12952746	N	N
chr11:72156585-72201442	7	7	22	STARD10	0	rs7121935	N	N
chr2:43290258-45153699	418	6	22	ABCG5,ABCG8,C2orf34,DYNC2LI1,LOC100129726,LOC728819,LRPPRC,PLEKHH2,PPM1B,PREPL,SIX2,SIX3,SLC3A1,THADA,ZFP36L2	0	rs11683623	N	N
chr10:5759770-6702141	448	3	22	ANKRD16,C10orf18,FBXO18,GDI2,IL15RA,IL2RA,PFKFB3,PRKCQ,RBM17	0	rs674430	N	N
chr18:907957-2619368	370	864	21	C18orf2,METTL4,NDC80	0	rs16942254	N	N
chr9:11298220-12572565	315	779	21	TYRP1	110821	rs11789947	N	N
chr16:1794541-1807041	5	131	21	HAGH	0	rs1028590	N	N
chr4:1510197-1704037	27	58	21	FAM53A,SLBP,TACC3,TMEM129	0	rs7663492	N	N
chr8:2577400-6816495	2599	43	21	AGPAT5,ANGPT2,CSMD1,DEFA10P,DEFA4,DEFA6,DEFB1,MCPH1,XKR5	0	rs9657399	N	N
chr9:5257043-5282257	8	32	21	RLN2	7611	rs11790918	N	N
chr18:75359569-76116152	127	16	21	ADNP2,C18orf22,CTDP1,HSBP1L1,KCNG2,LOC100130522,NFATC1,PARD6G,PQLC1,TXNL4A	0	rs3744839	N	N
chr11:54631614-55096955	44	14	21	OR4A15,OR4A16,OR4C15,OR4C16,TRIM48	0	rs11229777	N	N
chr3:156955428-156959241	3	8	21	C3orf33	3854	rs9811107	N	N
chr19:58075997-58176902	17	7	21	ZNF320,ZNF321,ZNF702P,ZNF816A	0	rs12971916	N	N
chr8:14711654-14886671	107	5	21	MIR383,SGCZ	0	rs7841995	N	N
chr22:15847411-15969246	34	4	21	CECR7,GAB4,IL17RA	0	rs928831	N	N
chr2:13229692-14263242	172	2	21	FAM84A	427019	rs2048401	N	N
chr2:41254280-43226155	405	0	21	COX7A2L,EML4,HAAO,KCNG3,MTA3,OXER1,PKDCC	0	rs7576174	N	N
chr1:225986684-226112371	24	142	20	JMJD4,LOC100130093,PRSS38,SNAP47	0	rs7410918	N	N
chr3:164172563-164624856	45	39	20	OTOL1	1468139	rs13065354	N	N
chr2:111929715-112182736	42	20	20	LOC541471	0	rs10196223	N	N
chr8:1900541-2123169	130	19	20	KBTBD11,MYOM2	0	rs2294071	N	N
chr13:85537465-85582238	8	14	20	SLITRK6	265981	rs12584239	N	N
chr13:84521684-84550996	8	13	20	MIR548F1	685414	rs7336296	N	N
chr11:83523505-86627017	701	11	20	C11orf73,CCDC81,CCDC83,CCDC89,CREBZF,DLG2,EED,FZD4,ME3,PICALM,PRSS23,SYTL2,TMEM126A,TMEM126B,TMEM135	0	rs11234495	N	N
chr4:1081925-1137407	10	9	20	RNF212	0	rs6840347	N	N
chr5:20465089-22593381	261	7	20	CDH12,GUSBP1,PMCHL1	0	rs10520872	N	N
chr8:16445354-19067909	1007	5	20	ASAH1,CNOT7,EFHA2,FGF20,FGL1,MTMR7,MTUS1,NAT1,NAT2,PCM1,PDGFRL,PSD3,SLC7A2,VPS37A,ZDHHC2	0	rs9942810	N	N
chr4:63541480-63788158	31	4	20	LPHN3	920717	rs1021325	N	N
chr7:72360917-73524506	91	78	19	ABHD11,BAZ1B,BCL7B,CLDN3,CLDN4,CLIP2,DNAJC30,EIF4H,ELN,FKBP6,FZD9,GTF2IRD1,LAT2,LIMK1,MIR590,MLXIPL,RFC2,STX1A,TBL2,TRIM50,VPS37D,WBSCR22,WBSCR26,WBSCR27,WBSCR28	0	rs12530707	N	N
chr12:64079-1805181	360	77	19	ADIPOR2,B4GALNT3,CACNA2D4,CCDC77,ERC1,FBXL14,IQSEC3,KDM5A,LOC100292680,LRTM2,NINJ2,RAD52,SLC6A12,SLC6A13,WNK1,WNT5B	0	rs10849568	N	N
chr10:134651068-134821790	29	43	19	GPR123	0	rs11101916	N	N
chr18:64272543-64890061	147	15	19	CCDC102B,TMX3	0	rs12454464	N	N
chr19:60906996-61182755	121	10	19	NLRP11,NLRP13,NLRP4,NLRP8,NLRP9,RFPL4A	0	rs379327	N	N
chr3:167443805-167787258	35	10	19	BCHE	405858	rs9863635	N	N
chr6:168703401-169313618	198	8	19	SMOC2	0	rs9294927	N	N
chr1:235204383-236705948	355	7	19	LOC100130331,RYR2,ZP4	0	rs1023214	N	N
chr16:79761582-82596250	1336	7	19	BCMO1,CDH13,CMIP,GAN,HSBP1,HSD17B2,MLYCD,MPHOSPH6,NECAB2,OSGIN1,PKD1L2,PLCG2,SDR42E1	0	rs922302	N	N
chr7:56723077-56800546	4	5	19	DKFZp434L192	190606	rs10271211	N	N
chr9:129697654-129932766	36	2	19	DPM2,FAM102A,LOC100289019,LOC389791,NAIF1,PIP5KL1,PTGES2,SLC25A25,ST6GALNAC4,ST6GALNAC6	0	rs7026544	N	N
chr2:1655395-4268536	659	1	19	ADI1,ALLC,COLEC11,LOC730811,MYT1L,PXDN,RNASEH1,RPS7,TSSC1,TTC15	0	rs12988342	N	N
chr19:20323995-20562663	21	7326	18	ZNF737,ZNF826	0	rs8106213	N	N
chr10:57246064-58406127	182	134	18	ZWINT	0	rs7474843	N	N
chr14:103756099-103851339	15	27	18	KIF26A	39111	rs8003023	N	N
chr3:167866354-167999944	23	27	18	ZBBX	440827	rs9858485	N	N
chr8:15983553-16411393	88	23	18	MSR1	0	rs11203772	N	N
chr1:246911720-247177330	30	8	18	LOC646627,OR14I1,PGBD2,SH3BP5L,ZNF672,ZNF692	0	rs7529822	N	N
chr16:6635343-11639656	1675	8	18	A2BP1,ABAT,ATF7IP2,C16orf68,C16orf72,C16orf75,CARHSP1,CIITA,CLEC16A,DEXI,EMP2,FAM18A,GRIN2A,LITAF,NUBP1,PMM2,PRM1,PRM2,PRM3,SOCS1,TEKT5,TMEM114,TMEM186,TNP2,USP7	0	rs1919071	N	N
chr13:112376526-113656958	194	6	18	ADPRHL1,ATP11A,ATP4B,C13orf35,CUL4A,DCUN1D2,F10,F7,FAM70B,FLJ44054,GAS6,GRK1,GRTP1,LAMP1,MCF2L,PCID2,PROZ,TFDP1,TMCO3	0	rs553316	N	N
chr13:68660944-69331322	110	5	18	KLHL1	0	rs550005	N	N
chr2:10814963-13115176	567	5	18	ATP6V1C2,C2orf50,E2F6,GREB1,KCNF1,LPIN1,NTSR2,PDIA6,PQLC3,ROCK2,TRIB2	0	rs2581064	N	N
chr1:226652460-226699820	7	4	18	HIST3H3,TRIM11,TRIM17	0	rs1188473	N	N
chr17:39716886-40332718	70	3	18	ADAM11,C17orf104,CCDC103,CCDC43,DBF4B,EFTUD2,FAM171A2,FZD2,GJC1,GPATCH8,GRN,HIGD1B,ITGA2B,RUNDC3A,SLC25A39	0	rs3897487	N	N
chr12:126218723-127783966	422	1	18	TMEM132C	0	rs4278557	N	N
chr11:67217105-67229481	7	0	18	ALDH3B2	11844	rs7114937	N	N
chr20:61069344-61310030	40	18	17	BHLHE23,HAR1A,HAR1B,LOC100144597,LOC63930,MIR124-3,NCRNA00029,SLC17A9,YTHDF1	0	rs4809479	N	N
chr5:104892450-105008254	14	16	17	RAB9BP1	428753	rs1559262	N	N
chr18:60430591-64268949	816	15	17	CDH19,CDH7,DSEL	0	rs7235347	N	N
chr2:16907184-18027050	196	8	17	GEN1,KCNS3,MSGN1,RAD51AP2,SMC6,VSNL1	0	rs17380121	N	N
chr8:405401-1895342	476	8	17	ARHGEF10,C8orf42,CLN8,DLGAP2,ERICH1,FBXO25,MIR596	0	rs13261391	N	N
chr13:82120938-83354736	182	7	17	SLITRK1	0	rs1828633	N	N
chr22:45230378-45550207	102	7	17	CELSR1,CERK,GRAMD4,TBC1D22A	0	rs5769001	N	N
chr5:24422837-24827137	60	6	17	CDH10	0	rs1505877	N	N
chr1:143328536-143815618	5	5	17	NBPF9,PDE4DIP,SEC22B	0	rs682536	N	N
chr13:102500665-110475430	2212	5	17	ABHD13,ANKRD10,ARGLU1,C13orf29,CARKD,CARS2,COL4A1,COL4A2,DAOA,EFNB2,FAM155A,ING1,IRS2,LIG4,MYO16,RAB20,SLC10A2,TNFSF13B	0	rs9558965	N	N
chr16:37354-354931	54	3	17	ARHGDIG,AXIN1,HBA1,HBA2,HBM,HBQ1,HBZ,ITFG3,LUC7L,MPG,NPRL3,PDIA2,POLR3K,RGS11,RHBDF1,SNRNP25	0	rs11248914	N	N
chr17:40345866-40406871	15	3	17	C1QL1,GFAP,KIF18B	0	rs755547	N	N
chr9:76128469-91267966	3345	3	17	AGTPBP1,C9orf103,C9orf153,C9orf170,C9orf40,C9orf41,C9orf47,C9orf64,C9orf79,C9orf95,CDK20,CEP78,CKS2,CTSL1,CTSL3,DAPK1,FAM75C1,FLJ43859,FLJ43950,FLJ44082,FLJ46321,FOXB2,FRMD3,GAS1,GCNT1,GKAP1,GNA14,GNAQ,GOLM1,HNRNPK,ISCA1,KIF27,LOC100286938,LOC1518,LOC286238,LOC389765,LOC440173,LOC645961,MIR7-1,NAA35,NTRK2,NXNL2,OSTF1,PCA3,PCSK5,PRUNE2,PSAT1,RASEF,RFK,RMI1,RORB,RPSAP9,S1PR3,SECISBP2,SEMA4D,SHC3,SL…	0	rs10115607	N	N
chr2:33186442-33939473	243	2	17	FAM98A,LTBP1,MYADML,RASGRP3	0	rs13385731	N	N
chr5:177591681-177624853	15	51	16	AGXT2L2,COL23A1	0	rs2913851	N	N
chr13:53454709-55185842	278	49	16	MIR1297	0	rs17618669	N	N
chr4:1740155-2693329	111	48	16	C4orf48,FAM193A,FGFR3,HAUS3,LETM1,MIR943,MXD4,NAT8L,POLN,RNF4,SCARNA22,WHSC1,WHSC2,ZFYVE28	0	rs4974648	N	N
chr2:185486507-186369812	99	38	16	FSIP2,ZNF804A	0	rs16826727	N	N
chr6:66117894-66370871	52	36	16	EYS	0	rs10484939	N	N
chr12:31024332-31092984	33	31	16	TSPAN11	0	rs11051199	N	N
chr19:20580727-20618710	10	25	16	ZNF626	0	rs1579446	N	N
chr13:85983380-86017648	8	24	16	SLITRK6	711896	rs9301538	N	N
chr11:38967814-39088436	20	15	16	LRRC4C	1003893	rs11035063	N	N
chr13:92263540-92812626	122	12	16	GPC5,GPC6	0	rs11616856	N	N
chr2:70335955-70346786	3	12	16	PCYOX1	0	rs2706762	N	N
chr20:45813643-46262640	167	12	16	SULF2	0	rs7264443	N	N
chr4:165911554-166202225	67	12	16	C4orf39,TRIM60,TRIM61	0	rs13152225	N	N
chr19:17278252-17330382	12	10	16	ANO8,DDA1,GTPBP3,MRPL34,PLVAP	0	rs1529482	N	N
chr13:84710999-84738220	12	9	16	SLITRK6	526703	rs2497426	N	N
chr2:38845460-40688789	372	9	16	ARHGEF33,CDKL4,DHX57,GEMIN6,LOC375196,MAP4K3,MORN2,SLC8A1,SOS1,THUMPD2,TMEM178	0	rs17024951	N	N
chr9:1294402-5077087	1462	9	16	AK3,C9orf68,C9orf70,CDC37L1,FLJ35024,GLIS3,JAK2,KCNV2,KIAA0020,MIR101-2,PPAPDC2,RCL1,RFX3,SLC1A1,SMARCA2,VLDLR	0	rs7045303	N	N
chr13:69362235-70999362	376	8	16	ATXN8OS,DACH1,KLHL1	0	rs6650346	N	N
chr2:18067272-18180759	34	8	16	KCNS3	89566	rs12710667	N	N
chr16:2719237-2972567	42	7	16	FLYWCH1,FLYWCH2,KREMEN2,LOC100128788,PAQR4,PKMYT1,PRSS21,PRSS22,PRSS30P,PRSS33,PRSS41,SRRM2,TCEB2,ZG16B	0	rs1034709	N	N
chr9:12589803-12949428	110	7	16	C9orf150,TYRP1	0	rs13288336	N	N
chr1:188056640-189664139	249	6	16	FAM5C	0	rs1576113	N	N
chr12:125626264-126195937	152	5	16	LOC100128554	102981	rs10773332	N	N
chr19:58714537-59403070	149	5	16	CACNG6,CACNG7,CACNG8,CNOT3,DPRX,LENG1,LOC284379,MBOAT7,MIR1283-1,MIR1283-2,MIR1323,MIR371,MIR372,MIR373,MIR498,MIR512-1,MIR512-2,MIR515-1,MIR515-2,MIR516A1,MIR516A2,MIR516B1,MIR516B2,MIR517A,MIR517B,MIR517C,MIR518A1,MIR518A2,MIR518B,MIR518C,MIR518D,MIR518E,MIR518F,MIR519A1,MIR519A2,MIR519B,MIR519C,MIR519D,MIR519E,MIR520A,MIR520B,MIR520C,MIR520D,MIR520E,MIR520F,MIR520G,MIR520H,MIR521-1,MIR521-2,MI…	0	rs8103771	N	N
chr7:149524505-151018464	298	5	16	ABCB8,ABCF2,ABP1,ACCN3,ACTR3C,AGAP3,ASB10,ATG9B,C7orf29,CDK5,CHPF2,CRYGN,FASTK,GBX1,GIMAP1,GIMAP2,GIMAP4,GIMAP5,GIMAP6,GIMAP7,GIMAP8,KCNH2,LOC100128542,LOC728743,LRRC61,MIR671,NOS3,NUB1,PRKAG2,RARRES2,REPIN1,RHEB,SLC4A2,SMARCD3,TMEM176A,TMEM176B,TMUB1,WDR86,ZNF775	0	rs2373961	N	N
chr8:19527539-20084992	191	0	16	CSGALNACT1,INTS10,LPL,SLC18A1	0	rs6586870	N	N
chr13:18669535-18855848	18	65	15	LOC100101938	0	rs1330731	N	N
chr1:186815628-187674150	74	33	15	FAM5C	659270	rs2053675	N	N
chr13:56734345-57037900	33	28	15	PCDH17	65890	rs7332041	N	N
chr5:104682824-104778943	10	28	15	RAB9BP1	219127	rs7341006	N	N
chr17:36955143-39693502	277	22	15	AARSD1,ACLY,AOC2,AOC3,ARL4D,ASB16,ATP6V0A1,ATXN7L3,BECN1,BRCA1,C17orf105,C17orf53,C17orf65,C17orf88,CCDC56,CCR10,CD300LG,CNP,CNTD1,CNTNAP1,COASY,DHX58,DHX8,DNAJC7,DUSP3,EIF1,ETV4,EZH1,FAM134C,FKBP10,G6PC,G6PC3,GAST,GHDC,HAP1,HCRT,HDAC5,HSD17B1,HSPB9,IFI35,JUP,KAT2A,KCNH4,KLHL10,KLHL11,KRT14,KRT16,KRT17,KRT42P,KRT9,LOC100130581,LOC100190938,LOC388387,LOC90586,LSM12,MEOX1,MIR2117,MLX,MPP2,MPP3,NAGL…	0	rs3737559	N	N
chr2:78461609-78723961	40	15	15	REG3G	382373	rs1521500	N	N
chr22:49160941-49276447	19	15	15	ADM2,MIOX,SAPS2,SBF1	0	rs6010106	N	N
chr22:47600038-47737771	30	14	15	FAM19A5	66288	rs12171007	N	N
chr22:20128907-20626119	60	11	15	CCDC116,HIC2,MAPK1,MIR130B,MIR301B,PI4KAP2,PPIL2,PPM1F,RIMBP3B,RIMBP3C,SDF2L1,UBE2L3,YDJC,YPEL1	0	rs4821217	N	N
chr7:63579278-64144339	43	10	15	CCT6P3,ERV3,LOC168474,LOC641746,ZNF107,ZNF117,ZNF138,ZNF273,ZNF680	0	rs2862794	N	N
chr8:15486984-15919229	206	10	15	TUSC3	0	rs7350079	N	N
chr11:1601481-2000443	98	9	15	CTSD,FAM99A,FAM99B,H19,KRTAP5-5,KRTAP5-6,LOC100133545,LOC402778,LSP1,MIR675,MOB2,MRPL23,SYT8,TNNI2,TNNT3	0	rs2292963	N	N
chr9:5330596-10301825	1714	9	15	C9orf123,C9orf46,CD274,ERMP1,GLDC,IL33,KDM4C,KIAA1432,KIAA2026,MLANA,PDCD1LG2,PTPRD,RANBP6,TPD52L3,UHRF2	0	rs7466238	N	N
chr16:1879379-1914532	7	8	15	HS3ST6	0	rs740466	N	N
chr2:4285092-4606854	65	8	15	ALLC	556957	rs607240	N	N
chr8:15416661-15455979	19	8	15	TUSC3	0	rs7813286	N	N
chr8:14890115-15001088	101	5	15	SGCZ	0	rs1378034	N	N
chr1:160422610-173695580	2744	3	15	ADCY10,ALDH9A1,ANKRD36BP1,ANKRD45,ATP1B1,BAT2L2,BLZF1,BRP44,C1orf105,C1orf110,C1orf111,C1orf112,C1orf114,C1orf129,C1orf156,C1orf226,C1orf9,CACYBP,CD247,CENPL,CREG1,DARS2,DCAF6,DDR2,DNM3,DPT,DUSP27,F5,FAM78B,FASLG,FMO1,FMO2,FMO3,FMO4,FMO6P,FMO9P,GAS5,GORAB,GPA33,GPR161,GPR52,HSD17B7,ILDR2,KIAA0040,KIFAP3,KLHL20,LMX1A,LOC284688,LOC400794,LRRC52,MAEL,METTL11B,METTL13,MGC4473,MGST3,MIR1295,MIR199A2,M…	0	rs10918709	N	N
chr19:46636077-46933599	50	3	15	ATP5SL,C19orf69,CEACAM21,CEACAM4,CEACAM5,CEACAM7	0	rs16975393	N	N
chr8:122418799-122468048	14	3	15	HAS2	226404	rs901563	N	N
chr17:35592990-36914267	195	2	15	CCR7,CDC6,GJD3,IGFBP4,KRT10,KRT12,KRT13,KRT20,KRT222,KRT23,KRT24,KRT25,KRT26,KRT27,KRT28,KRT31,KRT32,KRT33A,KRT33B,KRT34,KRT35,KRT36,KRT37,KRT38,KRT39,KRT40,KRTAP1-1,KRTAP1-3,KRTAP1-5,KRTAP17-1,KRTAP2-1,KRTAP2-4,KRTAP3-1,KRTAP3-2,KRTAP3-3,KRTAP4-1,KRTAP4-11,KRTAP4-12,KRTAP4-2,KRTAP4-3,KRTAP4-4,KRTAP4-5,KRTAP4-7,KRTAP4-8,KRTAP4-9,KRTAP9-2,KRTAP9-3,KRTAP9-4,KRTAP9-8,KRTAP9-9,LOC730755,RAPGEFL1,RARA…	0	rs8071933	N	N
chr19:17402017-18054191	144	2	15	ARRDC2,B3GNT3,CCDC124,FAM129C,FCHO1,GLT25D1,IL12RB1,INSL3,JAK3,KCNN1,MAP1S,NXNL1,PGLS,RPL18A,RPL18AP3,SLC27A1,SLC5A5,SNORA68,UNC13A	0	rs8108865	N	N
chr2:27201533-29609438	505	2	15	ABHD1,ALK,BRE,C2orf16,C2orf28,C2orf53,C2orf71,CAD,CCDC121,CLIP4,DNAJC5G,EIF2B4,FAM179A,FNDC4,FOSL2,FTHL3,GCKR,GPN1,GTF3C2,IFT172,KRTCAP3,LOC100302650,MPV17,MRPL33,NRBP1,PLB1,PPM1G,PPP1CB,PREB,RBKS,SLC30A3,SLC4A1AP,SLC5A6,SNORD53,SNORD92,SNX17,SPDYA,SUPT7L,TCF23,TRIM54,TRMT61B,UCN,WDR43,ZNF512,ZNF513	0	rs4632299	N	N
chr9:10320850-11249755	266	155	14	PTPRD	0	rs10511552	N	N
chr13:66397280-67890616	246	31	14	PCDH9	0	rs7319347	N	N
chr2:40722669-41227800	80	30	14	SLC8A1	129590	rs10490368	N	N
chr5:50093800-50100049	4	27	14	PARP8	0	rs10512906	N	N
chr7:73527746-73777987	16	15	14	GTF2I,GTF2IRD1	0	rs6956055	N	N
chr7:157507700-158742541	202	14	14	ESYT2,LOC154822,MIR595,NCAPG2,PTPRN2,VIPR2,WDR60	0	rs2335158	N	N
chr9:30388351-32061702	242	13	14	ACO1	312899	rs1572100	N	N
chr19:5750806-5854807	25	10	14	FUT3,FUT5,FUT6,NDUFA11,NRTN	0	rs6510860	N	N
chr3:128254303-128304274	21	9	14	PLXNA1	15378	rs6439033	N	N
chr10:47920669-54346417	1222	8	14	A1CF,AGAP6,AGAP7,AGAP8,ARHGAP22,ASAH2,ASAH2B,C10orf128,C10orf53,C10orf71,C10orf72,CHAT,CSTF2T,DKK1,DRGX,ERCC6,FAM170B,FAM21A,FAM21B,FAM25B,FAM25C,FAM25G,FRMPD2,GDF10,GDF2,LOC399753,LOC728407,LRRC18,MAPK8,MBL2,MIR605,MSMB,NCOA4,OGDHL,PARG,PGBD3,PRKG1,PTPN20A,PTPN20B,RBP3,SGMS1,SLC18A3,TIMM23,WDFY4,ZNF488	0	rs1203410	N	N
chr7:122674792-124320916	265	8	14	ASB15,GPR37,HYAL4,HYALP1,IQUB,LMOD2,NDUFA5,POT1,SPAM1,TMEM229A,WASL	0	rs1990393	N	N
chr4:3474360-3762240	48	7	14	ADRA2C,LRPAP1	0	rs2880892	N	N
chr16:1507652-1684027	27	6	14	CRAMP1L,HN1L,IFT140,TMEM204	0	rs2235641	N	N
chr16:5771031-6594692	410	6	14	A2BP1	0	rs7189603	N	N
chr8:15339277-15360466	9	6	14	TUSC3	81635	rs1495083	N	N
chr12:19475400-21434482	462	4	14	AEBP2,IAPP,LST-3TM12,PDE3A,SLCO1A2,SLCO1B1,SLCO1B3,SLCO1C1	0	rs12299821	N	N
chr4:32531943-33000247	44	4	14	PCDH7	1774422	rs16988606	N	N
chr12:31303936-31878693	105	3	14	AMN1,C12orf72,DENND5B,FAM60A,FLJ13224,H3F3C	0	rs17564900	N	N
chr5:178571646-178631315	18	3	14	ADAMTS2	0	rs11746802	N	N
chr12:31960144-33410778	362	2	14	BICD1,C12orf35,DNM1L,FGD4,PKP2,YARS2	0	rs16919974	N	N
chr2:4616289-10792122	1396	2	14	ADAM17,ASAP2,ATP6V1C2,C2orf48,CMPK2,CPSF3,CYS1,GRHL1,HPCAL1,IAH1,ID2,ITGB1BP1,KIDINS220,KLF11,LOC150622,LOC339788,LOC400940,MBOAT2,NOL10,ODC1,RNF144A,RRM2,RSAD2,SNORA80B,SOX11,TAF1B,YWHAQ	0	rs2028381	N	N
chr1:215661970-217892389	416	1	14	GPATCH2,LYPLAL1,RRP15,SPATA17,TGFB2	0	rs6604616	N	N
chr11:878632-1065920	25	63	13	AP2A2,CHID1,MUC2,MUC6	0	rs4076950	N	N
chr18:64977491-72533033	1985	22	13	C18orf55,C18orf62,CBLN2,CD226,CNDP1,CNDP2,CYB5A,DKFZP781G0119,DOK6,FAM69C,FBXO15,LOC284276,LOC400657,NETO1,RTTN,SOCS6,TSHZ1,ZADH2,ZNF407,ZNF516	0	rs17087141	N	N
chr18:72604358-72889003	77	15	13	MBP,ZNF236	0	rs470717	N	N
chr11:132774858-133345622	134	14	13	IGSF9B,LOC283174,OPCML,SPATA19	0	rs11223553	N	N
chr13:18319074-18496030	17	14	13	LOC284232,LOC348021	0	rs1334958	N	N
chr11:133351396-133654284	66	12	13	ACAD8,GLB1L3,JAM3,LOC100128239,NCAPD3,THYN1,VPS26B	0	rs630723	N	N
chr7:9354423-12480155	845	12	13	NDUFA4,PER4,PHF14,THSD7A,TMEM106B,VWDE	0	rs10281444	N	N
chr19:8337581-8442373	16	11	13	ANGPTL4,HNRNPM,MARCH2,RAB11B	0	rs11667516	N	N
chr8:144982227-145040984	9	11	13	EPPK1,NRBP2,PUF60	0	rs4977189	N	N
chr9:23822717-24915470	173	11	13	ELAVL2	6654	rs1888109	N	N
chr8:15151641-15334490	131	9	13	SGCZ	11478	rs6530854	N	N
chr2:33952011-34040760	22	8	13	MYADML	145223	rs1705131	N	N
chr13:110563897-112349342	345	7	13	ARHGEF7,C13orf16,C13orf28,SOX1,TUBGCP3	0	rs9549433	N	N
chr1:236846097-237949222	248	5	13	CHRM3	0	rs7541537	N	N
chr12:21672408-29089014	1827	5	13	ABCC9,ARNTL2,BCAT1,BHLHE41,C12orf11,C12orf67,C12orf70,C12orf71,C12orf77,CASC1,CCDC91,CMAS,DAD1L,ETNK1,FGFR1OP2,IFLTD1,ITPR2,KCNJ8,KIAA0528,KLHDC5,KRAS,LDHB,LOC100133893,LRMP,LYRM5,MED21,MIR920,MRPS35,PPFIBP1,PTHLH,RASSF8,REP15,SOX5,SSPN,ST8SIA1,STK38L,TM7SF3	0	rs11047921	N	N
chr17:2388301-2725738	56	4	13	KIAA0664,MIR1253,PAFAH1B1,RAP1GAP2	0	rs123059	N	N
chr4:63165287-63377531	21	3	13	LPHN3	544524	rs11943422	N	N
chr8:20107092-22044460	491	3	13	ATP6V1B2,DOK2,EPB49,FAM160B2,FGF17,GFRA2,HR,LZTS1,NPM2,NUDT18,XPO7	0	rs12114973	N	N
chr1:206527966-211160657	989	2	13	ATF3,BATF3,C1orf107,C1orf133,C1orf227,C1orf74,C1orf97,CAMK1G,DTL,FAM71A,FLVCR1,G0S2,HHAT,HSD11B1,INTS7,IRF6,KCNH1,LAMB3,LOC642587,LPGAT1,LQK1,MIR205,NEK2,NENF,NSL1,PPP2R5A,RCOR3,RD3,SERTAD4,SLC30A1,SNORA16B,SYT14,TATDN3,TMEM206,TRAF3IP3,TRAF5	0	rs1316508	N	N
chr1:211186726-215651133	1044	2	13	ANGEL2,CENPF,ESRRG,KCNK2,KCTD3,MIR548F3,PROX1,PTPN14,RPS6KC1,SMYD2,USH2A,VASH2	0	rs2797213	N	N
chr12:21469826-21633573	66	2	13	C12orf39,GOLT1B,GYS2,PYROXD1,RECQL	0	rs7313618	N	N
chr12:127833755-128053077	61	0	13	GLT1D1,MGC16384,SLC15A4	0	rs470442	N	N
chr1:193349361-194977690	264	278	12	CFH,KCNT2	0	rs12121336	N	N
chr11:72228683-72595807	40	99	12	FCHSD2	0	rs2187494	N	N
chr4:66233214-66269296	9	20	12	EPHA5	14966	rs11727254	N	N
chr5:22601561-24242495	269	19	12	CDH12,PRDM9	0	rs992276	N	N
chr8:115096852-115622285	69	17	12	CSMD3	578434	rs16885695	N	N
chr12:14834183-14987071	32	15	12	ARHGDIB,ART4,C12orf60,C12orf69,ERP27,MGP,WBP11	0	rs767842	N	N
chr2:241240317-241250420	10	14	12	AQP12B	14088	rs2060190	N	N
chr2:131198948-131668431	57	13	12	ARHGEF4,FAM123C,FAM168B,GPR148,PLEKHB2	0	rs6718310	N	N
chr3:127103540-127453424	76	12	12	ALDH1L1,ALG1L,LOC100125556,ROPN1B,SLC41A3	0	rs11923466	N	N
chr7:795019-913762	19	12	12	ADAP1,GET4,SUN1	0	rs6960062	N	N
chr13:57096445-57143152	6	10	12	PCDH17	0	rs2592866	N	N
chr4:162153932-162159880	3	10	12	FSTL5	364619	rs1982202	N	N
chr13:81424387-82083733	75	9	12	SLITRK1	1265611	rs1335850	N	N
chr13:85709160-85938652	44	9	12	SLITRK6	437676	rs10467248	N	N
chr3:35919786-51598587	2046	9	12	ABHD5,ACAA1,ACVR2B,ALS2CL,AMIGO3,AMT,ANO10,APEH,ARIH2,ATRIP,BSN,C3orf18,C3orf23,C3orf35,C3orf39,C3orf45,C3orf54,C3orf62,C3orf71,C3orf75,C3orf77,CACNA2D2,CAMKV,CAMP,CCBP2,CCDC12,CCDC13,CCDC36,CCDC51,CCDC71,CCDC72,CCK,CCR1,CCR2,CCR3,CCR5,CCR8,CCR9,CCRL2,CDC25A,CDCP1,CDHR4,CELSR3,CISH,CLEC3B,COL7A1,CSPG5,CSRNP1,CTDSPL,CTNNB1,CX3CR1,CXCR6,CYB561D2,CYP8B1,DAG1,DALRD3,DCLK3,DHX30,DLEC1,DOCK3,EIF1B,ENTP…	0	rs9284877	N	N
chr12:30313972-31020397	180	8	12	CAPRIN2,IPO8,TSPAN11	0	rs10843824	N	N
chr2:45206136-45261773	25	8	12	SIX2	116090	rs1517025	N	N
chr8:15382260-15409814	30	8	12	TUSC3	32287	rs7828050	N	N
chr11:2064648-2130023	12	7	12	IGF2,IGF2AS,INS-IGF2,MIR483	0	rs4341514	N	N
chr15:98174958-99843069	497	7	12	ADAMTS17,ALDH1A3,ASB7,CHSY1,FLJ42289,LASS3,LINS1,LRRK1,PCSK6,SELS,SNRPA1	0	rs304115	N	N
chr11:72604767-73372402	112	6	12	ARHGEF17,CHCHD8,DNAJB13,FAM168A,MRPL48,P2RY2,P2RY6,PAAF1,PLEKHB1,RAB6A,RELT,UCP2	0	rs680901	N	N
chr5:35711373-39258184	716	6	12	C5orf33,C5orf42,CAPSL,EGFLAM,FYB,GDNF,IL7R,LIFR,LMBRD2,MIR580,NIPBL,NUP155,OSMR,RANBP3L,RICTOR,SKP2,SLC1A3,SPEF2,UGT3A1,UGT3A2,WDR70	0	rs2910725	N	N
chr7:80289376-83046638	604	6	12	CACNA2D1,HGF,PCLO,SEMA3C,SEMA3E	0	rs3757631	N	N
chr12:81941606-82728205	151	5	12	TMTC2	0	rs7980737	N	N
chr13:63139240-66377076	444	5	12	OR7E156P,PCDH9	0	rs1889083	N	N
chr22:24324013-28970308	1223	5	12	ADRBK2,AP1B1,ASCC2,ASPHD2,C22orf31,CABP7,CCDC117,CHEK2,CRYBA4,CRYBB1,EMID1,EWSR1,GAS2L1,HORMAD2,HPS4,HSCB,KREMEN1,LIF,LOC284900,MIAT,MIR1302-1,MIR548J,MN1,MTMR3,MYO18B,NEFH,NF2,NIPSNAP1,PITPNB,RASL10A,RFPL1,RFPL1S,RHBDD3,SEZ6L,SNORD125,SRRD,TFIP11,THOC5,TPST2,TTC28,UQCR10,XBP1,ZMAT5,ZNRF3	0	rs13056281	N	N
chr12:11466837-11612373	36	4	12	PRB2	27072	rs1921312	N	N
chr12:15016887-18779723	645	4	12	DERA,EPS8,LMO3,MGST1,PDE6H,PIK3C2G,PLCZ1,PTPRO,RERG,RERGL,SLC15A5,STRAP	0	rs11057092	N	N
chr18:33083884-33129355	15	4	12	CELF4	0	rs4366786	N	N
chr3:186759389-189045653	574	4	12	ADIPOQ,AHSG,BCL6,C3orf65,CRYGS,DGKG,DNAJB11,EIF4A2,ETV5,FETUB,HRG,IGF2BP2,KNG1,MASP1,MIR1248,RFC4,RPL39L,RTP1,RTP2,RTP4,SENP2,SNORA4,SNORA63,SNORA81,SNORD2,SST,ST6GAL1,TBCCD1,TRA2B	0	rs1501296	N	N
chr2:18216482-24899859	1257	3	12	ADCY3,APOB,ATAD2B,C2orf43,C2orf44,C2orf79,C2orf84,CENPO,FKBP1B,GDF7,HS1BP3,ITSN2,KLHL29,LAPTM4A,LOC375190,MATN3,MFSD2B,NCOA1,NT5C1B,OSR1,PFN4,PUM2,RDH14,RHOB,SDC1,SF3B14,TP53I3,TTC32,UBXN2A,WDR35	0	rs9085	N	N
chr20:29628788-29939042	32	2	12	BCL2L1,COX4I2,DUSP15,FOXS1,ID1,MYLK2,TPX2,TTLL9	0	rs6087778	N	N
chr1:217904727-221681361	476	1	12	AIDA,AURKAPS1,BPNT1,C1orf115,C1orf58,C1orf65,DISP1,DUSP10,EPRS,FAM177B,HHIPL2,HLX,IARS2,LOC400804,MARK1,MIA3,MIR194-1,MIR215,MIR664,MOSC1,MOSC2,RAB3GAP2,SLC30A10,SNORA36B,SUSD4,TAF1A,TLR5	0	rs10458466	N	N
chr12:29124443-30280359	316	1	12	ERGIC2,FAR2,OVCH1,TMTC1	0	rs172543	N	N
chr2:29620651-32403989	578	1	12	ALK,CAPN13,CAPN14,DPY30,EHD3,GALNT14,LBH,LCLAT1,MEMO1,NLRC4,SLC30A6,SPAST,SRD5A2,XDH,YIPF4,YPEL5	0	rs2253464	N	N
chr2:45829924-46605081	338	0	12	ATP6V1E2,EPAS1,LOC388946,PRKCE	0	rs3754569	N	N
chr7:141447476-142926851	297	364	11	C7orf34,CASP2,CLCN1,EPHA1,EPHB6,FAM131B,GSTK1,KEL,LOC100124692,LOC93432,MGAM,MOXD2,OR6V1,OR6W1P,OR9A2,PIP,PRSS1,PRSS2,TAS2R39,TAS2R40,TAS2R41,TAS2R60,TMEM139,TRPV5,TRPV6,TRY6,TRYX3,ZYX	0	rs17286	N	N
chr1:2259808-2316935	25	63	11	LOC100129534,MORN1,RER1	0	rs10910060	N	N
chr7:118295191-122578980	495	63	11	AASS,C7orf58,CADPS2,FAM3C,FEZF1,ING3,KCND2,PTPRZ1,RNF133,RNF148,SLC13A1,TAS2R16,TSPAN12,WNT16	0	rs2707507	N	N
chr11:88219279-88651733	52	53	11	GRM5,TYR	0	rs1942497	N	N
chr2:51947971-52577564	159	46	11	NRXN1	834793	rs4303750	N	N
chr18:72893913-75251323	619	19	11	ATP9B,GALR1,MBP,SALL3	0	rs9957256	N	N
chr11:2420601-2531284	36	17	11	KCNQ1	0	rs2012618	N	N
chr11:1073364-1551839	65	15	11	BRSK2,DUSP8,LOC255512,LOC338651,MOB2,MUC2,MUC5B,TOLLIP	0	rs6578285	N	N
chr8:8192267-10370887	673	15	11	CLDN23,ERI1,LOC157627,MFHAS1,MIR124-1,MIR597,MSRA,PPP1R3B,SGK223,TNKS	0	rs6601300	N	N
chr13:86061074-87383929	140	14	11	SLITRK5	0	rs9556720	N	N
chr13:87408978-89028058	200	14	11	SLITRK5	279107	rs1326419	N	N
chr19:3611619-3747849	26	14	11	APBA3,MATK,MRPL54,PIP5K1C,RAX2,TJP3	0	rs1046268	N	N
chr4:186761384-188676957	489	14	11	CYP4V2,F11,FAM149A,FAT1,KLKB1,MTNR1A,SORBS2,TLR3	0	rs4862682	N	N
chr7:105803547-112722108	1168	14	11	BCAP29,C7orf53,C7orf60,C7orf66,CBLL1,COG5,DLD,DNAJB9,DOCK4,DUS4L,EIF3IP1,FLJ36031,GPR22,GPR85,HBP1,IFRD1,IMMP2L,LAMB1,LAMB4,LOC286002,LOC401397,LRRN3,NRCAM,PIK3CG,PNPLA8,PRKAR2B,SLC26A3,SLC26A4,THAP5,TMEM168,ZNF277	0	rs1721953	N	N
chr13:55434151-55908857	46	11	11	PRR20A,PRR20B,PRR20C,PRR20D,PRR20E	704196	rs1512649	N	N
chr13:67932380-68079566	38	9	11	MIR548H4	161778	rs11843404	N	N
chr3:197001273-199186310	317	9	11	BDH1,C3orf34,C3orf43,DLG1,FBXO45,FYTTD1,IQCG,KIAA0226,LMLN,LOC152217,LOC220729,LRCH3,LRRC33,MFI2,MIR922,MUC4,NCBP2,OSTalpha,PAK2,PCYT1A,PIGX,PIGZ,RNF168,RPL35A,SDHAP1,SENP5,TCTEX1D2,TFRC,TM4SF19,TNK2,UBXN7,WDR53,ZDHHC19	0	rs7642549	N	N
chr4:8305684-8780538	124	9	11	ACOX3,C4orf23,CPZ,GPR78,HTRA3	0	rs10009196	N	N
chr5:178357150-178509237	32	9	11	ADAMTS2,ZNF354C,ZNF879	0	rs1445845	N	N
chr13:89058641-92221027	604	8	11	GPC5,LOC144776,MIR17,MIR17HG,MIR18A,MIR19A,MIR19B1,MIR20A,MIR622,MIR92A1	0	rs9634622	N	N
chr22:29378803-34080980	1218	8	11	BPIL2,C22orf24,C22orf27,C22orf28,C22orf30,C22orf42,DEPDC5,DRG1,DUSP18,EIF4ENIF1,FBXO7,HMGXB4,INPP5J,ISX,LARGE,LIMK2,MORC2,OSBP2,PATZ1,PIK3IP1,PISD,PLA2G3,RFPL2,RFPL3,RFPL3S,RNF185,SELM,SFI1,SLC5A1,SLC5A4,SMTN,SYN3,TIMP3,TOM1,TUG1,YWHAH	0	rs137404	N	N
chr5:1270494-1514389	48	8	11	CLPTM1L,SLC6A18,SLC6A19,SLC6A3,TERT	0	rs2963259	N	N
chr18:55826838-56407631	134	7	11	MC4R	0	rs11152221	N	N
chr22:16656101-17022145	107	7	11	FLJ41941,MICAL3,PEX26,TUBA8,USP18	0	rs424765	N	N
chr13:83380036-84496987	199	6	11	MIR548F1	0	rs17374187	N	N
chr7:1005529-4166427	643	6	11	AMZ1,C7orf27,C7orf50,CARD11,CHST12,EIF3B,ELFN1,FTSJ2,GNA12,GPER,GPR146,INTS1,IQCE,KIAA1908,LFNG,MAD1L1,MAFK,MICALL2,MIR339,NUDT1,PSMG3,SDK1,SNX8,TFAMP1,TMEM184A,TTYH3,UNCX,ZFAND2A	0	rs6461796	N	N
chr8:15009774-15138968	121	6	11	SGCZ	0	rs10503535	N	N
chr12:1807249-6294838	1341	5	11	AKAP3,ANO2,C12orf32,C12orf4,C12orf5,CACNA1C,CACNA2D4,CCND2,CD9,DCP1B,DYRK4,EFCAB4B,FGF23,FGF6,FKBP4,FOXM1,GALNT8,ITFG2,KCNA1,KCNA5,KCNA6,LRTM2,NDUFA9,NRIP2,NTF3,PARP11,PLEKHG6,PRMT8,RAD51AP1,TEAD4,TSPAN9,TULP3,VWF	0	rs6489524	N	N
chr7:74127825-75175580	41	5	11	GATSL2,GTF2IP1,GTF2IRD2B,HIP1,LOC100093631,LOC541473,NCF1C,NSUN5P1,PMS2L2,PMS2L3,POM121C,SPDYE5,SPDYE8P,STAG3L1,TRIM73	0	rs2696216	N	N
chr7:151036751-151662533	139	5	11	GALNT11,GALNTL5,MLL3,PRKAG2	0	rs12669153	N	N
chr13:68116291-68657677	143	4	11	MIR548H4	0	rs7334608	N	N
chr2:34117999-35106495	205	4	11	MYADML	311211	rs919933	N	N
chr8:11429059-11898254	147	4	11	BLK,CTSB,DEFB134,DEFB135,DEFB136,FDFT1,GATA4,NEIL2	0	rs13273672	N	N
chr12:18839586-19241460	86	3	11	PLEKHA5	0	rs1873382	N	N
chr12:131688490-132109189	76	3	11	ANKLE2,CHFR,GOLGA3,P2RX2,PGAM5,POLE,PXMP2,ZNF26,ZNF605	0	rs1564647	N	N
chr13:92849115-94733590	503	3	11	ABCC4,DCT,GPC6,GPR180,SOX21,TGDS	0	rs1028805	N	N
chr2:35142834-38786281	922	2	11	ATL2,C2orf56,C2orf58,CCDC75,CDC42EP3,CEBPZ,CRIM1,CYP1B1,EIF2AK2,FAM82A1,FEZ2,GALM,HEATR5B,HNRPLL,PRKD3,QPCT,STRN,SULT6B1,VIT	0	rs6744274	N	N
chr12:8063105-8248774	31	1	11	C3AR1,CLEC4A,FAM66C,FOXJ2,NECAP1,ZNF705A	0	rs2024304	N	N
chr6:35700722-35835633	16	1	11	C6orf81,FKBP5,LOC285847	0	rs9380529	N	N
chr7:100924034-105795056	942	1	11	ALKBH4,ARMC10,ATXN7L1,CDHR3,CUX1,DNAJC2,DPY19L2P2,EFCAB10,EMID2,FAM185A,FBXL13,LHFPL3,LOC100216545,LOC723809,LRRC17,LRWD1,MLL5,MYL10,NAMPT,NAPEPLD,ORAI2,ORC5L,PMPCB,POLR2J,POLR2J2,POLR2J3,PRKRIP1,PSMC2,PUS7,RASA4,RELN,RINT1,RPL19P12,SH2B2,SLC26A5,SPDYE2,SPDYE2L,SPDYE6,SRPK2,SYPL1,UPK3BL	0	rs1557664	N	N
chr17:40413111-41487141	139	0	11	ACBD4,ARHGAP27,C17orf46,C17orf69,CRHR1,DCAKD,FMNL1,HEXIM1,HEXIM2,IMP5,KIAA1267,LOC100128977,LOC100130148,LOC100133991,LOC644172,LRRC37A4,MAP3K14,MAPT,MGC57346,NMT1,PLCD3,PLEKHM1,SH3D20,STH	0	rs1230106	N	N
chr2:24910767-27066030	288	0	11	ADCY3,ASXL2,C2orf18,C2orf39,C2orf70,CENPA,CIB4,DNAJC27,DNMT3A,DPYSL5,DTNB,EFR3B,EPT1,FAM59B,GPR113,HADHA,HADHB,KCNK3,KIF3C,MAPRE3,MIR1301,OTOF,POMC,RAB10	0	rs6734278	N	N
chr3:163455191-163829086	74	5585	10	OTOL1	750767	rs11922606	N	N
chr4:162009922-162057165	9	50	10	FSTL5	467334	rs988568	N	N
chr7:16236157-16380006	43	27	10	ISPD	0	rs2023935	N	N
chr10:56709068-57191580	69	19	10	PCDH15	478011	rs4935594	N	N
chr22:45555371-45938113	115	19	10	TBC1D22A	0	rs136070	N	N
chr13:55939355-55956435	3	18	10	PRR20A,PRR20B,PRR20C,PRR20D,PRR20E	656618	rs7994712	N	N
chr16:82602067-83160584	303	16	10	ADAD2,ATP2C2,COTL1,HSDL1,KCNG4,KIAA1609,LRRC50,MBTPS1,SLC38A8,TAF1C,WFDC1	0	rs958577	N	N
chr11:131757358-132769219	375	15	10	OPCML	0	rs11223273	N	N
chr13:79645084-81416252	308	13	10	SPRY2	0	rs1360632	N	N
chr17:16284495-17380183	188	13	10	C17orf76,CCDC144A,COPS3,FAM106C,FLCN,KRT16P2,LOC162632,MED9,MPRIP,NCRNA00188,NT5M,PEMT,PLD6,RASD1,SNORD65,TNFRSF13B,ZNF287,ZNF624	0	rs4985714	N	N
chr13:84749880-84755066	5	11	10	SLITRK6	509857	rs9531750	N	N
chr22:45954593-46595486	162	11	10	FLJ46257	0	rs5767791	N	N
chr4:179373223-179563385	26	11	10	LOC285501	224326	rs1567475	N	N
chr18:2668008-14725684	2800	10	10	AFG3L2,ANKRD12,APCDD1,ARHGAP28,C18orf1,C18orf18,C18orf19,CEP192,CEP76,CHMP1B,CIDEA,CXADRP3,DLGAP1,EMILIN2,EPB41L3,FAM38B,FLJ35776,GNAL,IMPA2,KIAA0802,L3MBTL4,LAMA1,LOC100192426,LOC284233,LOC339290,LOC642597,LOC727896,LPIN2,LRRC30,MC2R,MC5R,MPPE1,MYL12A,MYL12B,MYOM1,NAPG,NDUFV2,POTEC,PPP4R1,PSMG2,PTPN2,PTPRM,RAB12,RAB31,RALBP1,RNMT,SEH1L,SLMO1,SMCHD1,SPIRE1,TGIF1,TMEM200C,TUBB6,TWSG1,TXNDC2,VAPA,Z…	0	rs2000647	N	N
chr19:58324708-58361304	15	10	10	ZNF347,ZNF415,ZNF665	0	rs2195310	N	N
chr1:156816116-159746369	633	9	10	ADAMTS4,AIM2,APCS,APOA2,ARHGAP30,ATP1A2,ATP1A4,B4GALT3,C1orf192,C1orf204,CADM3,CASQ1,CCDC19,CD244,CD48,CD84,COPA,CRP,DARC,DCAF8,DEDD,DUSP23,F11R,FCER1A,FCER1G,FCGR2A,FCRL6,IFI16,IGSF8,IGSF9,ITLN1,ITLN2,KCNJ10,KCNJ9,KLHDC9,LY9,MNDA,MPZ,NCSTN,NDUFS2,NHLH1,NIT1,NR1I3,OR10J1,OR10J3,OR10J5,OR10X1,OR10Z1,OR6K2,OR6K3,OR6K6,OR6N1,OR6N2,PCP4L1,PEA15,PEX19,PFDN2,PIGM,PPOX,PVRL4,PYHIN1,SDHC,SLAMF1,SLAMF6,SL…	0	rs6703466	N	N
chr13:57736657-63062087	910	9	10	DIAPH3,PCDH20,TDRD3	0	rs301669	N	N
chr3:21330242-23004222	525	9	10	VENTXP7,ZNF385D	0	rs627341	N	N
chr4:8077076-8284241	66	9	10	ABLIM2,SH3TC1	0	rs1105616	N	N
chr7:79959283-80256625	64	9	10	CD36,GNAT3,SEMA3C	0	rs1722505	N	N
chr9:24969796-30241633	1426	9	10	C9orf11,C9orf72,C9orf82,IFNK,IFT74,LINGO2,LRRC19,MIR873,MIR876,MOBKL2B,NCRNA00032,PLAA,TEK,TUSC1	0	rs10812628	N	N
chr11:99295098-102848149	841	8	10	ANGPTL5,ARHGAP42,BIRC2,BIRC3,C11orf70,CNTN5,DCUN1D5,DYNC2H1,KIAA1377,MIR548G,MMP1,MMP10,MMP12,MMP13,MMP20,MMP27,MMP3,MMP7,MMP8,PGR,TMEM123,TMEM133,TRPC6,YAP1	0	rs3824933	N	N
chr12:82730634-85404573	341	7	10	ALX1,LRRIQ1,MGAT4C,NTS,RASSF9,SLC6A15,TSPAN19	0	rs10862955	N	N
chr13:84771571-85518041	142	7	10	SLITRK6	0	rs9547339	N	N
chr9:135607113-135737653	34	7	10	VAV2	0	rs2073888	N	N
chr18:27310463-30017795	449	6	10	ASXL3,B4GALT6,C18orf34,DSG2,DSG3,FAM59A,KIAA1012,KLHL14,MCART2,MEP1B,NOL4,RNF125,RNF138,TTR,WBP11P1	0	rs8099574	N	N
chr2:107103319-109468771	357	6	10	CCDC138,EDAR,GCC2,LIMS1,LOC100287216,LOC729121,RANBP2,RGPD4,SH3RF3,SLC5A7,SULT1C2,SULT1C3,SULT1C4	0	rs12990757	N	N
chr2:241364978-241484105	22	6	10	AGXT,C2orf54,KIF1A	0	rs4234121	N	N
chr1:226747818-229736450	605	5	10	ABCB10,ACTA1,AGT,ARV1,C1orf124,C1orf131,C1orf198,C1orf96,CAPN9,COG2,DUSP5P,EGLN1,EXOC8,FAM89A,GALNT2,GNPAT,MIR1182,NUP133,PGBD5,RAB4A,RHOU,RNF187,SPHAR,TAF5L,TRIM67,TSNAX,TSNAX-DISC1,TTC13,URB2	0	rs1386583	N	N
chr18:48384335-48729008	115	5	10	DCC	0	rs4641847	N	N
chr12:8496483-9797334	239	4	10	A2M,A2ML1,AICDA,CD69,CLEC2D,CLEC4D,CLEC4E,CLEC6A,CLECL1,DDX12,KLRB1,KLRG1,LOC144571,LOC374443,LOC642846,M6PR,MFAP5,PHC1,PZP,RIMKLB	0	rs1805662	N	N
chr13:71155706-75002671	912	4	10	C13orf34,C13orf37,COMMD6,DACH1,DIS3,KLF12,KLF5,LOC647288,MIR548I4,PIBF1,TBC1D4	0	rs2296889	N	N
chr7:135555044-139841932	778	4	10	AKR1D1,ATP6V0A4,C7orf55,CHRM2,CLEC2L,CREB3L2,DGKI,HIPK2,JHDM1D,KIAA1549,KLRG2,LOC100134229,LUC7L2,MIR490,MKRN1,PARP12,PTN,RAB19,SLC37A3,SVOPL,TBXAS1,TMEM213,TRIM24,TTC26,UBN2,ZC3HAV1,ZC3HAV1L	0	rs357367	N	N
chr11:2142911-2386309	64	3	10	ASCL2,C11orf21,CD81,TH,TRPM5,TSPAN32,TSSC4	0	rs7944004	N	N
chr13:94833884-102481449	1854	3	10	A2LD1,BIVM,C13orf27,C13orf39,CLDN10,CLYBL,DNAJC3,DOCK9,DZIP1,ERCC5,FARP1,FGF14,FKSG29,GPR18,GPR183,HS6ST3,IPO5,ITGBL1,KDELC1,LOC121952,LOC643677,MBNL2,MIR623,NALCN,OXGR1,PCCA,RAP2A,RNF113B,SLC15A1,STK24,TM9SF2,TMTC4,TPP2,UBAC2,UGGT2,ZIC2,ZIC5	0	rs2181607	N	N
chr18:36857240-37852599	178	3	10	KC6,PIK3C3	0	rs16974806	N	N
chr3:184820335-186717237	340	3	10	ABCC5,ABCF3,ALG3,AP2M1,C3orf70,CAMK2N2,CHRD,CLCN2,DVL3,ECE2,EHHADH,EIF2B5,EIF4G1,EPHB3,FAM131A,HTR3C,HTR3D,HTR3E,KLHL24,LIPH,MAGEF1,MAP3K13,MAP6D1,MIR1224,PARL,POLR2H,PSMD2,SNORD66,THPO,TMEM41A,VPS8,VWA5B2,YEATS2	0	rs3930234	N	N
chr6:29994143-31265572	437	3	10	ABCF1,C6orf134,C6orf136,C6orf15,CCHCR1,CDSN,DDR1,DHX16,DPCR1,FLOT1,GNL1,GTF2H4,HCG18,HCG22,HCG4P6,HCG9,HLA-A,HLA-E,HLA-J,HLA-L,IER3,KIAA1949,MDC1,MIR877,MRPS18B,MUC21,NCRNA00171,NRM,POU5F1,PPP1R10,PPP1R11,PRR3,PSORS1C1,PSORS1C2,PSORS1C3,RNF39,RPP21,SFTA2,TCF19,TRIM10,TRIM15,TRIM26,TRIM31,TRIM39,TRIM40,TUBB,VARS2,ZNRD1	0	rs1140809	N	N
chr8:23097027-34942339	2430	3	10	ADAM28,ADAM7,ADAMDEC1,ADRA1A,BNIP3L,C8orf41,C8orf75,C8orf80,CCDC25,CDCA2,CHMP7,CHRNA2,CLU,DCTN6,DOCK5,DPYSL2,DUSP26,DUSP4,EBF2,ELP3,ENTPD4,EPHX2,ESCO2,EXTL3,FBXO16,FUT10,FZD3,GNRH1,GSR,GTF2E2,HMBOX1,INTS9,KCTD9,KIF13B,LEPROTL1,LOC286135,LOXL2,MAK16,MBOAT4,NEFL,NEFM,NKX2-6,NKX3-1,NRG1,PBK,PNMA2,PNOC,PPP2CB,PPP2R2A,PTK2B,PURG,R3HCC1,RBPMS,RNF122,SCARA3,SCARA5,SLC25A37,STC1,STMN4,TEX15,TMEM66,TNFRSF…	0	rs898460	N	N
chr12:6310270-7868990	284	2	10	ACRBP,ACSM4,APOBEC1,ATN1,C12orf53,C12orf57,C1R,C1RL,C1S,CD163,CD163L1,CD27,CD4,CDCA3,CHD4,CLEC4C,CLSTN3,COPS7A,DPPA3,EMG1,ENO2,GAPDH,GDF3,GNB3,GPR162,IFFO1,ING4,LAG3,LEPREL2,LOC283314,LOC360030,LOC678655,LPAR5,LPCAT3,LRRC23,LTBR,MIR141,MIR200C,MLF2,MRPL51,NANOG,NCAPD2,NOP2,PEX5,PHB2,PTMS,PTPN6,RBP5,RPL13P5,SCARNA10,SCARNA11,SCARNA12,SCNN1A,SLC2A14,SPSB2,TAPBPL,TNFRSF1A,TPI1,USP5,VAMP1,ZNF384	0	rs730165	N	N
chr3:166486499-166741704	26	2	10	SLITRK3	89336	rs6444811	N	N
chr5:176918906-177587800	71	2	10	AGXT2L2,B4GALT7,FAM153A,FAM153C,GMCL1L,HNRNPAB,LOC202181,LOC728554,N4BP3,NHP2,PROP1,RMND5B,TMED9	0	rs4380683	N	N
chr7:143705862-145846735	343	2	10	ARHGEF5,CNTNAP2,NOBOX,TPK1	0	rs10282720	N	N
chr1:203705537-204068495	89	1	10	CDK18,ELK4,LOC284578,MFSD4,NUCKS1,PM20D1,RAB7L1,SLC41A1,SLC45A3	0	rs2185811	N	N
chr12:62441479-71299742	1866	1	10	BEST3,C12orf56,C12orf66,CAND1,CCT2,CNOT2,CPM,CPSF6,DYRK2,FRS2,GNS,GRIP1,HELB,HMGA2,IFNG,IL22,IL26,IRAK3,KCNMB4,LEMD3,LGR5,LLPH,LOC283392,LRRC10,LYZ,MDM1,MDM2,MIR1279,MRS2P2,MSRB3,NUP107,PTPRB,PTPRR,RAB21,RAB3IP,RAP1B,RASSF3,RPSAP52,SLC35E3,SNORA70G,SRGAP1,TBC1D15,TBK1,THAP2,TMBIM4,TMEM19,TMEM5,TPH2,TRHDE,TSPAN8,WIF1,XPOT,YEATS4,ZFC3H1	0	rs918266	N	N
chr12:122769785-125612468	660	1	10	AACS,ATP6V0A2,BRI3BP,CCDC92,DHX37,DNAH10,FAM101A,LOC100128554,NCOR2,SCARB1,TMEM132B,UBC,ZNF664	0	rs11058077	N	N
chr1:148875518-156778069	1198	0	10	ADAM15,ADAR,ANXA9,APOA1BP,AQP10,ARHGEF11,ARHGEF2,ARNT,ASH1L,ATP8B2,BCAN,BGLAP,BNIPL,C1orf104,C1orf182,C1orf189,C1orf230,C1orf43,C1orf56,C1orf61,C1orf66,C1orf68,C1orf77,C1orf85,C1orf92,C2CD4D,CCT3,CD1A,CD1B,CD1C,CD1D,CD1E,CD5L,CDC42SE1,CELF3,CGN,CHRNB2,CKS1B,CLK2,CRABP2,CRCT1,CREB3L4,CRNN,CRTC2,CTSK,CTSS,CYCSP52,DAP3,DCST1,DCST2,DENND4B,DPM3,EFNA1,EFNA3,EFNA4,ETV3,ETV3L,FAM189B,FAM63A,FCRL1,FCRL2,…	0	rs2335406	N	N
chr10:42813903-43488923	106	0	10	CSGALNACT2,FXYD4,HNRNPF,RASGEF1A,RET,ZNF239,ZNF32,ZNF485,ZNF487	0	rs2503872	N	N
chr2:49962286-51927956	520	80	9	NRXN1	0	rs11675267	N	N
chr18:56467325-60263771	828	39	9	BCL2,C18orf20,CDH20,HMSD,KDSR,KIAA1468,PHLPP1,PIGN,RNF152,SERPINB10,SERPINB11,SERPINB12,SERPINB13,SERPINB2,SERPINB3,SERPINB4,SERPINB5,SERPINB7,SERPINB8,TNFRSF11A,VPS4B,ZCCHC2	0	rs2105728	N	N
chr16:65727933-66167567	31	30	9	AGRP,ATP6V0D1,B3GNT9,C16orf70,CTCF,E2F4,ELMO3,EXOC3L,FAM65A,FBXL8,FHOD1,HSD11B2,HSF4,KCTD19,KIAA0895L,LRRC29,LRRC36,MIR328,NOL3,PLEKHG4,SLC9A5,TMEM208,TPPP3,TRADD,ZDHHC1	0	rs3868142	N	N
chr2:111108728-111716529	124	23	9	ACOXL,BCL2L11,BUB1	0	rs1384795	N	N
chr11:89024945-90283214	146	22	9	CHORDC1,FOLH1B,NAALAD2,TRIM49,TRIM49L,TRIM53,TRIM64,TRIM64B,TRIM77,UBTFL1	0	rs1944062	N	N
chr14:104032680-104187277	34	20	9	C14orf180,TMEM179	0	rs4983591	N	N
chr1:31008523-41111252	1545	18	9	ADC,ADPRHL2,AK2,AKIRIN1,BAI2,BMP8A,BMP8B,BSDC1,C1orf109,C1orf113,C1orf122,C1orf212,C1orf216,C1orf91,C1orf94,CAP1,CCDC28B,CDCA8,CITED4,CLSPN,COL16A1,COL8A2,COL9A2,CSF3R,CSMD2,DCDC2B,DEM1,DLGAP3,DNALI1,EIF2C1,EIF2C3,EIF2C4,EIF3I,EPHA10,FABP3,FAM167B,FAM176B,FHL3,FNDC5,GJA4,GJA9,GJB3,GJB4,GJB5,GNL2,GRIK3,HCRTR1,HDAC1,HEYL,HMGB4,HPCA,HPCAL4,INPP5B,IQCC,KCNQ4,KHDRBS1,KIAA0319L,KIAA0754,KIAA1522,KPNA6,…	0	rs12123086	N	N
chr16:74141000-79755648	1894	18	9	ADAMTS18,ADAT1,ATMIN,C16orf46,C16orf61,CDYL2,CENPN,CLEC3A,CNTNAP4,DYNLRB2,GABARAPL2,GCSH,KARS,LOC100329108,MAF,MIR548H4,MON1B,NUDT7,PKD1L2,SYCE1L,TERF2IP,TMEM231,VAT1L,WWOX	0	rs4887974	N	N
chr6:29285081-29454342	43	17	9	OR12D3,OR14J1,OR5V1	0	rs17404424	N	N
chr6:16513164-18953170	521	15	9	ATXN1,CAP2,DEK,FAM8A1,KDM1B,KIF13A,MIR548A1,NHLRC1,NUP153,RBM24,RNF144B,TPMT	0	rs17379883	N	N
chr2:56605529-57250927	97	13	9	CCDC85A	138716	rs6545606	N	N
chr1:189700086-193309000	490	11	9	B3GALT2,CDC73,GLRX2,MIR1278,RGS1,RGS13,RGS18,RGS2,RGS21,TROVE2,UCHL5	0	rs1359289	N	N
chr2:105916733-107081142	217	11	9	C2orf40,PLGLA,RGPD3,ST6GAL2,UXS1	0	rs11682944	N	N
chr22:44919891-45215778	65	11	9	C22orf40,CELSR1,CN5H6.4,GTSE1,PKDREJ,PPARA,TRMU,TTC38	0	rs6007779	N	N
chr4:7595510-8074384	192	11	9	ABLIM2,AFAP1,LOC84740,SORCS2	0	rs2285763	N	N
chr5:112991387-115453527	536	11	9	AP3S1,AQPEP,ATG12,CCDC112,CDO1,COMMD10,FEM1C,KCNN2,PGGT1B,TICAM2,TMED7,TMED7-TICAM2,TRIM36	0	rs11748926	N	N
chr18:48759638-50312433	239	10	9	C18orf54,DCC,MBD2,POLI,SNORA37,STARD6	0	rs16957283	N	N
chr3:164683559-165424247	90	10	9	SI	755133	rs1389017	N	N
chr22:41472892-41864738	77	9	9	ARFGAP3,BIK,MCAT,PACSIN2,TTLL1	0	rs2018340	N	N
chr9:104261484-106400743	441	9	9	CYLC2,OR13C3,OR13C4,OR13C5,OR13C8,OR13F1,SMC2	0	rs10820413	N	N
chr9:135752621-135963647	58	8	9	BRD3,NCRNA00094,VAV2	0	rs425850	N	N
chr18:50401437-55802280	1266	7	9	ALPK2,ATP8B1,BOD1P,C18orf26,CCBE1,CCDC68,CPLX4,FECH,GRP,LMAN1,LOC390858,MALT1,MIR122,NARS,NEDD4L,ONECUT2,PMAIP1,RAB27B,RAX,SEC11C,ST8SIA3,TCF4,TXNL1,WDR7,ZNF532	0	rs4940555	N	N
chr2:49413051-49939469	112	6	9	NRXN1	59679	rs13399003	N	N
chr4:7193769-7587929	197	6	9	PSAPL1,SORCS2	0	rs10937807	N	N
chr5:20135253-20455966	37	6	9	CDH18	111143	rs10941685	N	N
chr7:145888254-146968675	247	6	9	CNTNAP2,MIR548F4	0	rs1496547	N	N
chr4:133138553-133681212	57	5	9	PCDH10	608708	rs9997674	N	N
chr5:177643236-178348543	204	5	9	AACSL,CLK4,COL23A1,GRM6,ZFP2,ZNF354A,ZNF354B,ZNF454	0	rs642624	N	N
chr7:5894482-6140564	25	5	9	AIMP2,C7orf28A,EIF2AK1,PMS2,RSPH10B,RSPH10B2,USP42	0	rs17136358	N	N
chr7:52249249-52689926	103	5	9	POM121L12	380917	rs720149	N	N
chr12:40324438-46227031	984	4	9	ADAMTS20,AMIGO2,ANO6,ARID2,DBX2,FAM113B,GXYLT1,IRAK4,LOC100233209,LOC400027,NELL2,PLEKHA9,PPHLN1,PRICKLE1,PUS7L,RACGAP1P,SFRS2IP,SLC38A1,SLC38A2,SLC38A4,TMEM117,TWF1,YAF2,ZCRB1	0	rs7957859	N	N
chr12:72263830-72832667	62	4	9	ATXN7L3B	385151	rs994083	N	N
chr19:5170803-5576802	84	4	9	PLAC2,PTPRS,SAFB,SAFB2,ZNRF4	0	rs403999	N	N
chr15:30713368-32447708	664	3	9	ARHGAP11A,AVEN,C15orf24,C15orf29,C15orf55,CHRM5,FMN1,GREM1,LPCAT4,NOP10,PGBD4,RYR3,SCG5,SLC12A6,TMEM85	0	rs2596240	N	N
chr4:66956730-67072124	22	3	9	EPHA5	738482	rs1877515	N	N
chr5:172103875-175371847	831	3	9	ATP6V0E1,BNIP1,BOD1,C5orf41,C5orf47,CPEB4,CPLX2,DRD1,DUSP1,ERGIC1,HMP19,HRH2,LOC100268168,LOC285593,MSX2,NKX2-5,RPL26L1,SFXN1,SNORA74B,STC2,THOC3	0	rs2964101	N	N
chr7:146982004-149216312	509	3	9	ATP6V0E2,C7orf33,CNTNAP2,CUL1,EZH2,KRBA1,LOC401431,PDIA4,SSPO,ZNF212,ZNF282,ZNF398,ZNF425,ZNF467,ZNF746,ZNF767,ZNF777,ZNF786,ZNF862	0	rs10229692	N	N
chr8:142814556-142970290	31	3	9	FLJ43860	228044	rs10103803	N	N
chr9:70151170-71197961	208	3	9	C9orf71,FAM122A,FAM189A2,FXN,LOC572558,PGM5,PIP5K1B,PRKACG,TJP2	0	rs7855908	N	N
chr9:98617248-99015827	21	3	9	CTSL2,FAM22G,HIATL2,LOC340508,LOC441454,ZNF322B,ZNF782	0	rs4743056	N	N
chr10:38690792-39137918	6	2	9	HSD17B7P2,LOC399744,SEPT7L	0	rs10827867	N	N
chr12:9820946-11322890	317	2	9	C12orf59,CLEC12A,CLEC12B,CLEC1A,CLEC1B,CLEC2A,CLEC2B,CLEC7A,CLEC9A,CSDA,GABARAPL1,KLRA1,KLRC1,KLRC2,KLRC3,KLRC4,KLRD1,KLRF1,KLRK1,MAGOHB,OLR1,PRB3,PRH1,PRH2,PRR4,STYK1,TAS2R10,TAS2R13,TAS2R14,TAS2R19,TAS2R20,TAS2R30,TAS2R31,TAS2R42,TAS2R43,TAS2R46,TAS2R50,TAS2R7,TAS2R8,TAS2R9	0	rs10845105	N	N
chr15:72221249-75046541	299	2	9	ARID3B,C15orf17,C15orf27,C15orf39,CCDC33,CLK3,COMMD4,COX5A,CPLX3,CSK,CSPG4,CYP11A1,CYP1A1,CYP1A2,DNM1P35,EDC3,ETFA,FBXO22,FBXO22OS,GOLGA6C,GOLGA6D,IMP3,ISL2,ISLR,LMAN1L,MAN2C1,MIR631,MPI,NEIL1,NRG4,ODF3L1,PPCDC,PTPN9,RCN2,RPP25,SCAMP2,SCAMP5,SCAPER,SEMA7A,SIN3A,SNUPN,SNX33,STRA6,TYRO3P,UBE2Q2,UBL7,ULK3	0	rs11853141	N	N
chr17:35023531-35485379	55	2	9	C17orf37,CSF3,ERBB2,GRB7,GSDMA,GSDMB,IKZF3,MED24,ORMDL3,PGAP3,PNMT,PPP1R1B,PSMD3,SNORD124,STARD3,TCAP,THRA,ZPBP2	0	rs3744246	N	N
chr2:52638960-56565930	905	2	9	ACYP2,ASB3,C2orf63,C2orf73,CCDC104,CCDC85A,CCDC88A,CHAC2,EFEMP1,EML6,ERLEC1,GPR75,LOC100302652,MIR216A,MIR216B,MIR217,MTIF2,PNPT1,PRDXDD1P,PSME4,RPL23AP32,RPS27A,RTN4,SMEK2,SPTBN1,TSPYL6	0	rs7584223	N	N
chr7:90020226-100729781	1556	2	9	ACHE,ACN9,ACTL6B,AGFG2,AKAP9,ANKIB1,AP1S1,AP4M1,ARPC1A,ARPC1B,ASB4,ASNS,ATP5J2,AZGP1,BAIAP2L1,BET1,BHLHA15,BRI3,BUD31,C7orf43,C7orf47,C7orf51,C7orf52,C7orf59,C7orf61,C7orf64,CALCR,CASD1,CCDC132,CDK14,CDK6,CLDN15,CNPY4,COL1A2,COPS6,CPSF4,CYP3A4,CYP3A43,CYP3A5,CYP3A7,CYP51A1,DLX5,DLX6,DLX6AS,DYNC1I1,EPHB4,EPO,FAM133B,FAM200A,FBXO24,FIS1,FZD1,GAL3ST4,GATAD1,GATS,GIGYF1,GJC3,GNB2,GNG11,GNGT1,GPC2,HEP…	0	rs10953148	N	N
chr8:90645751-93381285	339	2	9	CALB1,DECR1,LRRC69,NBN,NECAB1,OSGIN2,OTUD6B,RIPK2,RUNX1T1,SLC26A7,TMEM55A,TMEM64	0	rs1818193	N	N
chr10:42577710-42806047	47	1	9	BMS1	0	rs3121327	N	N
chr12:11639799-14793360	851	1	9	APOLD1,ATF7IP,BCL2L14,C12orf36,CDKN1B,CREBL2,DDX47,DUSP16,EMP1,ETV6,GPR19,GPRC5A,GPRC5D,GRIN2B,GSG1,GUCY2C,HEBP1,HTR7P1,KIAA1467,LOH12CR1,LOH12CR2,LRP6,MANSC1,MIR613,MIR614,PLBD1,RPL13AP20	0	rs3736209	N	N
chr12:72837049-78665176	1063	1	9	ATXN7L3B,BBS10,CAPS2,CSRP2,E2F7,GLIPR1,GLIPR1L1,GLIPR1L2,KCNC2,KRR1,MIR1252,NAP1L1,NAV3,OSBPL8,PAWR,PHLDA1,SYT1,ZDHHC17	0	rs10746338	N	N
chr13:23802315-27398496	877	1	9	ATP12A,ATP8A2,CDK8,CENPJ,FAM123A,GPR12,GSX1,GTF3A,LNX2,LOC374491,MTIF3,MTMR6,NUPL1,PABPC3,PARP4,PDX1,POLR1D,RASL11A,RNF17,RNF6,RPL21,RPL21P28,SHISA2,SNORA27,SNORD102,TPTE2P1,USP12,WASF3	0	rs7990754	N	N
chr8:22609566-23045899	144	0	9	PEBP4,RHOBTB2,TNFRSF10B,TNFRSF10C	0	rs7007235	N	N
chr12:71354120-71678350	41	40	8	TRHDE	8432	rs11179446	N	N
chr1:1735586-2061200	22	35	8	CALML6,GABRD,GNB1,KIAA1751,PRKCZ,TMEM52	0	rs2803291	N	N
[truncated: 709 more rows]
