# Supplementary material for: Rare copy number variants in over 100,000 European ancestry subjects reveal multiple disease associations
Source: Nat Commun. 2020 Jan 14;11:255. doi: 10.1038/s41467-019-13624-1 (PMC6959272; doi:10.1038/s41467-019-13624-1)
Supplement: Supplementary file 4 — Supplementary Dataset 3 [file 41467_2019_13624_MOESM4_ESM.xlsx]

## Sheet: Sheet1
Supplementary File 3. Homozygous Deletion Frequency Optimized CNVRs
CNVR (hg18)	CountSNPs	CountHomDel	RefSeqGene	Distance	TagSNP	BiasChip	BiasEthnicity
chr6:78384797-79088461	26	3572	HTR1B	154958	rs818295	Y	Y
chr8:72375844-72380736	6	2432	EYA1	0	rs4737315	Y	Y
chr10:20890630-20912502	7	2366	NEBL	196409	rs11012153	Y	Y
chr12:69160993-69168994	5	1624	PTPRB	27905	rs387946	Y	Y
chr2:207052266-208760548	24	1559	ADAM23,C2orf80,CCNYL1,CPO,CREB1,CRYGA,CRYGB,CRYGC,CRYGD,DYTN,FAM119A,FASTKD2,FZD5,KLF7,LOC200726,MDH1B,PLEKHM3	0	rs6755425	Y	Y
chr7:93158476-93186951	10	1211	CALCR	116498	rs9641125	Y	Y
chr1:147305744-147478120	8	871	LOC388692	67980	rs6673776	Y	Y
chr1:173054347-173075477	6	867	RABGAP1L	0	rs2156853	Y	Y
chr5:116694483-117942712	22	626	DTWD2	257762	rs17415894	Y	Y
chr3:53001754-53013826	6	487	SFMBT1	0	rs2336721	Y	Y
chr3:65166887-65187636	10	268	MAGI1	127310	rs6768701	N	Y
chr6:93587745-94065256	34	267	EPHA7	0	rs874423	Y	Y
chr3:74605825-76180584	15	233	CNTN3,FAM86D,FRG2C,MIR1324,ZNF717	0	rs2976084	N	Y
chr19:39774120-41050403	9	225	ARHGAP33,ATP4A,C19orf55,CD22,COX6B1,DMKN,ETV2,FAM187B,FFAR1,FFAR2,FFAR3,FXYD1,FXYD3,FXYD5,FXYD7,GAPDHS,GRAMD1A,HAMP,HAUS5,HPN,HSPB6,KIRREL2,KRTDAP,LGI4,LIN37,LOC100128675,LSR,MAG,MLL4,NPHS1,PRODH2,PSENEN,RBM42,SBSN,SCGBL,SCN1B,TMEM147,TMEM149,U2AF1L4,UPK1A,USF2,ZBTB32,ZNF181,ZNF30,ZNF302,ZNF599,ZNF792	0	rs13344454	Y	Y
chr8:40061529-40310033	8	214	C8orf4	0	rs11997619	N	Y
chr13:66470222-69666685	46	207	ATXN8OS,KLHL1,MIR548H4,PCDH9	0	rs287432	N	Y
chr2:212873082-212993302	10	195	ERBB4	0	rs905883	N	Y
chr20:52081230-52088118	7	190	BCAS1	0	rs290461	N	Y
chr4:63461883-66652993	28	158	EPHA5,TECRL	0	rs4560443	N	Y
chr3:88791024-89758560	20	157	EPHA3	0	rs2063589	N	Y
chr8:63371253-63440763	8	148	NKAIN3	0	rs2351655	N	Y
chr12:2115897-2120329	4	135	CACNA1C	0	rs3794300	N	Y
chr2:48899488-49416040	9	124	FSHR	0	rs11680024	N	Y
chr2:242366419-242656041	20	114	C2orf85,GAL3ST2,NEU4,PDCD1	0	rs13035150	N	Y
chr2:89743465-89877778	7	111	FLJ40330	856243	rs17620337	N	N
chr17:51515464-51527276	7	110	ANKFN1	58559	rs4794623	N	Y
chr2:13005831-15430342	50	108	FAM84A,NBAS	0	rs6734939	N	Y
chr8:119527189-120090044	7	106	SAMD12,TNFRSF11B	0	rs4327884	N	Y
chr7:140510115-142591662	44	89	AGK,C7orf34,CLEC5A,EPHB6,FLJ40852,KEL,KIAA1147,LOC100124692,LOC93432,MGAM,MOXD2,OR6V1,OR6W1P,OR9A2,OR9A4,PIP,PRSS1,PRSS2,PRSS37,SSBP1,TAS2R3,TAS2R38,TAS2R39,TAS2R4,TAS2R5,TRPV5,TRPV6,TRY6,TRYX3,WEE2	0	rs7796556	N	N
chr3:150446085-151062466	9	86	C3orf16,COMMD2,RNF13,TM4SF1,TM4SF18,TM4SF4,WWTR1	0	rs7624706	N	Y
chr13:96525975-97330758	7	74	MBNL2,RAP2A	0	rs7338209	N	Y
chr10:90930338-90947383	7	67	CH25H	8291	rs10788636	N	Y
chr17:10832202-10836404	3	59	PIRT	150059	rs9303266	N	N
chr19:58988000-60575691	25	58	BRSK1,C19orf51,CACNG6,CACNG7,CACNG8,CDC42EP5,CNOT3,COX6B2,EPS8L1,FAM71E2,FCAR,GP6,HSPBP1,IL11,KIR2DL1,KIR2DL3,KIR2DL4,KIR2DS4,KIR3DL1,KIR3DL2,KIR3DL3,KIR3DP1,KIR3DX1,LAIR1,LAIR2,LENG1,LENG8,LENG9,LILRA1,LILRA2,LILRA3,LILRA4,LILRA5,LILRA6,LILRB1,LILRB2,LILRB3,LILRB4,LILRB5,LILRP2,MBOAT7,MIR935,MYADM,NCR1,NDUFA3,NLRP12,NLRP2,NLRP7,OSCAR,PPP1R12C,PRKCG,PRPF31,PTPRH,RDH13,RPS9,SAPS1,SUV420H2,SYT5,TAR…	0	rs631717	N	N
chr5:97074222-97121798	13	54	RIOK2	529461	rs6556998	N	N
chr14:20418096-20494558	8	51	RNASE2,RNASE3	0	rs10131167	N	Y
chr9:27523984-28326185	10	50	C9orf72,LINGO2	0	rs1343456	N	N
chr1:77547001-79259668	11	48	AK5,DNAJB4,ELTD1,FAM73A,FUBP1,GIPC2,IFI44,IFI44L,MGC27382,NEXN,PTGFR,USP33,ZZZ3	0	rs4650571	N	N
chr14:46529659-47347072	13	45	MDGA2	0	rs10484192	N	N
chr4:161277505-162380065	27	45	FSTL5	144434	rs11947069	N	N
chr14:21582956-22044096	184	43	DAD1	59551	rs17116039	N	N
chr8:123129597-123139233	6	40	HAS2AS	403483	rs7829762	N	N
chr3:186318776-186322146	3	39	C3orf70	0	rs9821588	N	N
chr7:36227168-38341222	57	37	ANLN,AOAH,EEPD1,ELMO1,EPDR1,GPR141,KIAA0895,MIR1200,SFRP4,STARD3NL,TARP,TXNDC3	0	rs2248839	N	N
chr8:137167653-138007684	104	36	KHDRBS3	438623	rs2610116	N	N
chr5:6745053-10497131	42	35	ADCY2,C5orf49,CCT5,CMBL,FAM173B,FASTKD3,LOC285692,MARCH6,MTRR,PAPD7,ROPN1L,SEMA5A,SNORD123,TAS2R1	0	rs7710548	N	N
chr13:83000441-83055928	18	35	SLITRK1	293416	rs4073952	N	N
chr4:145049356-145143848	6	34	GYPB	0	rs9799404	N	N
chr17:14210472-14998961	10	33	CDRT7	0	rs7212362	N	N
chr1:194861022-195163711	14	32	CFH,CFHR1,CFHR3,CFHR4	0	rs6657442	N	N
chr19:47821284-49572200	47	32	C19orf61,CADM4,CD177,ETHE1,IRGC,IRGQ,KCNN4,LOC100379224,LYPD3,LYPD5,PHLDB3,PLAUR,PRG1,PSG1,PSG10,PSG11,PSG2,PSG3,PSG4,PSG5,PSG6,PSG7,PSG8,PSG9,SRRM5,TEX101,XRCC1,ZFP112,ZNF155,ZNF221,ZNF222,ZNF223,ZNF224,ZNF225,ZNF226,ZNF227,ZNF230,ZNF233,ZNF234,ZNF235,ZNF283,ZNF284,ZNF404,ZNF428,ZNF45,ZNF575,ZNF576	0	rs11083692	N	N
chr7:23106465-23110722	4	28	KLHL7	1156	rs1006709	N	N
chr12:118471437-118475695	4	26	CCDC60	8203	rs11064831	N	N
chr7:34865760-34874311	3	24	NPSR1	0	rs10238983	N	N
chr1:109169467-109173397	3	23	AKNAD1	0	rs7551421	N	N
chr11:24867409-25677282	23	23	LUZP2	0	rs16914166	N	N
chr15:30297802-30302218	5	22	CHRNA7	49275	rs9672198	N	N
chr16:19862969-20619007	17	21	ACSM1,ACSM2A,ACSM2B,ACSM5,GP2,GPR139,PDILT,UMOD	0	rs4783392	N	N
chr19:61894736-61902598	3	21	ZNF835	18678	rs11084462	N	N
chr4:158949009-158950469	4	21	LOC340017	232264	rs7662544	N	N
chr14:102071579-106358708	110	20	ADAM6,ADSSL1,AHNAK2,AKT1,AMN,ASPG,BAG5,BRF1,BTBD6,C14orf153,C14orf180,C14orf2,C14orf73,C14orf79,C14orf80,CDC42BPB,CDCA4,CKB,CRIP1,CRIP2,EIF5,GPR132,INF2,JAG2,KIAA0125,KIAA0284,KIF26A,KLC1,LOC100133469,MARK3,MGC23270,MIR203,MTA1,NCRNA00226,NUDT14,PACS2,PLD4,PPP1R13B,RCOR1,SIVA1,SNORA28,TDRD9,TMEM121,TMEM179,TNFAIP2,TRAF3,TRMT61A,XRCC3,ZBTB42,ZFYVE21	0	rs1128880	N	N
chr4:153210505-153212191	3	20	FBXW7	249669	rs17028543	N	N
chr10:4427754-4428977	3	20	LOC100216001	253401	rs10904248	N	N
chr17:5365801-6272560	18	19	AIPL1,NLRP1,WSCD1	0	rs12940563	N	N
chr11:21145601-21173428	28	18	NELL1	0	rs10500898	N	N
chr14:85357100-85557882	15	18	FLRT2	193077	rs8012364	N	N
chr1:156486589-157340349	14	17	AIM2,CD1A,CD1B,CD1C,CD1E,IFI16,MNDA,OR10K1,OR10K2,OR10R2,OR10T2,OR10X1,OR10Z1,OR6K2,OR6K3,OR6K6,OR6N1,OR6N2,OR6P1,OR6Y1,PYHIN1,SPTA1	0	rs9804152	N	N
chr2:29495378-29496836	3	16	ALK	0	rs11897469	N	N
chr12:125549654-126152280	16	16	LOC100128554	26371	rs2541995	N	N
chr3:177371924-177390036	7	15	NAALADL2	365802	rs12495724	N	N
chr2:33611960-33633735	5	14	RASGRP3	0	rs17013272	N	N
chr4:54896881-55195952	7	14	KIT	22900	rs1389002	N	N
chr2:6215211-6224852	7	14	LOC400940	169396	rs16864810	N	N
chr14:62219014-64782173	27	13	AKAP5,C14orf50,CHURC1,ESR2,FNTB,GPHB5,GPX2,HSPA2,KCNH5,MAX,MTHFD1,PLEKHG3,PPP2R5E,RAB15,RHOJ,SGPP1,SPTB,SYNE2,WDR89,ZBTB1,ZBTB25	0	rs10148637	N	N
chr1:150552750-150819989	16	13	CRCT1,CRNN,FLG,FLG2,LCE3D,LCE3E,LCE5A	0	rs17659389	N	N
chr10:47013328-47122505	16	13	ANTXRL	5735	rs5019325	N	N
chr8:115711058-115851071	7	13	TRPS1	638829	rs6469536	N	N
chr22:19674884-24258629	382	12	ADORA2A,BCR,C22orf13,C22orf15,C22orf36,C22orf43,C22orf45,CABIN1,CCDC116,CHCHD10,CRYBB2,CRYBB3,CYTSA,DDT,DDTL,DERL3,FBXW4P1,FLJ39582,GGT1,GGT5,GGTLC2,GNAZ,GSTT1,GSTT2,GSTT2B,GSTTP1,GSTTP2,HIC2,IGLL1,IGLL3,IGLL5,KIAA1671,LOC391322,LOC400891,LOC644165,LOC648691,LOC91316,LOC96610,LRP5L,LZTR1,MAPK1,MGC16703,MIF,MIR130B,MIR301B,MIR650,MMP11,P2RX6,P2RX6P,PI4KAP2,PIWIL3,POM121L10P,POM121L1P,POM121L8P,POM…	0	rs435415	N	N
chr1:94643123-95340442	34	12	ABCD3,ALG14,CNN3,F3,SLC44A3	0	rs11165210	N	N
chr5:115120408-115645196	7	12	AP3S1,AQPEP,ATG12,CDO1,COMMD10	0	rs4921086	N	N
chr3:62585665-62689349	11	12	CADPS	0	rs542127	N	N
chr7:12990992-13700810	18	12	ETV1	196573	rs2041231	N	N
chr2:226292206-227821419	12	11	COL4A3,COL4A4,IRS1,RHBDD1	0	rs931725	N	N
chr8:8620519-9755688	14	11	ERI1,MFHAS1,MIR597,PPP1R3B,TNKS	0	rs959932	N	N
chr10:126179856-126182366	3	11	LHPP	0	rs7084985	N	N
chr16:52971231-52976802	5	11	IRX3	93352	rs12931564	N	N
chr18:68791618-68792198	3	10	NETO1	105828	rs4363934	N	N
chr1:185839646-185847926	4	10	PLA2G4A	614910	rs12075120	N	N
chr5:164877527-164889933	4	10	ODZ2	1754488	rs42675	N	N
chr1:21762093-22631408	29	9	ALPL,CDC42,CELA3A,CELA3B,HSPC157,HSPG2,LDLRAD2,RAP1GAP,USP48,WNT4	0	rs2982285	N	N
chr4:83263737-84237296	15	9	C4orf11,COPS4,ENOPH1,HNRNPD,HNRPDL,LIN54,MIR575,PLAC8,SCD5,SEC31A,THAP9,TMEM150C	0	rs4693496	N	N
chr20:14592379-16533314	118	9	KIF16B,MACROD2	0	rs1998086	N	N
chr4:188080720-188085069	4	9	FAT1	198739	rs10021486	N	N
chr9:84562724-84567047	4	9	RASEF	220090	rs11139754	N	N
chr1:229385301-229736450	9	8	C1orf124,C1orf131,EGLN1,EXOC8,GNPAT,TRIM67,TSNAX,TSNAX-DISC1	0	rs12070228	N	N
chr8:56965733-58806160	19	8	C8orf71,CHCHD7,IMPAD1,LYN,MOS,PENK,PLAG1,RPS20,SDR16C5,SNORD54	0	rs7835366	N	N
chr4:178137072-179661475	10	8	AGA,LOC285501,NEIL3	0	rs13137421	N	N
chr13:31426958-31433996	3	8	EEF1DP3	0	rs8002033	N	N
chr3:60043770-60392143	161	8	FHIT	0	rs7629068	N	N
chr11:122990654-125898284	49	7	ACRV1,C11orf61,CCDC15,CDON,CHEK1,DCPS,DDX25,EI24,ESAM,FAM118B,FEZ1,FOXRED1,GRAMD1B,HEPACAM,HEPN1,HYLS1,KIRREL3,NRGN,OR10G4,OR10G7,OR10G8,OR10G9,OR10S1,OR4D5,OR6M1,OR6T1,OR6X1,OR8A1,OR8B12,OR8B2,OR8B3,OR8B4,OR8B8,OR8D1,OR8D2,OR8D4,OR8G1,OR8G2,OR8G5,PANX3,PATE1,PATE2,PATE3,PATE4,PKNOX2,PUS3,ROBO3,ROBO4,RPUSD4,SCN3B,SIAE,SLC37A2,SPA17,SRPR,ST3GAL4,STT3A,TBRG1,TIRAP,TMEM218,TMEM225,VSIG2,VWA5A,ZNF202	0	rs11219971	N	N
chr17:35074961-35088067	5	7	PGAP3,PNMT,TCAP	0	rs2941504	N	N
chr8:106581657-107931173	17	7	ABRA,OXR1,ZFPM2	0	rs1864320	N	N
chr6:73242030-74471331	16	7	C6orf147,C6orf150,C6orf221,CD109,DDX43,DPPA5,EEF1A1,KCNQ5,KHDC1,KHDC1L,MTO1,OOEP,SLC17A5	0	rs7743912	N	N
chr2:35373678-37371231	51	7	C2orf56,CCDC75,CEBPZ,CRIM1,EIF2AK2,FEZ2,HEATR5B,PRKD3,STRN,SULT6B1,VIT	0	rs4670463	N	N
chr7:8431094-9505804	26	7	NXPH1	0	rs1034755	N	N
chr2:128743705-128773387	8	7	HS6ST1	0	rs17016070	N	N
chr13:75508128-75510358	5	7	LMO7	176123	rs10507846	N	N
chr6:30026078-32763196	110	6	ABCF1,AGER,AGPAT1,AIF1,APOM,ATF6B,ATP6V1G2,BAT1,BAT2,BAT3,BAT4,BAT5,BTNL2,C2,C4A,C4B,C6orf10,C6orf134,C6orf136,C6orf15,C6orf25,C6orf26,C6orf27,C6orf47,C6orf48,CCHCR1,CDSN,CFB,CLIC1,CSNK2B,CYP21A2,DDAH2,DDR1,DHX16,DOM3Z,DPCR1,EGFL8,EHMT2,FKBPL,FLOT1,GNL1,GPSM3,GTF2H4,HCG18,HCG22,HCG26,HCG27,HCG9,HCP5,HLA-B,HLA-C,HLA-DQA1,HLA-DQB1,HLA-DRA,HLA-DRB1,HLA-DRB5,HLA-DRB6,HLA-E,HLA-J,HLA-L,HSPA1A,HSPA1B,H…	0	rs9266845	N	N
chr21:44471849-46413564	88	6	ADARB1,AIRE,C21orf122,C21orf2,C21orf29,C21orf56,C21orf67,C21orf70,C21orf90,COL18A1,COL6A1,COL6A2,DNMT3L,FTCD,ICOSLG,ITGB2,KRTAP10-1,KRTAP10-10,KRTAP10-11,KRTAP10-12,KRTAP10-2,KRTAP10-3,KRTAP10-4,KRTAP10-5,KRTAP10-6,KRTAP10-7,KRTAP10-8,KRTAP10-9,KRTAP12-1,KRTAP12-2,KRTAP12-3,KRTAP12-4,LOC642852,LRRC3,NCRNA00162,NCRNA00175,PCBP3,PFKL,POFUT2,PTTG1IP,SLC19A1,SUMO3,TRPM2,UBE2G2	0	rs2838956	N	N
chr10:13096593-13428584	7	6	MCM10,OPTN,PHYH,SEPHS1,UCMA	0	rs579882	N	N
chr3:51625550-51663084	3	6	RAD54L2	0	rs4687592	N	N
chr13:56690719-58275096	23	6	PCDH17	0	rs9537776	N	N
chr3:152808580-153970730	28	6	AADAC,AADACL2,LOC201651,LOC401093,MBNL1,SUCNR1,TMEM14E	0	rs1803155	N	N
chr9:33415385-33419322	3	6	SUGT1P1	0	rs4879704	N	N
chr18:283519-292224	6	6	COLEC12	17132	rs599019	N	N
chr16:18163425-18174650	3	6	LOC339047	184806	rs7199186	N	N
chr3:5572285-6211038	21	6	EDEM1	335636	rs1355793	N	N
chr18:53225658-54845759	14	5	ALPK2,ATP8B1,FECH,MALT1,MIR122,NARS,NEDD4L,ONECUT2,ZNF532	0	rs17806239	N	N
chr17:60639256-61726150	21	5	APOH,AXIN2,CCDC46,RGS9	0	rs9899247	N	N
chr2:238705447-239082184	10	5	ASB1,ESPNL,HES6,ILKAP,KLHL30,LOC151174,LOC643387,PER2,TRAF3IP1	0	rs7601275	N	N
chr3:163613385-166772118	48	5	SI,SLITRK3	0	rs9857844	N	N
chr12:63304111-63436752	6	5	GNS,RASSF3	0	rs2682714	N	N
chr11:57729775-58216649	7	5	CNTF,LPXN,OR10Q1,OR10W1,OR1S1,OR5B12,OR5B17,OR5B2,OR5B21,OR5B3,ZFP91,ZFP91-CNTF	0	rs948559	N	N
chr1:208377590-209664895	15	5	C1orf133,C1orf97,HHAT,KCNH1,RCOR3,SERTAD4,SYT14,TRAF5	0	rs926578	N	N
chr1:62210460-62542475	7	5	INADL,KANK4,L1TD1	0	rs11801995	N	N
chr5:103471055-105717031	38	5	RAB9BP1	0	rs7701212	N	N
chr6:108708879-108719760	4	5	LACE1	3031	rs539630	N	N
chr13:18880162-18886302	3	5	TPTE2	8719	rs9551445	N	N
chr18:56268409-56271952	4	5	MC4R	77428	rs2156337	N	N
chr8:111185324-112385239	10	5	KCNV1	129189	rs12681617	N	N
chr11:37645003-39575609	62	5	LRRC4C	516720	rs1435154	N	N
chr5:92038194-92065977	4	5	FLJ42709	704844	rs7735987	N	N
chr8:13643548-18905763	141	4	ASAH1,CNOT7,EFHA2,FGF20,FGL1,MIR383,MSR1,MTMR7,MTUS1,NAT1,NAT2,PCM1,PDGFRL,PSD3,SGCZ,SLC7A2,TUSC3,VPS37A,ZDHHC2	0	rs2898420	N	N
chr5:33456755-35098375	10	4	ADAMTS12,AGXT2,AMACR,BRIX1,C1QTNF3,DNAJC21,PRLR,RAD1,RAI14,RXFP3,SLC45A2,TARS,TTC23L	0	rs11956689	N	N
chr13:36052085-37846851	45	4	ALG5,C13orf36,CSNK1A1L,EXOSC8,FAM48A,POSTN,RFXAP,SMAD9,TRPC4,UFM1	0	rs7334289	N	N
chr15:77336617-78028101	8	4	ANKRD34C,C15orf37,KIAA1024,MTHFS,ST20,TMED3	0	rs1032975	N	N
chr17:31096668-31110080	5	4	GAS2L2	0	rs11650416	N	N
chr8:95803890-95813642	3	4	DPY19L4	0	rs12176630	N	N
chr11:50324914-51171349	15	4	LOC646813	0	rs8189213	N	N
chr12:18354758-19321899	14	4	CAPZA3,PIK3C2G,PLCZ1,PLEKHA5	0	rs10841048	N	N
chr18:3559620-4325455	6	4	DLGAP1,FLJ35776	0	rs681056	N	N
chr12:31686475-32277681	13	4	AMN1,BICD1,C12orf35,C12orf72,H3F3C	0	rs7314087	N	N
chr20:57735790-57741780	5	4	PHACTR3	0	rs6027062	N	N
chr7:131426287-131430795	3	4	PLXNA4	27836	rs1567858	N	N
chr13:24469233-24477336	3	4	TPTE2P1	28626	rs10507341	N	N
chr10:6694791-6702141	5	4	PRKCQ	32547	rs7907836	N	N
chr5:101946347-101961386	6	4	SLCO6A1	83728	rs3105235	N	N
chr9:11673392-12371912	179	4	TYRP1	311474	rs1446268	N	N
chr5:20474012-20479457	3	4	CDH18	449902	rs13186243	N	N
chr20:41871581-45788999	28	3	ACOT8,ADA,C20orf111,C20orf123,C20orf165,CD40,CDH22,CTSA,DBNDD2,DNTTIP1,ELMO2,EYA2,FITM2,GDAP1L1,HNF4A,JPH2,KCNK15,KCNS1,LOC100131496,LOC100240726,MATN4,MMP9,NCOA3,NCOA5,NEURL2,PABPC1L,PCIF1,PI3,PIGT,PKIG,PLTP,R3HDML,RBPJL,RIMS4,SDC4,SEMG1,SEMG2,SERINC3,SLC12A5,SLC13A3,SLC2A10,SLC35C2,SLPI,SNX21,SPINLW1,SPINT3,SPINT4,STK4,SULF2,SYS1,SYS1-DBNDD2,TNNC2,TOMM34,TOX2,TP53RK,TP53TG5,TTPAL,UBE2C,WFDC10A,…	0	rs2029230	N	N
chr22:48202636-49512530	33	3	ADM2,ALG12,ARSA,BRD1,C22orf34,C22orf41,CHKB,CHKB-CPT1B,CPT1B,CRELD2,FAM116B,HDAC10,IL17REL,KLHDC7B,LMF2,LOC100144603,LOC90834,MAPK11,MAPK12,MAPK8IP2,MIOX,MLC1,MOV10L1,NCAPH2,ODF3B,PANX2,PIM3,PLXNB2,SAPS2,SBF1,SCO2,SELO,SHANK3,TRABD,TTLL8,TUBGCP6,TYMP,ZBED4	0	rs2295226	N	N
chr10:70286205-70888100	8	3	DDX21,DDX50,HK1,HKDC1,KIAA1279,SRGN,STOX1,SUPV3L1,TACR2,TSPAN15,VPS26A	0	rs17470053	N	N
chr1:176926556-179399898	28	3	ABL2,ACBD6,ANGPTL1,C1orf125,CEP350,FAM163A,FAM20B,FLJ23867,IER5,KIAA1614,LHX4,MR1,NPHS2,QSOX1,RALGPS2,SOAT1,STX6,TDRD5,TOR1AIP1,TOR1AIP2,TOR3A,XPR1	0	rs12141498	N	N
chr19:53806048-53900677	8	3	CA11,DBP,FAM83E,FUT2,NTN5,RPL18,SEC1,SPHK2	0	rs16982241	N	N
chr3:191215300-192555922	17	3	CCDC50,CLDN1,CLDN16,IL1RAP,LEPREL1,LOC647309,OSTN,SNAR-I,TMEM207,UTS2D	0	rs6769238	N	N
chr6:43348368-44632151	13	3	AARS2,ABCC10,C6orf154,C6orf223,CAPN11,CDC5L,CRIP3,DLK2,GTPBP2,HSP90AB1,LOC100132354,MAD2L1BP,MRPL14,MRPS18A,NFKBIE,POLH,POLR1C,RSPH9,SLC22A7,SLC29A1,SLC35B2,SPATS1,TCTE1,TJAP1,TMEM151B,TMEM63B,TTBK1,VEGFA,XPO5,YIPF3,ZNF318	0	rs6915523	N	N
chr4:70068226-71767710	25	3	AMBN,AMTN,C4orf35,C4orf40,C4orf7,CSN1S1,CSN1S2A,CSN1S2B,CSN2,CSN3,ENAM,HTN1,HTN3,IGJ,MUC7,ODAM,PROL1,SMR3A,SMR3B,STATH,SULT1B1,SULT1E1,UGT2A1,UGT2A2,UGT2B11,UGT2B28,UGT2B4	0	rs7676735	N	N
chr19:18561047-18605288	4	3	C19orf60,CRLF1,TMEM59L	0	rs7250623	N	N
chr2:183119989-184842482	25	3	DNAJC10,DUSP19,FRZB,NCKAP1,NUP35	0	rs1037619	N	N
chr11:79655019-83153651	31	3	ANKRD42,C11orf82,CCDC90B,DLG2,FAM181B,PCF11,PRCP,RAB30,SNORA70E	0	rs1945898	N	N
chr16:68866738-69298208	14	3	AARS,COG4,DDX19A,DDX19B,FUK,IL34,MTSS1L,SF3B3,SNORD111,SNORD111B,ST3GAL2,VAC14	0	rs4985416	N	N
chr1:27944423-28614909	14	3	ATPIF1,C1orf38,DNAJC8,EYA3,FAM76A,LOC653566,MED18,PHACTR4,PPP1R8,PTAFR,RPA2,SCARNA1,SESN2,SMPDL3B,STX12,XKR8	0	rs10794514	N	N
chr9:20343227-20381116	5	3	MLLT3	0	rs3780828	N	N
chr1:187001959-190639297	68	3	FAM5C,RGS18,RGS21	0	rs7515434	N	N
chr10:67670706-68859895	77	3	CTNNA3,LRRTM3	0	rs2631208	N	N
chr10:57699215-58606559	26	3	ZWINT	0	rs11005496	N	N
chr9:23244622-23823710	7	3	ELAVL2	0	rs10966093	N	N
chr7:78321147-79082388	17	3	MAGI2	0	rs7798423	N	N
chr2:73753837-73770180	4	3	ALMS1P	0	rs12620091	N	N
chr12:945143-1056227	8	3	ERC1	0	rs10744732	N	N
chr3:58528200-58536588	3	3	FAM107A	0	rs6798348	N	N
chr18:63257384-65487173	131	3	CCDC102B,DOK6,DSEL,TMX3	0	rs4891718	N	N
chr3:144903911-144904261	3	3	SLC9A9	0	rs1597081	N	N
chr5:141998044-142000692	5	3	FGF1	0	rs10070885	N	N
chr6:119487837-119492956	3	3	FAM184A	0	rs811109	N	N
chr13:52255924-52260696	4	3	MIR759	21490	rs235786	N	N
chr2:126070212-127047424	8	3	GYPC	82730	rs13431384	N	N
chr2:139617176-140236178	6	3	LOC647012	243962	rs1816603	N	N
chr14:97201697-97207855	3	3	C14orf64	253845	rs234177	N	N
chr8:83326082-83456427	9	3	SNX16	409006	rs1031874	N	N
chr18:1771336-1970668	26	3	C18orf2	421706	rs12607691	N	N
chr16:364278-4659982	187	2	ABCA17P,ABCA3,ADCY9,AMDHD2,ATP6V0C,BAIAP3,BTBD12,C16orf11,C16orf13,C16orf42,C16orf5,C16orf59,C16orf73,C16orf79,C16orf90,C16orf91,C1QTNF8,CACNA1H,CASKIN1,CCDC154,CCDC64B,CCDC78,CCNF,CEMP1,CHTF18,CLCN7,CLDN6,CLDN9,CLUAP1,CORO7,CRAMP1L,CREBBP,DCI,DECR2,DNAJA3,DNASE1,DNASE1L2,E4F1,EME2,FAHD1,FAM100A,FAM173A,FAM195A,FBXL16,FLJ42627,FLYWCH1,FLYWCH2,GFER,GLIS2,GNG13,GNPTG,HAGH,HAGHL,HCFC1R1,HMOX2,HN1L,H…	0	rs2038128	N	N
chr1:9514086-12836483	101	2	AADACL3,AADACL4,AGTRAP,ANGPTL7,APITD1,C1orf127,C1orf158,C1orf187,C1orf200,CASZ1,CLCN6,CLSTN1,CORT,CTNNBIP1,DFFA,DHRS3,EXOSC10,FBXO2,FBXO44,FBXO6,HNRNPCL1,KIAA2013,KIF1B,LOC649330,LZIC,MAD2L2,MASP2,MFN2,MIIP,MTHFR,MTOR,NMNAT1,NPPA,NPPB,PEX14,PGD,PIK3CD,PLOD1,PRAMEF1,PRAMEF11,PRAMEF12,PTCHD2,RBP7,SLC25A33,SNORA59A,SNORA59B,SRM,TARDBP,TMEM201,TNFRSF1B,TNFRSF8,UBE4B,UBIAD1,VPS13D	0	rs607941	N	N
chr4:820601-3467968	54	2	ADD1,C4orf10,C4orf42,C4orf44,C4orf48,CRIPAK,CTBP1,DGKQ,DOK7,FAM193A,FAM53A,FGFR3,FGFRL1,GAK,GRK4,HAUS3,HGFAC,HTT,IDUA,KIAA1530,LETM1,LOC100130872,LOC100130872-SPON2,MAEA,MFSD10,MIR943,MXD4,NAT8L,NOP14,POLN,RGS12,RNF212,RNF4,SCARNA22,SH3BP2,SLBP,SLC26A1,SPON2,TACC3,TMEM129,TMEM175,TNIP2,WHSC1,WHSC2,ZFYVE28	0	rs7694083	N	N
chr1:31606293-36304903	69	2	ADC,AK2,BAI2,BSDC1,C1orf212,C1orf216,C1orf91,C1orf94,CCDC28B,CLSPN,COL16A1,CSMD2,DCDC2B,DLGAP3,EIF2C1,EIF2C3,EIF2C4,EIF3I,FABP3,FAM167B,FNDC5,GJA4,GJB3,GJB4,GJB5,HCRTR1,HDAC1,HMGB4,HPCA,IQCC,KHDRBS1,KIAA0319L,KIAA1522,KPNA6,LCK,LOC100128071,LOC284551,MARCKSL1,MTMR9L,NCDN,PEF1,PHC2,PSMB2,PTP4A2,RBBP4,RNF19B,S100PBP,SERINC2,SFPQ,SPOCD1,SYNC,TFAP2E,TINAGL1,TMEM39B,TMEM54,TRIM62,TSSK3,TXLNA,YARS,ZBTB…	0	rs6425813	N	N
chr1:15577659-16670343	83	2	AGMAT,ARHGEF19,C1orf144,C1orf64,C1orf89,CASP9,CELA2A,CELA2B,CLCNKA,CLCNKB,CROCCL2,CTRC,DDI2,DNAJC16,EFHD2,EPHA2,FAM131C,FBLIM1,FBXO42,FHAD1,FLJ37453,HSPB7,NECAP2,PLEKHM2,RSC1A1,SLC25A34,SPATA21,SPEN,TMEM82,UQCRHL,ZBTB17	0	rs2271545	N	N
chr10:87944582-89402555	11	2	AGAP11,BMPR1A,C10orf116,FAM22A,FAM22D,FAM25A,FAM35A,GLUD1,GRID1,LDB3,LOC439994,LOC728190,MINPP1,MIR346,MMRN2,OPN4,SNCG,WAPAL	0	rs4934243	N	N
chr1:5961841-7022247	38	2	ACOT7,CAMTA1,CHD5,DNAJC11,ESPN,GPR153,HES2,HES3,ICMT,KCNAB2,KLHL21,NOL9,NPHP4,PHF13,PLEKHG5,RNF207,RPL22,TAS1R1,THAP3,TNFRSF25,ZBTB48	0	rs277672	N	N
chr9:97962887-99916105	20	2	ANP32B,C9orf156,C9orf21,CDC14B,CTSL2,FAM22G,FOXE1,HABP4,HEMGN,HIATL2,HSD17B3,KIAA1529,LOC286359,LOC340508,LOC441454,LOC441455,NANS,NCBP1,SLC35D2,TDRD7,TMOD1,TRIM14,TSTD2,XPA,ZNF322B,ZNF367,ZNF510,ZNF782	0	rs3758299	N	N
chr15:60890871-63408494	33	2	ANKDD1A,APH1B,CA12,CILP,CLPX,CSNK1G1,DAPK2,FAM96A,FBXL22,HERC1,IGDCC3,KBTBD13,KIAA0101,LACTB,LOC390595,MIR1272,MIR190,MTFMT,OAZ2,OSTBETA,PARP16,PDCD7,PIF1,PLEKHO2,PPIB,RAB8B,RASL12,RBPMS2,RPS27L,SNX1,SNX22,SPG21,TLN2,TPM1,TRIP4,USP3,ZNF609	0	rs1567985	N	N
chr17:17637480-19278626	14	2	ALKBH5,ATPAF2,B9D1,C17orf39,CCDC144B,DRG2,EPN2,EVPLL,FAM106A,FAM18B,FAM83G,FBXW10,FLII,FOXO3B,GRAP,GRAPL,LGALS9C,LLGL1,LOC220594,LOC339240,LRRC48,MAPK7,MFAP4,MIR1180,MIR33B,MYO15A,PRPSAP2,RAI1,RNF112,SHMT1,SLC5A10,SMCR7,SMCR8,SREBF1,TBC1D28,TOM1L2,TOP3A,TRIM16L,ZNF286B	0	rs2245430	N	N
chr20:59727064-61895105	69	2	ADRM1,ARFGAP1,ARFRP1,BHLHE23,BIRC7,C20orf11,C20orf151,C20orf166,C20orf195,C20orf20,C20orf200,CABLES2,CDH4,CHRNA4,COL20A1,COL9A3,DIDO1,DPH3B,EEF1A2,FLJ16779,GATA5,GMEB2,GTPBP5,HAR1A,HAR1B,HRH3,KCNQ2,LAMA5,LIME1,LOC100127888,LOC100144597,LOC63930,LSM14B,MIR1-1,MIR124-3,MIR1257,MIR133A2,NCRNA00029,NKAIN4,NTSR1,OGFR,OSBPL2,PPDPF,PRIC285,PSMA7,PTK6,RPS21,RTEL1,SLC17A9,SLC2A4RG,SLCO4A1,SRMS,SS18L1,STMN…	0	rs3915568	N	N
chr17:3010392-4160754	25	2	ANKFY1,ASPA,ATP2A3,C17orf85,CAMKK1,CTNS,CYB5D2,GSG2,ITGAE,OR1A1,OR1A2,OR1E1,OR1E2,OR3A1,OR3A2,OR3A3,OR3A4,P2RX1,P2RX5,SHPK,SPATA22,TAX1BP3,TMEM93,TRPV1,TRPV3,UBE2G1,ZZEF1	0	rs9897822	N	N
chr13:22325749-23388921	20	2	C1QTNF9B,MIPEP,PCOTH,SACS,SGCG,TNFRSF19	0	rs7992417	N	N
chr19:38131027-38599376	13	2	C19orf40,CCDC123,CEBPA,CEBPG,GPATCH1,LOC80054,LRP3,PEPD,RHPN2,SLC7A10,WDR88	0	rs17570	N	N
chr5:194659-1265357	20	2	AHRR,BRD9,C5orf55,CCDC127,CEP72,EXOC3,LOC100310782,LOC25845,LRRC14B,NKD2,PDCD6,PLEKHG4B,SDHA,SLC12A7,SLC6A19,SLC9A3,TPPP,TRIP13,ZDHHC11	0	rs3828569	N	N
chr2:162949093-165878319	27	2	COBLL1,FIGN,GRB14,KCNH7,SCN2A,SCN3A,SLC38A11,SNORA70F	0	rs13033944	N	N
chr14:43575763-45057446	33	2	C14orf106,C14orf28,FAM179B,FANCM,FKBP3,FSCB,KLHL28,PRPF39,SNORD127	0	rs10484170	N	N
chr12:130296270-131678218	67	2	DDX51,EP400,EP400NL,FBRSL1,GALNT9,LOC100130238,MMP17,NOC4L,PUS1,SFRS8,SNORA49,ULK1	0	rs10128884	N	N
chr9:4619595-5451379	29	2	AK3,C9orf46,C9orf68,CD274,CDC37L1,INSL4,INSL6,JAK2,MIR101-2,PPAPDC2,RCL1,RLN1,RLN2	0	rs7848509	N	N
chr8:144619949-145247517	27	2	BREA2,C8orf73,CYC1,EEF1D,EPPK1,EXOSC4,FAM83H,GPAA1,GRINA,GSDMD,KIAA1875,LOC100130274,MAF1,MAPK15,MIR661,MIR937,NAPRT1,NRBP2,OPLAH,PARP10,PLEC,PUF60,PYCRL,SCRIB,SHARPIN,SPATC1,TIGD5,TSTA3,ZC3H3,ZNF623,ZNF707	0	rs4873809	N	N
chr7:66058881-68254046	17	2	C7orf42,PMS2L4,SBDS,STAG3L4,TYW1	0	rs12698621	N	N
chr10:26897445-28611866	47	2	ABI1,ACBD5,ANKRD26,ARMC4,C10orf50,LOC387646,LOC731789,MASTL,MKX,MPP7,NCRNA00202,PDSS1,PTCHD3,RAB18,YME1L1	0	rs606448	N	N
chr6:64978453-70290602	72	2	BAI3,EYS,MCART3P	0	rs10498830	N	N
chr10:73610497-74705263	21	2	ANAPC16,ASCC1,CBARA1,CCDC109A,DDIT4,DNAJB12,DNAJC9,ECD,FAM149B1,MRPS16,NUDT13,OIT3,P4HA1,PLA2G12B,TTC18	0	rs7918833	N	N
chr7:86428289-89374294	21	2	ABCB1,ABCB4,ADAM22,C7orf23,CROT,DBF4,DMTF1,KIAA1324L,MGC26647,RUNDC3B,SLC25A40,SRI,STEAP4,TP53TG1,ZNF804B	0	rs1990020	N	N
chr4:90645346-94791887	34	2	FAM190A,GRID2,MMRN1,SNCA,TMSL3	0	rs7676210	N	N
chr18:25527831-26830531	18	2	DSC3,MIR302F	0	rs8088610	N	N
chr15:83749713-85785363	32	2	AGBL1,AKAP13,KLHL25,MIR1276	0	rs2937947	N	N
chr15:28723577-29172089	16	2	MIR211,MTMR10,MTMR15,TRPM1	0	rs17815804	N	N
chr19:20072540-21637457	24	2	LOC284441,ZNF429,ZNF430,ZNF431,ZNF486,ZNF493,ZNF626,ZNF708,ZNF714,ZNF737,ZNF738,ZNF826,ZNF85,ZNF90	0	rs7254995	N	N
chr8:142512205-143415147	12	2	FLJ43860,NCRNA00051,TSNARE1	0	rs7816220	N	N
chr13:40314221-40332948	3	2	SUGT1L1	0	rs4941999	N	N
chr17:1480288-1496856	4	2	RILP,SCARF1	0	rs4790250	N	N
chr2:203004035-203370024	6	2	BMPR2,FAM117B,ICA1L	0	rs4675278	N	N
chr5:138828085-138837166	3	2	TMEM173	0	rs13181561	N	N
chr12:61077372-61088910	5	2	USP15	0	rs11174461	N	N
chr7:64316996-64593616	28	2	INTS4L1,ZNF92	0	rs10259348	N	N
chr3:12425354-12445314	5	2	PPARG	0	rs13099634	N	N
chr5:94963432-94972889	3	2	ARSK	0	rs17084933	N	N
chr3:133215110-133320767	10	2	CPNE4	0	rs9847058	N	N
chr11:70959508-71307874	7	2	DEFB108B,FAM86C,KRTAP5-11,LOC100133315	0	rs3888289	N	N
chr11:55116789-56104212	67	2	OR10AG1,OR4C11,OR4C6,OR4P4,OR4S2,OR5AS1,OR5D13,OR5D14,OR5D16,OR5D18,OR5F1,OR5I1,OR5J2,OR5L1,OR5L2,OR5M10,OR5M11,OR5M3,OR5M8,OR5M9,OR5R1,OR5T1,OR5T2,OR5T3,OR5W2,OR7E5P,OR8H1,OR8H2,OR8H3,OR8I2,OR8J1,OR8J3,OR8K1,OR8K3,OR8K5,OR8U1,OR8U8,SPRYD5	0	rs9665861	N	N
chr11:108891063-109667640	11	2	RDX,ZC3H12C	0	rs2358190	N	N
chr14:98248060-98263340	6	2	C14orf177	0	rs1543422	N	N
chr6:101124753-101185439	10	2	ASCC3	0	rs240113	N	N
chr5:26049058-29656027	47	2	CDH9	0	rs12173196	N	N
chr4:186479227-186742187	16	2	ANKRD37,C4orf47,CCDC110,LRP2BP,PDLIM3,SNX25,UFSP2	0	rs6833729	N	N
chr10:94650113-94651073	3	2	EXOC6	0	rs7915463	N	N
chr3:181850559-181856917	3	2	CCDC39	0	rs3860513	N	N
chr7:80263794-80266426	3	2	SEMA3C	0	rs3807109	N	N
chr13:79628954-81416252	13	2	SPRY2	0	rs7331125	N	N
chr2:77866776-79192437	11	2	REG1B,REG3G,SNAR-H	0	rs17015375	N	N
chr8:92192384-92243291	5	2	LRRC69	0	rs11785003	N	N
chr20:19850817-19855740	6	2	RIN2	0	rs369005	N	N
chr2:40912669-42120932	34	2	PKDCC	7733	rs2161070	N	N
chr17:68609128-68613568	3	2	SLC39A11	8680	rs2172542	N	N
chr3:198795025-198798845	3	2	BDH1	10434	rs9841534	N	N
chr21:35989183-35996835	5	2	MIR802	18048	rs2242776	N	N
chr18:5918434-5922670	4	2	L3MBTL4	22035	rs4798416	N	N
chr5:135776766-135823058	7	2	TRPC7	47703	rs346660	N	N
chr19:24187994-24248960	4	2	LOC100101266	49905	rs2160749	N	N
chr20:22273574-22275414	4	2	LOC284788	53557	rs1155011	N	N
chr2:116377189-116378779	3	2	DPP10	58395	rs10496511	N	N
chr14:57203459-57211736	4	2	SLC35F4	70091	rs7140381	N	N
chr5:41622162-41636408	8	2	PLCXD3	75675	rs600137	N	N
chr5:168748540-168749079	3	2	SLIT3	87829	rs17071187	N	N
chr5:52017897-52022995	3	2	PELO	96536	rs350454	N	N
chr8:50825036-50838272	3	2	SNTG1	148878	rs13251494	N	N
chr8:24047588-24055027	3	2	ADAM28	152498	rs6996722	N	N
chr8:832000-884193	14	2	ERICH1	160774	rs17740061	N	N
chr2:83104124-83139248	4	2	LOC1720	165720	rs17023054	N	N
chr8:76445199-76448650	4	2	HNF4G	166108	rs7822381	N	N
chr8:70364259-70368717	4	2	SULF1	172696	rs283319	N	N
chr19:32615675-32770985	7	2	LOC148189	202257	rs8189785	N	N
chr8:66087502-66094643	3	2	CYP7B1	213600	rs4478612	N	N
chr10:41756307-41823188	3	2	LOC441666	324132	rs10908977	N	N
chr9:26404524-26407858	3	2	C9orf82	422826	rs430072	N	N
chr6:19154709-19166671	4	2	MIR548A1	474619	rs6459644	N	N
chr1:105966387-106000090	9	2	MIR548H3	489585	rs4623759	N	N
chr1:83084423-83574357	7	2	TTLL7	533288	rs876339	N	N
chr16:62143991-62696633	18	2	CDH11	841551	rs10500477	N	N
chr3:105183599-105605364	8	2	ALCAM	963039	rs12498014	N	N
chr11:237986-5029677	124	1	ANO9,AP2A2,ART1,ART5,ASCL2,ATHL1,B4GALNT4,BRSK2,C11orf21,C11orf35,C11orf36,C11orf40,CARS,CD151,CD81,CDHR5,CDKN1C,CEND1,CHID1,CHRNA10,CTSD,DEAF1,DRD4,DUSP8,EFCAB4A,EPS8L2,FAM99A,FAM99B,H19,HRAS,IFITM1,IFITM2,IFITM3,IFITM5,IGF2,IGF2AS,INS,INS-IGF2,IRF7,KCNQ1,KCNQ1DN,KCNQ1OT1,KRTAP5-1,KRTAP5-2,KRTAP5-3,KRTAP5-4,KRTAP5-5,KRTAP5-6,LOC100133545,LOC143666,LOC255512,LOC338651,LOC402778,LOC650368,LRDD,LRR…	0	rs11602013	N	N
chr12:50723758-51783965	21	1	C12orf44,EIF4B,IGFBP6,KRT1,KRT18,KRT2,KRT3,KRT4,KRT5,KRT6A,KRT6B,KRT6C,KRT7,KRT71,KRT72,KRT73,KRT74,KRT75,KRT76,KRT77,KRT78,KRT79,KRT8,KRT80,KRT81,KRT82,KRT83,KRT84,KRT85,KRT86,LOC283404,NR4A1,SOAT2,SPRYD3,TENC1	0	rs1732285	N	N
chr19:327382-4045775	105	1	ABCA7,ADAMTSL5,ADAT3,AES,AMH,AP3D1,APBA3,APC2,ARID3A,ATCAY,ATP5D,ATP8B3,AZU1,BSG,BTBD2,C19orf20,C19orf21,C19orf22,C19orf23,C19orf24,C19orf25,C19orf26,C19orf28,C19orf29,C19orf34,C19orf35,C19orf36,C19orf6,C19orf71,C19orf77,C2CD4C,CDC34,CELF5,CFD,CIRBP,CNN2,CSNK1G2,DAPK3,DAZAP1,DIRAS1,DOHH,DOT1L,EEF2,EFNA2,ELANE,FAM108A1,FGF22,FSTL3,FZR1,GADD45B,GAMT,GIPC3,GNA11,GNA15,GNG7,GPX4,GRIN3B,GZMM,HCN2,HMG2…	0	rs739883	N	N
chr9:135121009-139070172	81	1	ABCA2,ABO,ADAMTS13,ADAMTSL2,AGPAT2,BRD3,C8G,C9orf116,C9orf139,C9orf142,C9orf163,C9orf172,C9orf69,C9orf7,C9orf86,C9orf96,CAMSAP1,CARD9,CLIC3,COL5A1,DBH,DNLZ,EDF1,EGFL7,ENTPD2,FAM163B,FAM69B,FBXW5,FCN1,FCN2,FUT7,GLT6D1,GPSM1,INPP5E,KCNT1,KIAA0649,KIAA1984,LCN1,LCN10,LCN12,LCN15,LCN6,LCN8,LCN9,LCNL1,LHX3,LOC100131193,LOC26102,MAMDC4,MED22,MIR126,MRPS2,NACC2,NCRNA00094,NOTCH1,NPDC1,OBP2A,OLFM1,PAEP,P…	0	rs3124607	N	N
chr17:36763744-37976627	14	1	ACLY,ATP6V0A1,CNP,COASY,DHX58,DNAJC7,EIF1,FKBP10,GAST,GHDC,HAP1,HCRT,HSD17B1,HSPB9,JUP,KAT2A,KCNH4,KLHL10,KLHL11,KRT13,KRT14,KRT15,KRT16,KRT17,KRT19,KRT31,KRT32,KRT33B,KRT34,KRT35,KRT36,KRT37,KRT38,KRT42P,KRT9,MLX,NAGLU,NKIRAS2,NT5C3L,PTRF,RAB5C,SC65,STAT3,STAT5A,STAT5B,TTC25	0	rs7209138	N	N
chr19:43944078-46693050	24	1	ADCK4,AKT2,ATP5SL,AXL,B3GNT8,B9D2,BCKDHA,BLVRB,C19orf47,C19orf54,C19orf69,CCDC97,CLC,CNTD2,CYP2A13,CYP2A6,CYP2A7,CYP2B6,CYP2B7P1,CYP2F1,CYP2S1,DLL3,DYRK1B,ECH1,EGLN2,EID2,EID2B,EXOSC5,FBL,FBXO17,FBXO27,FCGBP,GMFG,HIPK4,HNRNPL,HNRNPUL1,IL28A,IL28B,IL29,ITPKC,LEUTX,LGALS13,LGALS14,LGALS4,LGALS7,LGALS7B,LOC100129935,LOC400696,LRFN1,LTBP4,MAP3K10,MED29,MIA,MIR641,MRPS12,NCCRP1,NFKBIB,NUMBL,PAF1,PAK4,…	0	rs1129156	N	N
chr15:39921593-42811971	24	1	ADAL,B2M,C15orf63,CAPN3,CASC4,CATSPER2,CATSPER2P1,CCNDBP1,CDAN1,CKMT1A,CKMT1B,CTDSPL2,EHD4,EIF3J,ELL3,EPB42,FRMD5,GANC,HAUS2,JMJD7-PLA2G4B,LCMT2,LOC728758,LRRC57,MAP1A,MFAP1,MIR1282,MIR627,PATL2,PDIA3,PLA2G4B,PLA2G4D,PLA2G4E,PLA2G4F,PPIP5K1,SERF2,SERINC4,SNAP23,SPG11,SPTBN5,STARD9,STRC,TGM5,TGM7,TMEM62,TMEM87A,TP53BP1,TTBK2,TUBGCP4,UBR1,VPS39,WDR76,ZFP106,ZSCAN29	0	rs6493077	N	N
chr19:54981671-56822931	17	1	ACPT,AKT1S1,AP2A1,ASPDH,ATF5,C19orf41,C19orf48,C19orf63,C19orf75,CD33,CEACAM18,CLDND2,CLEC11A,CTU1,ETFB,FAM71E1,FLJ26850,FUZ,GPR32,IGLON5,IL4I1,JOSD2,KCNC3,KLK1,KLK10,KLK11,KLK12,KLK13,KLK14,KLK15,KLK2,KLK3,KLK4,KLK5,KLK6,KLK7,KLK8,KLK9,KLKP1,LIM2,LOC100129083,LRRC4B,MED25,MYBPC2,MYH14,NAPSA,NAPSB,NKG7,NR1H2,NUP62,PNKP,POLD1,PTOV1,SHANK1,SIGLEC10,SIGLEC11,SIGLEC12,SIGLEC16,SIGLEC5,SIGLEC6,SIGLEC7…	0	rs4802740	N	N
chr1:152783202-154649094	16	1	ADAM15,ADAR,ARHGEF2,ASH1L,BGLAP,C1orf104,C1orf182,C1orf61,C1orf85,CCT3,CHRNB2,CKS1B,CLK2,DAP3,DCST1,DCST2,DPM3,EFNA1,EFNA3,EFNA4,FAM189B,FDPS,FLAD1,GBA,GBAP1,GON4L,HCN3,KCNN3,KIAA0907,KRTCAP2,LENEP,LMNA,LOC645676,MEX3A,MIR555,MIR92B,MSTO1,MSTO2P,MTX1,MUC1,PAQR6,PBXIP1,PKLR,PMF1,PMVK,PYGO2,RAB25,RAG1AP1,RHBG,RIT1,ROBLD3,RUSC1,RXFP4,SCAMP3,SCARNA4,SEMA4A,SHC1,SLC25A44,SMG5,SNORA42,SSR2,SYT11,TDRD10…	0	rs9628662	N	N
chr17:75500655-78634366	40	1	AATK,ACTG1,ANAPC11,ARHGDIA,ARL16,ASPSCR1,AZI1,B3GNTL1,BAHCC1,BAIAP2,C17orf101,C17orf55,C17orf56,C17orf62,C17orf70,C17orf89,C17orf90,CARD14,CCDC137,CCDC40,CCDC57,CD7,CHMP6,CSNK1D,DCXR,DUS1L,DYSFIP1,EIF4A3,FASN,FLJ35220,FLJ90757,FN3K,FN3KRP,FOXK2,FSCN2,GAA,GPS1,HEXDC,HGS,LOC100294362,LOC388428,LOC92659,LRRC45,MAFG,METRNL,MIR1250,MIR338,MIR657,MRPL12,MYADML2,NARF,NOTUM,NPB,NPLOC4,NPTX1,P4HB,PCYT2,PD…	0	rs4969481	N	N
chr11:65663110-67306971	29	1	ACTN3,ACY3,ADRBK1,AIP,ALDH3B2,ANKRD13D,B3GNT1,BBS1,BRMS1,C11orf80,C11orf86,CABP2,CABP4,CARNS1,CCDC87,CCS,CD248,CDK2AP2,CLCF1,CNIH2,CORO1B,CTSF,DPP3,GPR152,GSTP1,KDM2A,KLC2,LOC100130987,LRFN4,MRPL11,NDUFV1,NPAS4,NUDT8,PACS1,PC,PELI3,PITPNM1,POLD4,PPP1CA,PTPRCAP,RAB1B,RAD9A,RBM14,RBM4,RBM4B,RCE1,RHOD,RIN1,RPS6KB2,SLC29A2,SPTBN2,SSH3,SYT12,TBC1D10C,TBX10,TMEM134,TMEM151A,YIF1A,ZDHHC24	0	rs1625032	N	N
chr16:27248560-29071527	16	1	APOB48R,ATP2A1,ATXN2L,CCDC101,CD19,CLN3,EIF3C,EIF3CL,GSG1L,GTF3C1,IL21R,IL27,IL4R,KIAA0556,LAT,NFATC2IP,NUPR1,RABEP2,RRN3P2,SBK1,SH2B1,SPNS1,SULT1A1,SULT1A2,TUFM,XPO6	0	rs179762	N	N
chr22:43186137-45949867	54	1	ARHGAP8,ATXN10,C22orf26,C22orf40,C22orf9,CELSR1,CERK,CN5H6.4,FAM118A,FBLN1,GRAMD4,GTSE1,LDOC1L,LOC100271722,LOC150381,LOC400931,LOC730668,MIR1249,MIRLET7A3,MIRLET7B,NCRNA00207,NUP50,PHF21B,PKDREJ,PPARA,PRR5,PRR5-ARHGAP8,RIBC2,SMC1B,TBC1D22A,TRMU,TTC38,UPK3A,WNT7B	0	rs910923	N	N
chr11:61005959-63582893	29	1	AHNAK,ASRGL1,ATL3,B3GAT3,BEST1,BSCL2,C11orf10,C11orf48,C11orf66,C11orf83,C11orf84,C11orf9,C11orf95,CHRM1,COX8A,DAGLA,DKFZP434K028,EEF1G,EML3,FADS1,FADS2,FADS3,FEN1,FTH1,GANAB,GNG3,HNRNPUL2,HRASLS2,HRASLS5,INCENP,INTS5,LGALS12,LRRC10B,LRRN4CL,MACROD1,MARK2,METTL12,MIR1908,MIR611,MTA2,NAA40,NXF1,OTUB1,PLA2G16,POLR2G,RAB3IL1,RARRES3,RCOR2,ROM1,RPLP0P2,RTN3,SCGB1A1,SCGB1D1,SCGB1D2,SCGB1D4,SCGB2A1,SCG…	0	rs7943191	N	N
chr1:41164805-44644162	28	1	ARTN,ATP6V0B,B4GALT2,C1orf210,C1orf50,C1orf84,CCDC23,CCDC24,CCDC30,CDC20,CLDN19,CTPS,DMAP1,DPH2,EBNA1BP2,EDN2,ELOVL1,ERI3,ERMAP,FAM183A,FOXJ3,GUCA2A,GUCA2B,HIVEP3,HYI,IPO13,KDM4A,KIAA0467,KLF17,LEPRE1,MED8,MPL,PPCS,PPIH,PTPRF,RIMKLA,RNF220,SCMH1,SLC2A1,SLC6A9,SLFNL1,ST3GAL3,TIE1,TMEM125,WDR65,YBX1,ZMYND12,ZNF691	0	rs10789416	N	N
chr5:176775080-178965094	33	1	AACSL,ADAMTS2,AGXT2L2,B4GALT7,CLK4,COL23A1,DBN1,DDX41,DOK3,FAM153A,FAM153C,FAM193B,GMCL1L,GRK6,GRM6,HNRNPAB,LOC202181,LOC728554,N4BP3,NHP2,PDLIM7,PROP1,PRR7,RMND5B,RUFY1,TMED9,ZFP2,ZNF354A,ZNF354B,ZNF354C,ZNF454,ZNF879	0	rs749425	N	N
chr5:144002234-147700680	29	1	C5orf46,DPYSL3,GPR151,GRXCR2,JAKMIP2,LARS,PLAC8L1,POU4F3,PPP2R2B,PRELID2,RBM27,SCGB3A2,SH3RF2,SPINK1,SPINK13,SPINK14,SPINK5,SPINK6,SPINK7,SPINK9,STK32A,TCERG1	0	rs4705117	N	N
chr14:34180263-36601670	31	1	BAZ1A,BRMS1L,C14orf19,CFL2,FAM177A1,INSM2,KIAA0391,MBIP,NFKBIA,NKX2-1,NKX2-8,PAX9,PPP2R3C,PSMA6,RALGAPA1,SFTA3,SLC25A21,SRP54	0	rs1742863	N	N
chr16:87308541-88317399	28	1	ACSF3,ANKRD11,APRT,C16orf55,C16orf7,C16orf81,CBFA2T3,CDH15,CDK10,CDT1,CHMP1A,CPNE7,CTU2,DPEP1,FAM38A,GALNS,PABPN1L,RPL13,SNORD68,SPATA2L,SPG7,TRAPPC2L,ZNF276,ZNF778	0	rs3743546	N	N
chr1:995669-4830041	129	1	ACAP3,ACTRT2,AJAP1,ARHGEF16,ATAD3A,ATAD3B,ATAD3C,AURKAIP1,B3GALT6,C1orf159,C1orf174,C1orf70,C1orf86,C1orf93,CALML6,CCDC27,CCNL2,CDK11A,CDK11B,CPSF3L,DFFB,DVL1,FAM132A,FLJ42875,GABRD,GLTPD1,GNB1,HES5,KIAA0495,KIAA0562,KIAA1751,LOC100128003,LOC100128842,LOC100129534,LOC100133612,LOC115110,LOC148413,LOC284661,LOC388588,LOC441869,LRRC47,MEGF6,MIB2,MIR200A,MIR200B,MIR429,MIR551A,MMEL1,MMP23A,MMP23B,MO…	0	rs1333189	N	N
chr7:43210244-44933296	9	1	AEBP1,BLVRA,C7orf44,CAMK2B,DBNL,DDX56,FLJ35390,GCK,H2AFV,HECW1,MRPS24,MYL7,NPC1L1,NUDCD3,OGDH,PGAM2,POLD2,POLM,POLR2J4,PPIA,PURB,RASA4P,SPDYE1,STK17A,TMED4,UBE2D4,URGCP,YKT6,ZMIZ2	0	rs10951757	N	N
chr1:23837396-25398468	29	1	C1orf128,C1orf130,C1orf201,CLIC4,CNR2,FUCA1,GALE,GRHL3,HMGCL,IL22RA1,IL28RA,LOC284632,LYPLA2,MDS2,MYOM3,NIPAL3,PNRC2,RCAN3,RPL11,RUNX3,SFRS13A,SRRM1,TCEB3	0	rs4073051	N	N
chr11:84943969-88481107	58	1	C11orf73,CCDC81,CCDC83,CCDC89,CREBZF,CTSC,DLG2,EED,FZD4,GRM5,ME3,PICALM,PRSS23,RAB38,SYTL2,TMEM126A,TMEM126B,TMEM135	0	rs7111627	N	N
chr14:73042288-74970889	16	1	ABCD4,ACOT1,ACOT2,ACOT4,ACOT6,ACYP1,ALDH6A1,C14orf115,C14orf43,C14orf45,COQ6,DLST,DNAL1,EIF2B2,ENTPD5,FAM161B,FAM164C,FCF1,FOS,HEATR4,ISCA2,JDP2,KIAA0317,LIN52,LTBP2,MLH3,NEK9,NPC2,PGF,PNMA1,PROX2,PTGR2,RPS6KL1,TMED10,TMEM90A,VSX2,YLPM1,ZNF410	0	rs11845461	N	N
chr11:101713061-102549248	7	1	BIRC2,BIRC3,DCUN1D5,DYNC2H1,MMP1,MMP10,MMP12,MMP13,MMP20,MMP27,MMP3,MMP7,MMP8,TMEM123	0	rs12283885	N	N
chr17:53398640-53795541	9	1	BZRAP1,DYNLL2,EPX,LPO,MIR142,MKS1,MPO,MSX2P1,OR4D1,OR4D2,RNF43,SFRS1,SUPT4H1,VEZF1	0	rs181247	N	N
chr10:114538210-118138143	37	1	ABLIM1,ADRB1,AFAP1L2,ATRNL1,C10orf118,C10orf81,C10orf96,CASP7,DCLRE1A,FAM160B1,GFRA1,HABP2,LOC143188,MIR2110,NHLRC2,NRAP,TCF7L2,TDRD1,TRUB1,VTI1A,VWA2	0	rs10885633	N	N
chr7:150189332-151209684	28	1	ABCB8,ABCF2,ACCN3,AGAP3,ASB10,ATG9B,CDK5,CHPF2,CRYGN,FASTK,GBX1,KCNH2,MIR671,NOS3,NUB1,PRKAG2,RHEB,SLC4A2,SMARCD3,TMUB1,WDR86	0	rs6952398	N	N
chr9:128374521-129708778	19	1	AK1,ANGPTL2,C9orf117,CDK9,ENG,FAM129B,FPGS,GARNL3,LMX1B,LRSAM1,PTRH1,RALGPS1,RPL12,SH2D3C,SLC2A8,SNORA65,ST6GALNAC6,STXBP1,TOR2A,TTC16,ZBTB34,ZBTB43,ZNF79	0	rs7039798	N	N
chr1:64776057-68433134	42	1	AK3L1,C1orf141,CACHD1,DIRAS3,DNAJC6,GADD45A,GNG12,IL12RB2,IL23R,INSL5,JAK1,LEPR,LEPROT,MIER1,MIR101-1,MIR1262,PDE4B,RAVER2,SERBP1,SGIP1,SLC35D1,TCTEX1D1,WDR78,WLS	0	rs3762318	N	N
chr2:68991905-71199269	12	1	AAK1,ADD2,ANKRD53,ANTXR1,ANXA4,ASPRV1,ATP6V1B1,C2orf42,CD207,CLEC4F,FAM136A,FIGLA,GFPT1,GKN1,GKN2,GMCL1,LOC100133985,MCEE,MXD1,NAGK,NFU1,OR7E91P,PCBP1,PCYOX1,SNORA36C,SNRNP27,SNRPG,TEX261,TGFA,TIA1,VAX2	0	rs7578474	N	N
chr7:234196-3584669	34	1	ADAP1,AMZ1,C7orf27,C7orf50,CARD11,CHST12,COX19,CYP2W1,EIF3B,ELFN1,FAM20C,FTSJ2,GET4,GNA12,GPER,GPR146,HEATR2,INTS1,IQCE,KIAA1908,LFNG,MAD1L1,MAFK,MICALL2,MIR339,NUDT1,PDGFA,PRKAR1B,PSMG3,SDK1,SNX8,SUN1,TFAMP1,TMEM184A,TTYH3,UNCX,ZFAND2A	0	rs10227806	N	N
chr6:167081561-170267446	29	1	C6orf120,C6orf123,C6orf124,C6orf208,C6orf70,CCR6,DACT2,FGFR1OP,FRMD1,GPR31,HGC6.3,KIF25,MLLT4,NCRNA00242,PHF10,RNASET2,RPS6KA2,SMOC2,TCP10,TCP10L2,TCTE3,THBS2,TTLL2,UNC93A,WDR27	0	rs10945405	N	N
chr11:119461841-121177186	24	1	ARHGEF12,GRIK4,OAF,POU2F3,SC5DL,SORL1,TBCEL,TECTA,TMEM136,TRIM29	0	rs7115520	N	N
chr14:94007781-94755882	9	1	CLMN,DICER1,FLJ45244,GSC,SERPINA12,SERPINA13,SERPINA3,SERPINA4,SERPINA5,SERPINA9	0	rs2069966	N	N
chr8:42102233-43868883	22	1	AP3M2,C8orf40,CHRNA6,CHRNB3,DKK4,FNTA,HGSNAT,HOOK3,IKBKB,PLAT,POLB,POTEA,RNF170,SGK196,SLC20A2,THAP1,VDAC3	0	rs10104107	N	N
chr1:167458484-167847882	15	1	BLZF1,C1orf114,F5,NME7,SELP,SLC19A2	0	rs12092506	N	N
chr4:103592311-107041027	52	1	ARHGEF38,BDH2,CENPE,CISD2,CXXC4,EEF1A1P9,GSTCD,INTS12,MANBA,NFKB1,NHEDC1,NHEDC2,NPNT,PPA2,TACR3,TET2,UBE2D3	0	rs12649684	N	N
chr12:20674886-22761409	20	1	ABCC9,C12orf39,CMAS,ETNK1,GOLT1B,GYS2,IAPP,KCNJ8,KIAA0528,LDHB,LST-3TM12,PDE3A,PYROXD1,RECQL,SLCO1A2,SLCO1B1,SLCO1B3,SLCO1C1,ST8SIA1	0	rs7313335	N	N
chr10:122759878-124232807	32	1	ARMS2,ATE1,BTBD16,FGFR2,HTRA1,NSMCE4A,PLEKHA1,TACC2	0	rs4500422	N	N
chr1:119924702-120941286	11	1	ADAM30,FAM72B,FCGR1B,HIST2H2BA,HMGCS2,NBPF7,NOTCH2,PHGDH,REG4,ZNF697	0	rs1923025	N	N
chr16:79064260-81759394	30	1	ATMIN,BCMO1,C16orf46,C16orf61,CDH13,CDYL2,CENPN,CMIP,DYNLRB2,GAN,GCSH,HSD17B2,LOC100329108,MIR548H4,MPHOSPH6,PKD1L2,PLCG2,SDR42E1	0	rs4889316	N	N
chr15:52918575-53609649	7	1	CCPG1,DYX1C1,MIR628,PIGB,RAB27A,RSL24D1	0	rs2414382	N	N
chr7:25744122-27111625	10	1	C7orf71,CBX3,HNRNPA2B1,HOXA1,HOXA2,KIAA0087,LOC441204,MIR148A,NFE2L3,SKAP2,SNX10	0	rs6960012	N	N
chr8:21201006-22442424	18	1	BMP1,DOK2,EPB49,FAM160B2,FGF17,GFRA2,HR,LGI3,MIR320A,NPM2,NUDT18,PHYHIP,PIWIL2,POLR3D,PPP3CC,REEP4,SFTPC,SLC39A14,XPO7	0	rs4872495	N	N
chr2:233781695-234659626	15	1	ATG16L1,DGKD,DNAJB3,HJURP,MSL3L2,SAG,SCARNA5,SCARNA6,SPP2,TRPM8,UGT1A1,UGT1A10,UGT1A3,UGT1A4,UGT1A5,UGT1A6,UGT1A7,UGT1A8,UGT1A9,USP40	0	rs10174012	N	N
chr5:108426241-113709123	42	1	APC,C5orf13,CAMK4,DCP2,EPB41L4A,FER,FLJ11235,LOC100289673,MAN2A1,MCC,MIR548C,NCRNA00219,PJA2,REEP5,SLC25A46,SNORA13,SRP19,STARD4,TMEM232,TSLP,TSSK1B,WDR36,YTHDC2	0	rs30349	N	N
chr4:7088603-10011936	83	1	ABLIM2,ACOX3,AFAP1,C4orf23,CCDC96,CPZ,DEFB131,DRD5,FLJ36777,GPR78,GRPEL1,HTRA3,LOC650293,LOC84740,MIR548I2,PSAPL1,SH3TC1,SLC2A9,SORCS2,TADA2B,USP17,USP17L6P,WDR1	0	rs2386219	N	N
chr12:10557292-12438912	23	1	BCL2L14,CSDA,ETV6,KLRA1,LOH12CR1,LOH12CR2,LRP6,MAGOHB,MANSC1,PRB1,PRB2,PRB3,PRB4,PRH1,PRH2,PRR4,STYK1,TAS2R10,TAS2R13,TAS2R14,TAS2R19,TAS2R20,TAS2R30,TAS2R31,TAS2R42,TAS2R43,TAS2R46,TAS2R50,TAS2R7,TAS2R8,TAS2R9	0	rs10491981	N	N
chr15:21905523-23514960	32	1	ATP10A,C15orf2,HBII-52-24,HBII-52-27,HBII-52-28,HBII-52-45,HBII-52-46,IPW,PAR-SN,PAR1,PAR4,PAR5,PWRN1,PWRN2,SNORD107,SNORD108,SNORD109A,SNORD109B,SNORD115-1,SNORD115-10,SNORD115-11,SNORD115-12,SNORD115-13,SNORD115-14,SNORD115-15,SNORD115-16,SNORD115-17,SNORD115-18,SNORD115-19,SNORD115-2,SNORD115-20,SNORD115-21,SNORD115-22,SNORD115-23,SNORD115-25,SNORD115-26,SNORD115-29,SNORD115-3,SNORD115-30,SNOR…	0	rs1532517	N	N
chr10:29936905-31785387	15	1	KIAA1462,LOC220930,LOC729668,LYZL2,MAP3K8,MTPAP,SVIL,ZEB1,ZNF438	0	rs12248774	N	N
chr3:49185736-50153015	9	1	AMIGO3,AMT,APEH,BSN,C3orf54,C3orf62,CAMKV,CCDC36,CDHR4,DAG1,GMPPB,GPX1,IP6K1,KLHDC8B,LOC646498,MON1A,MST1,MST1R,NICN1,RBM5,RBM6,RHOA,RNF123,TCTA,TRAIP,UBA7,USP4	0	rs2014830	N	N
chr11:69127319-69759313	8	1	ANO1,CCND1,FADD,FGF19,FGF3,FGF4,ORAOV1	0	rs599190	N	N
chr12:54637613-55098495	6	1	ANKRD52,APOF,CDK2,CNPY2,COQ10A,CS,ERBB3,ESYT1,IKZF4,IL23A,MYL6,MYL6B,OBFC2B,PA2G4,PAN2,RAB5B,RNF41,RPL41,RPS26,SILV,SLC39A5,SMARCC2,STAT2,SUOX,TIMELESS,ZC3H10	0	rs2069408	N	N
chr1:110276218-113399087	37	1	ADORA3,AFARP1,AHCYL1,ALX3,ATP5F1,C1orf103,C1orf162,C1orf183,C1orf88,CAPZA1,CD53,CEPT1,CHI3L2,CHIA,CTTNBP2NL,CYMP,DDX20,DENND2D,DRAM2,FAM19A3,FAM40A,HBXIP,KCNA10,KCNA2,KCNA3,KCNC4,KCND3,LOC149620,LOC441897,MOV10,OVGP1,PPM1J,PROK1,RAP1A,RBM15,RHOC,SLC16A1,SLC16A4,SLC6A17,ST7L,UBL4B,WDR77,WNT2B	0	rs4838931	N	N
chr9:131343422-132953403	16	1	ABL1,ASB6,ASS1,C9orf50,C9orf78,EXOSC2,FIBCD1,FNBP1,FUBP3,GPR107,LAMC3,LOC100272217,METTL11A,NCS1,PRDM12,PRRX2,PTGES,QRFP,TOR1A,TOR1B,USP20	0	rs10739766	N	N
chr5:119073809-122078918	30	1	FTMT,LOX,PRR16,SNCAIP,SRFBP1,ZNF474	0	rs961478	N	N
chr10:96721300-97676054	6	1	ALDH18A1,C10orf129,C10orf131,CYP2C8,CYP2C9,ENTPD1,PDLIM1,SORBS1,TCTN3	0	rs9332214	N	N
chr2:201035876-201831240	6	1	AOX1,AOX2P,BZW1,BZW1L1,CASP10,CASP8,CFLAR,CLK1,FAM126B,KCTD18,NDUFB3,NIF3L1,ORC2L,PPIL3,SGOL2,SPATS2L	0	rs1561295	N	N
chr5:150219664-151496845	19	1	ANXA6,ATOX1,CCDC69,FAT2,G3BP1,GLRA1,GM2A,GPX3,LOC134466,SLC36A1,SLC36A2,SLC36A3,SPARC,TNIP1,ZNF300	0	rs418449	N	N
chr11:11956079-14084069	14	1	ARNTL,BTBD10,DKK3,FAR1,MICAL2,MICALCL,PARVA,PTH,RASSF10,SPON1,TEAD1	0	rs1866709	N	N
chr11:95151708-95620715	11	1	CEP57,FAM76B,MAML2,MTMR2	0	rs1784135	N	N
chr1:223864580-224522557	6	1	ACBD3,C1orf55,ENAH,EPHX1,H3F3A,LEFTY1,LEFTY2,LIN9,LOC440926,MIXL1,PYCR2,SRP9,TMEM63A	0	rs2840967	N	N
chr4:85453613-87198951	10	1	ARHGAP24,CDS1,MAPK10,NCRNA00247,NKX6-1,WDFY3	0	rs6822829	N	N
chr22:32976980-34946391	46	1	APOL3,APOL4,APOL5,APOL6,HMGXB4,HMOX1,ISX,MB,MCM5,RASD2,RBM9,TOM1	0	rs1534919	N	N
chr2:44172156-45695568	9	1	C2orf34,PPM1B,PREPL,SIX2,SIX3,SLC3A1,SRBD1	0	rs17032464	N	N
chr14:67016665-67290833	6	1	ARG2,PIGH,PLEKHH1,RDH11,RDH12,TMEM229B,VTI1B,ZFYVE26	0	rs17249111	N	N
chr15:45612375-46309208	27	1	CTXN2,MYEF2,SEMA6D,SLC12A1,SLC24A5	0	rs2469592	N	N
chr6:151368726-153230962	23	1	AKAP12,C6orf211,C6orf97,ESR1,MTHFD1L,MYCT1,RMND1,SYNE1,VIP,ZBTB2	0	rs1856859	N	N
chr12:121909974-122791495	9	1	ABCB9,ARL6IP4,ATP6V0A2,C12orf65,CDK2AP1,DDX55,EIF2B1,GTF2H3,HIP1R,MPHOSPH9,OGFOD2,PITPNM2,RILPL1,RILPL2,SBNO1,SETD8,SNRNP35,TCTN2,TMED2,VPS37B	0	rs11057315	N	N
chr2:96477879-97742154	14	1	ACTR1B,ANKRD23,ANKRD36,ANKRD36B,ANKRD39,ARID5A,CNNM3,CNNM4,COX5B,FAHD2B,FAM178B,FER1L5,KIAA1310,LMAN2L,NEURL3,SEMA4C,TMEM131,ZAP70	0	rs10171740	N	N
chr7:50023480-50911090	14	1	C7orf72,DDC,FIGNL1,GRB10,IKZF1,ZPBP	0	rs13241213	N	N
chr6:143469329-144322492	17	1	ADAT2,AIG1,C6orf94,FUCA2,LOC285740,LTV1,PEX3,PHACTR2,PLAGL1	0	rs2294506	N	N
chr7:115186115-116592166	9	1	CAPZA2,CAV1,CAV2,MET,ST7,ST7OT1,ST7OT2,ST7OT4,TES,TFEC	0	rs11764793	N	N
chr3:168996427-170047862	11	1	C3orf50,GOLIM4,MIR551B,SERPINI1	0	rs9873288	N	N
chr22:16644831-17011365	10	1	FLJ41941,MICAL3,PEX26,TUBA8	0	rs2034299	N	N
chr2:25212926-25831991	76	1	ASXL2,DNMT3A,DTNB,EFR3B,MIR1301,POMC	0	rs13032262	N	N
chr1:232801278-233607439	12	1	ARID4B,GGPS1,IRF2BP2,RBM34,SNORA14B,TBCE,TOMM20	0	rs1329125	N	N
chr12:56449006-57083297	11	1	AVIL,CTDSP2,FAM119B,METTL1,MIR26A2,TSFM,XRCC6BP1	0	rs7974557	N	N
chr22:18330428-18545632	21	1	ARVCF,C22orf25,COMT,DGCR8,MIR1306,MIR185,RANBP1,TRMT2A,ZDHHC8	0	rs3804043	N	N
chr11:9038502-10121032	10	1	DENND5A,FLJ46111,IPO7,SBF2,SCUBE2,SNORA23,SWAP70,TMEM41B,WEE1,ZNF143	0	rs12796169	N	N
chr1:217766957-218725512	10	1	AURKAPS1,BPNT1,EPRS,IARS2,MIR194-1,MIR215,MIR664,RAB3GAP2,SLC30A10,SNORA36B	0	rs10495132	N	N
chr12:97500135-99131746	31	1	ACTR6,ANKS1B,APAF1,FAM71C,GOLGA2B,IKBIP,MIR1827,SLC25A3,SNORA53,UHRF1BP1L	0	rs17472445	N	N
chr1:170194319-171834831	10	1	C1orf105,C1orf9,DNM3,FASLG,MIR199A2,MIR214,PIGC,PRDX6,SLC9A11,TNFSF18,TNFSF4	0	rs859665	N	N
chr2:55326372-57898899	29	1	CCDC104,CCDC85A,CCDC88A,EFEMP1,MIR216A,MIR216B,MIR217,MTIF2,PNPT1,PRDXDD1P,SMEK2	0	rs1861774	N	N
chr2:240309844-241234868	27	1	ANKMY1,CAPN10,DUSP28,GPC1,GPR35,MIR149,MYEOV2,NDUFA10,OR6B2,OR6B3,OTOS,PP14571,PRR21,RNPEPL1	0	rs2228331	N	N
chr8:127135895-131428826	34	1	ASAP1,ASAP1IT1,FAM49B,FAM84B,GSDMC,LOC727677,MIR1204,MIR1205,MIR1206,MIR1207,MIR1208,MYC,POU5F1B,PVT1	0	rs10956454	N	N
chr3:126611367-127823974	10	1	ALDH1L1,ALG1L,C3orf22,CCDC37,CHST13,KLF15,LOC100125556,MIR548I1,OSBPL11,ROPN1B,SLC41A3,SNX4,TXNRD3,TXNRD3IT1,UROC1,ZXDC	0	rs10934761	N	N
chr3:196375422-197700057	11	1	ACAP2,APOD,C3orf21,MIR570,MUC20,MUC4,OSTalpha,PCYT1A,PPP1R2,RNF168,SDHAP1,SDHAP2,TCTEX1D2,TFRC,TM4SF19,TNK2,UBXN7,ZDHHC19	0	rs2258447	N	N
chr17:43980518-44805056	6	1	ABI3,ATP5G1,B4GALNT2,CALCOCO2,GIP,GNGT2,HOXB13,HOXB3,HOXB4,HOXB5,HOXB6,HOXB7,HOXB8,HOXB9,IGF2BP1,LOC404266,MIR10A,MIR196A1,NCRNA00253,PHOSPHO1,PRAC,SNF8,TTLL6,UBE2Z,ZNF652	0	rs733920	N	N
chr15:70102461-70661823	10	1	ARIH1,C15orf34,CELF6,GRAMD2,HEXA,MYO9A,PARP6,PKM2,SENP8,TMEM202	0	rs12915032	N	N
chr22:37764853-37990136	30	1	APOBEC3F,APOBEC3G,APOBEC3H,CBX7,PDGFB	0	rs5750764	N	N
chr22:36248418-36407664	16	1	CDC42EP1,GGA1,LGALS1,LGALS2,PDXP,SH3BP1	0	rs5995460	N	N
chr12:49079113-49601027	11	1	ATF1,DIP2B,LARP4,TMPRSS12	0	rs4351895	N	N
chr20:47521405-47572378	6	1	KCNB1,PTGIS	0	rs566604	N	N
chr17:55855046-56252870	17	1	APPBP2,BCAS3,C17orf64,PPM1D	0	rs8081099	N	N
chr9:230321-598622	32	1	DOCK8,KANK1	0	rs1494001	N	N
chr15:49677574-50057972	7	1	DMXL2,LEO1,LYSMD2,SCG3,TMOD2,TMOD3	0	rs9944241	N	N
chr7:98754182-99226936	7	1	ARPC1A,ARPC1B,ATP5J2,BUD31,CPSF4,CYP3A4,CYP3A5,CYP3A7,FAM200A,PDAP1,PTCD1,ZKSCAN5,ZNF394,ZNF498,ZNF655,ZNF789	0	rs17161692	N	N
chr2:59742042-61183721	15	1	BCL11A,KIAA1841,PAPOLG,PEX13,PUS10,REL	0	rs10490071	N	N
chr19:15763419-17256003	17	1	ANKLE1,AP1M1,C19orf42,C19orf44,C19orf62,CALR3,CHERP,CIB3,CPAMD8,CYP4F11,CYP4F2,EPS15L1,F2RL3,FAM32A,FLJ25328,HAUS8,HSH2D,KLF2,LOC126536,MED26,MYO9B,NR2F6,NWD1,OCEL1,OR10H1,OR10H4,OR10H5,RAB8A,SIN3B,SLC35E1,TMEM38A,TPM4,UCA1,USE1,USHBP1	0	rs3855681	N	N
chr17:58942997-59214664	7	1	CCDC47,DCAF7,DDX42,KCNH6,LIMD2,MAP3K3,STRADA,TACO1	0	rs9914151	N	N
chr1:70052448-70914790	7	1	ANKRD13C,CTH,HHLA3,LRRC40,LRRC7,PIN1L,SFRS11	0	rs12758978	N	N
chr8:11408287-12614570	9	1	BLK,CTSB,DEFB109P1,DEFB130,DEFB134,DEFB135,DEFB136,FAM66A,FAM66D,FAM86B1,FAM86B2,FDFT1,GATA4,LOC392196,NEIL2,USP17L2,ZNF705D	0	rs7821214	N	N
chr12:94812991-95220006	6	1	AMDHD1,CCDC38,CDK17,ELK3,HAL,LTA4H	0	rs1436125	N	N
chr11:17727302-18362086	10	1	GTF2H1,HPS5,KCNC1,LOC494141,MRGPRX3,MRGPRX4,SAA1,SAA2,SAA3P,SAA4,SAAL1,SERGEF,TPH1	0	rs2460821	N	N
chr16:56159293-56372990	14	1	CCDC135,GPR114,GPR56,GPR97,KATNB1,KIFC3	0	rs2967154	N	N
chr8:27694102-28202690	9	1	C8orf80,ELP3,ESCO2,PBK,SCARA5	0	rs7009648	N	N
chr17:71119798-71332530	16	1	GALK1,H3F3B,ITGB4,LOC100130933,LOC643008,MYO15B,RECQL5,SAP30BP,UNK	0	rs820176	N	N
chr2:230741532-231260904	6	1	SP100,SP110,SP140,SP140L	0	rs10208770	N	N
chr15:97357475-99361741	15	1	ADAMTS17,ALDH1A3,ASB7,C15orf51,FLJ42289,LASS3,LINS1,LRRC28,LRRK1,LYSMD4,MEF2A,PGPEP1L,SYNM,TTC23	0	rs7162007	N	N
chr9:111867226-113449630	10	1	AKAP2,C9orf152,DNAJC25,DNAJC25-GNG10,KIAA0368,LPAR1,MUSK,OR2K2,PALM2-AKAP2,PTGR1,SVEP1,TXN,TXNDC8,ZNF483	0	rs2846457	N	N
chr3:46709445-46728581	5	1	ALS2CL,TMIE	0	rs7650366	N	N
chr6:53343590-55863888	14	1	BMP5,C6orf142,FAM83B,GCLC,GFRAL,HCRTR2,HMGCLL1,KLHL31,LRRC1,TINAG	0	rs927795	N	N
chr22:29352952-29588108	6	1	DUSP18,OSBP2,SLC35E4,TCN2	0	rs731991	N	N
chr5:161202361-162383607	19	1	GABRA1,GABRG2	0	rs1379855	N	N
chr9:2414322-3400838	13	1	FLJ35024,KCNV2,KIAA0020,RFX3,VLDLR	0	rs12338622	N	N
chr18:21688125-22018233	6	1	PSMA8,SS18	0	rs1786734	N	N
chr8:52204972-55373358	44	1	ATP6V1H,FAM150A,LYPLA1,MRPL15,NPBWR1,OPRK1,PCMTD1,PXDNL,RB1CC1,RGS20,ST18,TCEA1	0	rs500301	N	N
chr6:88259560-88296766	3	1	RARS2,SLC35A1	0	rs8802	N	N
chr11:112775370-113382767	6	1	ANKK1,CLDN25,DRD2,HTR3A,HTR3B,TMPRSS5,USP28,ZW10	0	rs1800497	N	N
chr12:14930186-15475891	10	1	ARHGDIB,ERP27,PDE6H,PTPRO,RERG	0	rs10047541	N	N
chr8:103123275-103476369	12	1	NCALD,RRM2B,UBR5	0	rs2445948	N	N
chr20:38872353-39431934	8	1	EMILIN3,LPIN3,PLCG1,PRO0628,TOP1,ZHX3	0	rs13039428	N	N
chr14:60353723-61053696	16	1	MNAT1,PRKCH,SLC38A6,TMEM30B,TRMT5	0	rs1126133	N	N
chr1:225693285-226591631	22	1	ARF1,C1orf35,C1orf69,GJC2,GUK1,JMJD4,LOC100130093,MRPL55,OBSCN,PRSS38,SNAP47,WNT3A,WNT9A,ZNF678	0	rs4074668	N	N
chr2:222694358-224939599	16	1	ACSL3,AP1S3,CCDC140,FARSB,KCNE4,MOGAT1,MRPL44,PAX3,SCG2,SERPINE2,SGPP2,WDFY1	0	rs921190	N	N
chr15:35846616-36807747	10	1	C15orf53,FAM98B,RASGRP1,SPRED1,TMCO5A	0	rs17638755	N	N
chr3:30885556-32741909	9	1	CMTM6,CMTM7,CMTM8,CNOT10,DYNC1LI1,GADL1,GPD1L,OSBPL10,STT3B,ZNF860	0	rs4611855	N	N
chr12:27520009-28481418	19	1	C12orf70,CCDC91,KLHDC5,LOC100133893,MRPS35,PPFIBP1,PTHLH,REP15	0	rs3741760	N	N
chr16:73760231-74129513	9	1	BCAR1,CFDP1,CHST5,CHST6,CTRB1,CTRB2,TMEM170A,ZFP1	0	rs8046977	N	N
chr8:61159909-62026636	14	1	CA8,CHD7,RAB2A	0	rs6995588	N	N
chr2:110228954-110339819	12	1	MALL,NCRNA00116,NPHP1	0	rs3789727	N	N
chr14:38881982-40764763	14	1	CTAGE5,FBXO33	0	rs4903707	N	N
chr12:41752780-43401901	24	1	ADAMTS20,IRAK4,NELL2,PUS7L,TMEM117,TWF1	0	rs1701094	N	N
chr6:76503924-77081385	10	1	IMPG1,MYO6	0	rs9361021	N	N
chr7:121486063-121989829	16	1	AASS,CADPS2,FEZF1,PTPRZ1	0	rs2270884	N	N
chr10:81778084-82875955	11	1	ANXA11,C10orf57,C10orf58,DYDC1,DYDC2,LOC219347,MAT1A,PLAC9,SH2D4B,TSPAN14	0	rs7079135	N	N
chr11:131405767-132841772	39	1	NTM,OPCML	0	rs621452	N	N
chr9:79909818-80237711	22	1	CEP78,PSAT1	0	rs2989579	N	N
chr6:80665013-81355407	15	1	BCKDHB,ELOVL4,TTK	0	rs2490245	N	N
chr4:45922604-46898620	12	1	COX7B2,GABRA2,GABRA4,GABRB1	0	rs4538458	N	N
chr11:103584345-104438652	25	1	CARD16,CASP1,CASP12,CASP4,CASP5	0	rs1487705	N	N
chr18:74762665-75770203	27	1	ATP9B,CTDP1,KCNG2,NFATC1,PQLC1,SALL3	0	rs11081516	N	N
chr11:127472564-128311024	6	1	C11orf45,ETS1,FLI1,KCNJ1,KCNJ5,TP53AIP1	0	rs1425861	N	N
chr6:39177246-40137160	7	1	C6orf64,DAAM2,KCNK16,KCNK17,KCNK5,KIF6,MOCS1	0	rs10485042	N	N
chr16:75731181-77831740	113	1	ADAMTS18,CLEC3A,MON1B,NUDT7,SYCE1L,VAT1L,WWOX	0	rs2550626	N	N
chr2:2880768-4863959	25	1	ADI1,ALLC,COLEC11,RNASEH1,RPS7,TSSC1,TTC15	0	rs1563173	N	N
chr4:76745685-77649160	10	1	ART3,CCDC158,CDKL2,CXCL10,CXCL11,CXCL9,FAM47E,G3BP2,NAAA,NUP54,PPEF2,SCARB2,SDAD1,SHROOM3,STBD1,USO1	0	rs13141160	N	N
chr5:100110254-100337065	7	1	ST8SIA4	0	rs10515303	N	N
chr22:39748100-39849308	11	1	EP300,MIR1281	0	rs4821995	N	N
chr4:33803333-36607819	36	1	ARAP2,DTHD1	0	rs6822136	N	N
chr15:32505886-32769676	37	1	GOLGA8A,GOLGA8B	0	rs1436918	N	N
chr4:125732971-127423540	10	1	ANKRD50,FAT4	0	rs1848581	N	N
chr7:146498272-147784370	21	1	CNTNAP2,MIR548F4	0	rs1496545	N	N
chr7:156809511-157595121	10	1	DNAJB6,MIR153-2,PTPRN2	0	rs2335486	N	N
chr8:101062189-101575481	11	1	FBXO43,POLR2K,RGS22,RNF19A,SPAG1	0	rs17425970	N	N
chr1:164170586-165275069	10	1	FAM78B,FMO9P,ILDR2,MAEL,MIR921,POGK,TADA1	0	rs704861	N	N
chr5:15772350-17703857	18	1	BASP1,FAM134B,FBXL7,LOC285696,MARCH11,MYO10,ZNF622	0	rs16867730	N	N
chr4:114137135-116989195	27	1	ANK2,ARSJ,CAMK2D,MIR1243,MIR577,NDST4,UGT8	0	rs867035	N	N
chr11:74747519-74980503	8	1	GDPD5,KLHL35,MAP6,RPS3,SERPINH1,SNORD15A,SNORD15B	0	rs11236458	N	N
chr21:15019326-17968624	27	1	BTG3,C21orf34,CXADR,MIR125B2,MIR99A,MIRLET7C,NRIP1,USP25	0	rs2823691	N	N
chr1:221628425-222543032	11	1	C1orf65,CAPN2,CAPN8,DEGS1,FBXO28,MIR320B2,NVL,TP53BP2	0	rs6698919	N	N
chr14:89941231-91148761	10	1	C14orf159,C14orf184,CALM1,CATSPERB,CCDC88C,GPR68,RPS6KA5,SMEK1,SNORA11B,TTC7B	0	rs17795074	N	N
chr18:16945764-18320153	22	1	ABHD3,CTAGE1,ESCO1,GATA6,GREB1L,MIB1,MIR1-2,MIR133A1,MIR320C1,ROCK1,SNRPD1	0	rs9304376	N	N
chr10:133321642-134911795	47	1	BNIP3,C10orf91,C10orf93,DPYSL4,GPR123,INPP5A,JAKMIP3,KNDC1,LRRC27,MIR202,NKX6-2,PPP2R2D,PWWP2B,STK32C,UTF1,VENTX	0	rs4593926	N	N
chr1:197037827-197548240	15	1	MIR181A1,MIR181B1	0	rs10919618	N	N
chr18:34314185-36319558	13	1	LOC647946	0	rs4800089	N	N
chr19:13773062-13803221	3	1	ZSWIM4	0	rs3745454	N	N
chr3:37621223-37967544	6	1	CTDSPL,ITGA9	0	rs1573287	N	N
chr8:135229927-135863028	8	1	ZFAT,ZFATAS	0	rs6998140	N	N
chr17:7984478-7997331	4	1	PER1	0	rs2253820	N	N
chr5:132762841-132767293	4	1	FSTL4	0	rs25736	N	N
chr4:151050742-152200086	17	1	DCLK2,LRBA,MAB21L2	0	rs1273329	N	N
chr18:20102747-20106733	3	1	OSBPL1A	0	rs275876	N	N
chr3:189810155-189812552	4	1	LPP	0	rs3732909	N	N
chr5:82475451-86277463	32	1	COX7C,EDIL3,HAPLN1,NBPF22P,VCAN,XRCC4	0	rs413964	N	N
chr7:72987724-73162143	7	1	ELN,LIMK1	0	rs2855726	N	N
chr7:126572073-126933392	13	1	GRM8,ZNF800	0	rs10487484	N	N
chr4:109833397-110542371	11	1	AGXT2L1,COL25A1	0	rs2526434	N	N
chr10:105467090-105704389	6	1	OBFC1,SH3PXD2A	0	rs12219579	N	N
chr14:23089967-23102910	3	1	AP1G2,THTPA	0	rs12897422	N	N
chr5:148938846-148958298	3	1	ARHGEF37	0	rs4705353	N	N
chr1:210727304-211712467	6	1	ANGEL2,ATF3,BATF3,C1orf227,FAM71A,FLVCR1,LQK1,NSL1,RPS6KC1,TATDN3,VASH2	0	rs12568048	N	N
chr1:203536948-203541298	3	1	NUAK2	0	rs2275869	N	N
chr5:54650664-54696479	10	1	SKIV2L2	0	rs10077595	N	N
chr1:205870218-205887235	3	1	CR1,CR1L	0	rs1408077	N	N
chr20:36670319-37594162	14	1	ACTR5,ARHGAP40,DHX35,FAM83D,LOC339568,PPP1R16B,SLC32A1	0	rs4812341	N	N
chr2:219395841-219411542	3	1	PRKAG3	0	rs6731254	N	N
chr17:72777846-73300414	16	1	40430	0	rs2627223	N	N
chr8:32517664-33300800	11	1	NRG1	0	rs12681533	N	N
chr20:33706431-34484621	13	1	C20orf152,C20orf4,CPNE1,DLGAP4,EPB41L1,LOC647979,NFS1,PHF20,RBM12,RBM39,ROMO1,SCAND1	0	rs2425233	N	N
chr10:103958537-103977865	3	1	ELOVL3	0	rs7083450	N	N
chr5:58476015-58819859	8	1	PDE4D	0	rs1961	N	N
chr9:126269939-126278153	3	1	GPR144	0	rs1886124	N	N
chr14:100063798-100110151	4	1	BEGAIN,WDR25	0	rs4074037	N	N
chr20:30512043-30710323	7	1	C20orf112,C20orf203	0	rs6579027	N	N
chr2:136401698-138318694	28	1	CXCR4,DARS,THSD7B	0	rs6740551	N	N
chr4:19839855-19870884	7	1	SLIT2	0	rs559767	N	N
chr9:86045679-86352181	8	1	SLC28A3	0	rs10868171	N	N
chr3:113585830-114133110	11	1	ATG3,BTLA,CCDC80,CD200R1,CD200R1L,SLC35A5	0	rs2683900	N	N
chr8:2024688-5591903	115	1	CSMD1,MYOM2	0	rs940155	N	N
chr6:33792291-33797607	3	1	IP6K3	0	rs2966	N	N
chr6:156638790-157354442	11	1	ARID1B	0	rs17087971	N	N
chr19:52612992-52619815	4	1	MEIS3	0	rs12976740	N	N
chr4:38883713-40293391	17	1	C4orf34,CHRNA9,KLB,LIAS,LOC344967,LOC401127,N4BP2,PDS5A,RBM47,RFC1,RHOH,RPL9,UBE2K,UGDH,WDR19	0	rs4263408	N	N
chr2:47102743-47106989	3	1	TTC7A	0	rs6713052	N	N
chr12:23877853-23895828	4	1	SOX5	0	rs11837999	N	N
chr12:8901938-8904596	3	1	A2ML1	0	rs2377609	N	N
chr8:105127778-105176058	4	1	RIMS2	0	rs4549737	N	N
chr18:50401437-50980785	7	1	C18orf26,CCDC68,RAB27B	0	rs9947055	N	N
chr15:20415258-20418062	4	1	TUBGCP5	0	rs12594262	N	N
chr9:18112017-18650695	9	1	ADAMTSL1	0	rs6475232	N	N
chr1:17946092-18680879	15	1	ACTL8,IGSF21,KLHDC7A	0	rs2992736	N	N
chr11:91338991-92671503	12	1	FAT3,MTNR1B,SLC36A4	0	rs1941430	N	N
chr17:26432185-26462684	3	1	NF1	0	rs12449302	N	N
chr3:172765645-173015977	9	1	PLD1	0	rs83615	N	N
chr16:54938698-54953987	7	1	AMFR,GNAO1	0	rs899228	N	N
chr17:24935683-24946401	3	1	ANKRD13B,GIT1	0	rs3110496	N	N
chr4:118194557-118858021	12	1	TRAM1L1	0	rs1438220	N	N
chr12:7514991-7523410	5	1	CD163	0	rs7487755	N	N
chr4:167120916-167146500	3	1	TLL1	0	rs1503294	N	N
chr9:93187905-93498490	14	1	NFIL3	0	rs813498	N	N
chr7:14798616-17533175	46	1	AGR2,AGR3,AHR,ANKMY2,BZW2,DGKB,ISPD,MEOX2,SOSTDC1,TMEM195,TSPAN13	0	rs2178598	N	N
chr22:26870492-27438444	45	1	CHEK2,TTC28	0	rs2346395	N	N
chr5:39117232-40242561	9	1	C9,DAB2,FYB	0	rs7711972	N	N
chr7:18826539-20717374	18	1	ABCB5,FERD3L,HDAC9,ITGB8,MACC1,TMEM196,TWIST1,TWISTNB	0	rs17140133	N	N
chr19:5736113-5751273	4	1	DUS3L	0	rs2436487	N	N
chr11:78034146-78059765	9	1	ODZ4	0	rs1790542	N	N
chr16:66539397-66582496	4	1	DPEP2,DPEP3,SLC12A4	0	rs16957664	N	N
chr2:205824033-205961208	8	1	PARD3B	0	rs6737756	N	N
chr5:75622692-75635361	3	1	SV2C	0	rs17747572	N	N
chr5:158522436-159055174	9	1	IL12B,LOC285627,MIR548D2,RNF145,UBLCP1	0	rs17056921	N	N
chr1:8313475-8318147	3	1	SLC45A1	0	rs2305016	N	N
chr11:45886537-45896217	3	1	PEX16	0	rs2271845	N	N
chr10:54194664-55190285	22	1	MBL2	0	rs11003138	N	N
chr19:63583872-63590994	4	1	RPS5,ZNF837	0	rs3764536	N	N
chr13:48598335-48651730	3	1	FNDC3A	0	rs9526529	N	N
chr6:158740204-159237500	6	1	DYNLT1,EZR,OSTCL,SYTL3,TMEM181,TULP4	0	rs341168	N	N
chr1:90404437-92168702	16	1	BARHL2,CDC7,HFM1,HSP90B3P,TGFBR3,ZNF644	0	rs9287148	N	N
chr2:187111056-187946579	10	1	CALCRL,FAM171B,ITGAV,ZSWIM2	0	rs1020235	N	N
chr8:74509416-74766335	7	1	STAU2	0	rs10957665	N	N
chr21:26947332-28038518	17	1	ADAMTS1,ADAMTS5,NCRNA00113	0	rs11701686	N	N
chr12:25363229-26025192	6	1	IFLTD1,RASSF8	0	rs7957743	N	N
chr7:102979768-102986955	4	1	RELN	0	rs9641312	N	N
chr9:114744722-114855219	6	1	ZFP37,ZNF883	0	rs7874374	N	N
chr5:133971836-134035065	4	1	SAR1B,SEC24A	0	rs4958192	N	N
chr9:123240238-123384259	6	1	DAB2IP,GGTA1	0	rs4837853	N	N
chr21:37228011-37230781	3	1	HLCS	0	rs2835539	N	N
chr7:124270458-125249414	24	1	POT1	0	rs4360236	N	N
chr1:46260139-46375935	13	1	MAST2,PIK3R3	0	rs1768809	N	N
chr22:41891747-42137207	11	1	SCUBE1,TTLL12	0	rs2071725	N	N
chr7:90384700-90399768	5	1	CDK14	0	rs10953026	N	N
chr17:42155230-42184098	4	1	NSF	0	rs7226263	N	N
chr5:80934020-81086670	10	1	SSBP2	0	rs863772	N	N
chr1:235409270-236039657	7	1	RYR2	0	rs790900	N	N
chr16:82985793-82999490	8	1	ATP2C2	0	rs922450	N	N
chr3:14266507-14538241	16	1	GRIP2,SLC6A6	0	rs6794801	N	N
chr6:136954910-136985756	4	1	MAP3K5	0	rs9389413	N	N
chr4:68216987-68410157	14	1	GNRHR,LOC550112,TMPRSS11D,UBA6	0	rs10428421	N	N
chr18:48234610-48562430	31	1	DCC	0	rs1144050	N	N
chr4:21661042-22385372	23	1	GBA3,GPR125	0	rs17539365	N	N
chr3:195330205-195346756	3	1	HES1	0	rs6767127	N	N
chr19:8027360-8034411	5	1	CCL25	0	rs2303164	N	N
chr6:95416725-96957825	32	1	FUT9,MANEA	0	rs1007603	N	N
chr13:108619212-109559522	14	1	IRS2,MYO16	0	rs9559729	N	N
chr6:84087301-84773315	7	1	CYB5R4,ME1,PRSS35,RIPPLY2,SNAP91	0	rs9294287	N	N
chr12:58214880-58745637	18	1	SLC16A7	0	rs12821724	N	N
chr9:6557841-6659474	12	1	GLDC	0	rs11789777	N	N
chr3:123325817-123421593	6	1	CASR	0	rs9818482	N	N
chr7:61649656-63077544	29	1	LOC100287704,LOC100287834,LOC643955	0	rs6950021	N	N
chr17:21214430-21243600	6	1	KCNJ12	0	rs4640244	N	N
chr18:27952191-27962979	3	1	RNF138	0	rs4239374	N	N
chr7:52199737-54251612	38	1	HPVC1,POM121L12	0	rs1025118	N	N
chr3:109259336-111443884	15	1	C3orf66,CD47,DPPA2,DPPA4,DZIP3,FLJ25363,GUCA1C,HHLA2,IFT57,KIAA1524,MORC1,MYH15,RETNLB,TRAT1	0	rs11712007	N	N
chr16:86229994-86235666	3	1	JPH3	0	rs918368	N	N
chr4:168447627-169413235	15	1	ANXA10,DDX60	0	rs11943919	N	N
chr20:270612-484429	6	1	CSNK2A1,NRSN2,RBCK1,TBC1D20,TRIB3	0	rs2092473	N	N
chr15:26762141-27216380	20	1	APBA2,FAM189A1,WHAMML2	0	rs4779804	N	N
chr2:51767858-54133633	73	1	ASB3,CHAC2,ERLEC1,GPR75,LOC100302652,PSME4	0	rs2141844	N	N
chr18:23024929-24189370	13	1	CDH2	0	rs2090608	N	N
chr8:133899815-133929827	6	1	PHF20L1	0	rs10505601	N	N
chr13:42258598-42269010	3	1	C13orf30	0	rs1323608	N	N
chr15:47516051-48355068	8	1	ATP8B4,C15orf33,DTWD1,FGF7,HDC,SLC27A2	0	rs4338740	N	N
chr5:140681914-140692037	3	1	PCDHGA1	0	rs2472648	N	N
chr12:120697042-120700009	3	1	TMEM120B	0	rs1064169	N	N
chr3:117581731-118988000	16	1	LOC285194,LSAMP	0	rs1513155	N	N
chr9:16211343-16901666	6	1	BNC2	0	rs7038757	N	N
chr6:20858693-20869213	3	1	CDKAL1	0	rs7747724	N	N
chr12:127796466-128874436	10	1	GLT1D1,MGC16384,SLC15A4,TMEM132D	0	rs715804	N	N
chr5:129769770-130575064	51	1	HINT1,LYRM7	0	rs10044304	N	N
chr1:158350787-158356826	3	1	ATP1A2	0	rs3761685	N	N
chr20:6076201-7354438	11	1	BMP2	0	rs2145274	N	N
chr21:19172899-23470655	91	1	C21orf131,NCAM2	0	rs8127247	N	N
chr13:29054317-29754508	9	1	KATNAL1,SLC7A1,UBL3	0	rs874267	N	N
chr2:191945655-192031800	6	1	MYO1B	0	rs1400888	N	N
chr8:121309827-121997743	10	1	COL14A1,MRPL13,MTBP,SNTB1	0	rs3922773	N	N
chr6:15723616-16224727	6	1	DTNBP1	0	rs1011313	N	N
chr6:109806052-109848708	7	1	CD164,PPIL6	0	rs7754650	N	N
chr5:12491381-13483032	10	1	TAG	0	rs13182649	N	N
chr13:101314318-101720621	6	1	FGF14	0	rs869802	N	N
chr6:162658695-162949833	26	1	PARK2	0	rs4709600	N	N
chr7:138789091-138801365	3	1	KLRG2	0	rs10441417	N	N
chr8:39003333-39021034	5	1	ADAM9	0	rs4495395	N	N
chr5:90748865-90758790	3	1	LOC100129716	0	rs16869728	N	N
chr10:84703098-85259352	8	1	NRG3	0	rs1414867	N	N
chr6:130099903-130400121	6	1	C6orf191,L3MBTL3	0	rs17469966	N	N
chr4:99320074-99622807	7	1	RAP1GDS1,TSPAN5	0	rs12503056	N	N
chr9:88624756-90011241	10	1	C9orf170,C9orf79,CDK20,CTSL1,CTSL3,DAPK1,FAM75C1,GAS1,LOC1518,LOC440173,LOC645961	0	rs11141878	N	N
chr5:61906766-61930880	3	1	IPO11,LRRC70	0	rs1477358	N	N
chr21:13562271-13950406	13	1	POTED	0	rs12626247	N	N
chr17:40406871-40548347	10	1	DCAKD,NMT1,PLCD3	0	rs2337437	N	N
chr5:79447004-79448084	3	1	SERINC5	0	rs10474010	N	N
chr10:10276177-11522055	9	1	CELF2,LOC254312,SFTA1P	0	rs4749974	N	N
chr14:25989747-26557988	13	1	NOVA1	0	rs178189	N	N
chr11:118405573-118408051	3	1	SLC37A4	0	rs10892322	N	N
chr2:168391936-168999635	13	1	B3GALT1,STK39	0	rs1562969	N	N
chr9:7999428-10586853	16	1	PTPRD	0	rs1018590	N	N
chr15:90886145-91389084	6	1	CHD2,FAM174B,LOC100144604,RGMA	0	rs9920859	N	N
chr9:107575093-107609463	3	1	TMEM38B	0	rs10816332	N	N
chr4:41847307-44752754	21	1	ATP8A1,BEND4,GNPDA2,GRXCR1,GUF1,KCTD8,MIR548M,SHISA3,YIPF7	0	rs4541540	N	N
chr2:160891041-161835280	13	1	RBMS1,TANK	0	rs12620861	N	N
chr6:89867130-89964871	7	1	GABRR1,PM20D2,SFRS13B	0	rs3798257	N	N
chr7:40842639-41492117	6	1	C7orf10	0	rs732890	N	N
chr16:5777732-6824747	448	1	A2BP1	0	rs17817199	N	N
chr11:31579110-31610982	3	1	ELP4	0	rs10488690	N	N
chr2:65251099-65859075	8	1	ACTR2,SPRED2	0	rs17030768	N	N
chr10:60745219-61035111	6	1	FAM13C	0	rs284640	N	N
chr6:102449771-103377567	14	1	GRIK2	0	rs1475919	N	N
chr6:111253516-111480946	6	1	AMD1,GSTM2P1,GTF3C6,RPF2	0	rs9487538	N	N
chr11:105903230-106852591	9	1	CWF19L2,GUCY1A2	0	rs17667107	N	N
chr12:103305757-103392357	6	1	CHST11	0	rs7958404	N	N
chr9:105440699-106572138	20	1	NIPSNAP3A,NIPSNAP3B,OR13C2,OR13C3,OR13C4,OR13C5,OR13C8,OR13C9,OR13D1,OR13F1,SMC2	0	rs7869260	N	N
chr11:116763086-117179565	6	1	CEP164,DSCAML1	0	rs478693	N	N
chr5:127294624-128493261	10	1	FBN2,FLJ33630,ISOC1,SLC12A2,SLC27A6	0	rs6892983	N	N
chr12:84206172-85971888	24	1	ALX1,MGAT4C,NTS,RASSF9	0	rs10776982	N	N
chr11:98211869-99617337	12	1	CNTN5	0	rs7930227	N	N
chr20:12412082-13330443	17	1	ISM1,SPTLC3,TASP1	0	rs6131392	N	N
chr12:72876623-73754163	7	1	ATXN7L3B,KCNC2	0	rs12822199	N	N
chr4:156894819-157526230	10	1	ACCN5,CTSO,GUCY1B3,TDO2	0	rs6853651	N	N
chr13:111773792-112781336	11	1	ATP11A,C13orf28,C13orf35,MCF2L,SOX1,TUBGCP3	0	rs944899	N	N
chr4:28923457-30502591	22	1	PCDH7	0	rs4692435	N	N
chr2:154252743-155348872	15	1	GALNT13,KCNJ3	0	rs1524915	N	N
chr9:13555582-14119951	12	1	NFIB	0	rs575660	N	N
chr2:158022664-158240055	14	1	ACVR1C	0	rs6704803	N	N
chr8:47101996-47950630	17	1	BEYLA	0	rs8185869	N	N
chr1:56569920-56790327	7	1	PPAP2B	0	rs2994565	N	N
chr2:141404853-141829711	9	1	LRP1B	0	rs2380922	N	N
chr3:1008035-1915922	20	1	CNTN6	0	rs9875177	N	N
chr4:137579367-139072526	21	1	PCDH18	0	rs2612165	N	N
chr5:68039213-68462828	7	1	SLC30A5	0	rs164578	N	N
chr6:62760116-63523875	9	1	KHDRBS2	0	rs604683	N	N
chr6:146657076-146675511	3	1	GRM1	0	rs1555084	N	N
chr12:38931141-39106899	6	1	LRRK2	0	rs7969677	N	N
chr13:70703593-71094982	9	1	DACH1	0	rs9599856	N	N
chr13:113799304-113896340	18	1	RASA3	0	rs4883676	N	N
chr20:9223485-9239550	7	1	PLCB4	0	rs2327162	N	N
chr1:239774682-239778757	4	1	KMO	0	rs2050505	N	N
chr6:13065021-13219417	6	1	PHACTR1	0	rs6899754	N	N
chr3:61503310-61524608	3	1	PTPRG	0	rs7627124	N	N
chr2:39102832-39131355	3	1	SOS1	0	rs7583010	N	N
chr13:76710863-76716428	3	1	MYCBP2	0	rs9574021	N	N
chr1:57822727-57961084	17	1	DAB1	0	rs3126019	N	N
chr10:42916734-42930677	5	1	RET	0	rs1864402	N	N
chr2:106812828-106817021	4	1	ST6GAL2	0	rs6712885	N	N
chr11:33735305-33739268	3	1	FBXO3	0	rs1578986	N	N
chr1:86689355-86697988	3	1	CLCA2	0	rs6576835	N	N
chr2:143036543-144110868	15	1	ARHGAP15,KYNU	0	rs10496939	N	N
chr3:99945030-100498306	10	1	DCBLD2,ST3GAL6	0	rs2687667	N	N
chr7:117635620-120099982	58	1	ANKRD7,KCND2	0	rs6959973	N	N
chr4:175935851-176707379	6	1	ADAM29,GLRA3	0	rs7671067	N	N
chr10:43997206-44753151	6	1	CXCL12,TMEM72	0	rs1680637	N	N
chr3:96078762-98462037	19	1	EPHA6,LOC255025	0	rs7618693	N	N
chr3:23484601-23835419	11	1	UBE2E1,UBE2E2	0	rs13085173	N	N
chr4:96378700-97145718	6	1	PDHA2,UNC5C	0	rs4699412	N	N
chr6:740414-1263878	8	1	FOXQ1,LOC285768	0	rs11242674	N	N
chr10:127965325-128203038	6	1	ADAM12,C10orf90	0	rs10128229	N	N
chr7:109315896-111116572	35	1	EIF3IP1,IMMP2L,LRRN3	0	rs10232025	N	N
chr7:10558861-11980786	24	1	NDUFA4,PHF14,THSD7A	0	rs10499402	N	N
chr1:51778412-52118348	7	1	MIR761,NRD1,OSBPL9	0	rs6588415	N	N
chr6:112569769-114334949	19	1	FLJ34503,LAMA4,MARCKS,RFPL4B	0	rs1158747	N	N
chr2:16835467-18296112	36	1	GEN1,KCNS3,MSGN1,RAD51AP2,SMC6,VSNL1	0	rs4832680	N	N
chr18:10556581-12277460	107	1	CHMP1B,CIDEA,FAM38B,GNAL,IMPA2,MPPE1	0	rs1918680	N	N
chr4:140118893-140748062	6	1	C4orf49,CCRN4L,ELF2,NAA15,NDUFC1,RAB33B,SETD7	0	rs6817458	N	N
chr19:34664406-35655444	6	1	C19orf12,C19orf2,CCNE1,PLEKHF1,POP4,VSTM2B,ZNF536	0	rs7245731	N	N
chr2:196005625-197610003	9	1	ANKRD44,C2orf66,CCDC150,DNAH7,GTF3C3,HECW2,PGAP1,SLC39A10,STK17B	0	rs1531115	N	N
chr1:54158859-54607326	20	1	C1orf83,CDCP2,CYB5RL,HSPB11,LDLRAD1,LRRC42,MRPL37,SSBP3,TMEM59	0	rs637590	N	N
chr10:689089-1965035	10	1	ADARB2,C10orf108,C10orf110,DIP2C,GTPBP4,IDI1,IDI2,LARP4B,NCRNA00168,NCRNA00200,WDR37	0	rs17293949	N	N
chr21:41576518-42428731	6	1	C21orf121,C21orf128,C21orf129,C2CD2,FAM3B,MX1,MX2,NCRNA00111,NCRNA00112,PRDM15,RIPK4,TMPRSS2,UMODL1,ZNF295	0	rs1072869	N	N
chr1:242727170-246949528	43	1	AHCTF1,C1orf101,C1orf150,C1orf229,CNST,EFCAB2,FAM36A,HNRNPU,KIF26B,LOC148824,LOC149134,NCRNA00201,NLRP3,OR11L1,OR13G1,OR14A16,OR14C36,OR14I1,OR1C1,OR2AK2,OR2B11,OR2C3,OR2G2,OR2G3,OR2G6,OR2L13,OR2L1P,OR2L2,OR2L3,OR2L8,OR2M1P,OR2M2,OR2M3,OR2M4,OR2M5,OR2M7,OR2T1,OR2T10,OR2T11,OR2T12,OR2T2,OR2T27,OR2T29,OR2T3,OR2T33,OR2T34,OR2T35,OR2T4,OR2T5,OR2T6,OR2T8,OR2W3,OR2W5,OR6F1,PPPDE1,SCCPDH,SMYD3,TFB2M,TRI…	0	rs4351686	N	N
chr7:107473131-107507398	5	1	LAMB4	0	rs11487092	N	N
chr10:129343305-129533577	9	1	FOXI2	0	rs633114	N	N
chr4:75279431-75286706	3	1	MTHFD2L	0	rs530212	N	N
chr1:241589529-241613577	3	1	SDCCAG8	0	rs10927002	N	N
chr3:103179898-103815275	8	1	LOC152225,ZPLD1	0	rs1284745	N	N
chr8:88051773-88425976	7	1	CNBD1	0	rs10098053	N	N
chr5:123418822-124052180	30	1	ZNF608	0	rs170316	N	N
chr18:71158396-71370210	16	1	C18orf62	0	rs9965347	N	N
chr13:61039110-64814523	36	1	OR7E156P	0	rs9570999	N	N
chr6:147742914-147750873	3	1	STXBP5	0	rs17076713	N	N
chr2:94899271-94914685	3	1	TEKT4	0	rs11889464	N	N
chr5:50124074-50125676	3	1	PARP8	0	rs11747930	N	N
chr16:8861995-8865964	3	1	CARHSP1	0	rs10163323	N	N
chr3:7709428-7710075	3	1	GRM7	0	rs162779	N	N
chr6:148890689-148894084	3	1	SASH1	0	rs2294783	N	N
chr14:52267461-52275517	3	1	STYX	0	rs10483618	N	N
chr3:40207473-40224248	4	1	MYRIP	0	rs2679813	N	N
chr16:15821223-15823628	4	1	MYH11	0	rs216152	N	N
chr6:161562435-161571993	4	1	AGPAT4	0	rs3778229	N	N
chr11:72608454-72614922	5	1	P2RY2	0	rs4944831	N	N
chr10:72115381-72130661	4	1	ADAMTS14	0	rs1477070	N	N
chr4:89163535-89171100	3	1	PKD2	0	rs2467052	N	N
chr13:94651236-94651871	3	1	ABCC4	0	rs1678388	N	N
chr7:153877168-153888040	8	1	DPP6	0	rs6962496	N	N
chr1:199750301-199799027	13	1	RPS10P7	0	rs7536311	N	N
chr5:107375733-107376156	3	1	FBXL17	0	rs723397	N	N
chr3:143844869-143848459	4	1	PLS1	0	rs2883380	N	N
chr14:32245693-32250102	5	1	AKAP6	0	rs12435098	N	N
chr7:6626034-6656765	7	1	ZNF853	0	rs2140905	N	N
chr14:79014915-79020241	3	1	NRXN3	0	rs12891144	N	N
chr7:57212608-57467755	7	1	LOC642006	0	rs4870660	N	N
chr9:70890994-70894970	3	1	FXN	0	rs953588	N	N
chr6:21935083-21940525	5	1	FLJ22536	0	rs7740544	N	N
chr3:69031452-69038281	3	1	FAM19A4	0	rs17048130	N	N
chr7:82972395-83046638	22	1	SEMA3E	0	rs10255137	N	N
chr18:46474150-46480066	4	1	MAPK4	0	rs1545130	N	N
chr2:152916739-152924833	3	1	FMNL2	0	rs2345903	N	N
chr2:166892974-166903281	3	1	SCN9A	0	rs1528487	N	N
chr9:72692244-72700700	6	1	TRPM3	0	rs7046928	N	N
chr2:108946170-108952869	5	1	EDAR	0	rs260693	N	N
chr3:4557227-4558026	3	1	ITPR1	0	rs17040868	N	N
chr6:123777254-123781430	3	1	TRDN	0	rs6569343	N	N
chr6:6480233-6486882	3	1	LOC285780	0	rs1761938	N	N
chr3:194082030-194092410	4	1	C3orf59	0	rs6805010	N	N
chr3:175439991-175449432	5	1	NLGN1	0	rs961882	N	N
chr20:40644160-40711739	21	1	PTPRT	0	rs6102937	N	N
chr3:179793530-179798246	3	1	KCNMB2	0	rs12497665	N	N
chr7:81761049-81764744	4	1	CACNA2D1	0	rs2299169	N	N
chr5:156070934-156077361	4	1	SGCD	0	rs157350	N	N
chr18:13313041-13332265	6	1	C18orf1	0	rs2085049	N	N
chr13:92254976-92263540	3	1	GPC5	0	rs9556218	N	N
chr5:31902694-31904458	3	1	PDZD2	0	rs16901644	N	N
chr1:76467944-76473285	3	1	ST6GALNAC3	0	rs17098431	N	N
chr17:29075581-29079277	3	1	ACCN1	0	rs1490922	N	N
chr2:115303409-115307828	3	1	DPP10	0	rs2139411	N	N
chr5:171982370-172000373	5	1	NEURL1B	508	rs6897080	N	N
chr6:150314225-150326128	3	1	ULBP1	708	rs10499261	N	N
chr10:76140605-76175577	6	1	ADK	1539	rs2488089	N	N
chr21:25926920-25931649	3	1	JAM2	1811	rs763331	N	N
chr1:93379528-93383523	3	1	MTF2	2302	rs1932313	N	N
chr4:15540059-15543821	3	1	FGFBP1	2469	rs11730943	N	N
chr7:134308811-134310290	3	1	CALD1	2792	rs17168150	N	N
chr11:114546173-114546639	3	1	CADM1	2916	rs4938180	N	N
chr6:98659256-99386170	20	1	POU3F2	3131	rs9401968	N	N
chr2:170027687-170040640	4	1	BBS5	3612	rs2883112	N	N
chr15:38139009-38160423	3	1	BMF	6960	rs9972424	N	N
chr11:43909338-43912925	3	1	AG2	7757	rs7120772	N	N
chr10:52200825-52228498	3	1	A1CF	7833	rs10994506	N	N
chr14:53501325-53507352	3	1	BMP4	8021	rs10873077	N	N
chr16:46344719-46665322	7	1	ABCC12	9063	rs16945652	N	N
chr14:77480179-77861378	7	1	ADCK1	10130	rs17107344	N	N
chr5:64824137-64836430	3	1	ADAMTS6	10677	rs402552	N	N
chr9:35131705-35140228	3	1	UNC13B	11761	rs10972350	N	N
chr18:31651305-31725782	7	1	MIR187	12998	rs4393644	N	N
chr6:126415458-126446283	4	1	TRMT11	13345	rs1569741	N	N
chr6:49642288-49644523	3	1	C6orf141	14523	rs10948512	N	N
chr9:121186224-121194182	3	1	DBC1	14664	rs1331616	N	N
chr15:73057707-73058282	3	1	SCAMP5	16647	rs1561893	N	N
chr17:63660583-63681642	6	1	LOC651250	16920	rs7222649	N	N
chr10:16621635-16624428	3	1	C1QL3	17625	rs7086455	N	N
chr1:99478128-99483976	4	1	LPPR4	18460	rs6683554	N	N
chr10:62184059-62189035	3	1	CDK1	19060	rs9415614	N	N
chr6:37685661-37689178	3	1	MDGA1	19084	rs2051071	N	N
chr7:30260217-30270520	3	1	ZNRF2	19928	rs6462197	N	N
chr12:124214020-124218179	3	1	AACS	20196	rs12369173	N	N
chr1:97287324-97295592	3	1	DPYD	20296	rs290860	N	N
chr2:100431531-100432483	3	1	NMS	20893	rs10496347	N	N
chr3:129631215-129639982	4	1	EEFSEC	21036	rs2981030	N	N
chr11:35524851-35536465	6	1	PAMR1	21099	rs10128679	N	N
chr10:79508776-79553014	5	1	RPS24	22200	rs2257030	N	N
chr20:50086344-50110836	8	1	ZFP64	23121	rs2426412	N	N
chr9:78336047-78338196	3	1	GCNT1	23895	rs11144942	N	N
chr13:50340182-50344115	3	1	DLEU7	24296	rs7994724	N	N
chr7:96548087-96557076	3	1	ACN9	26765	rs1917939	N	N
chr6:56887529-56900535	3	1	BEND6	27197	rs17752435	N	N
chr4:56702555-56703884	3	1	KIAA1211	27234	rs13143526	N	N
chr14:76065215-76068391	3	1	ESRRB	27284	rs7157198	N	N
chr5:60521643-60523924	3	1	C5orf43	27584	rs159543	N	N
chr3:158315588-158319600	3	1	CCNL1	28680	rs2086667	N	N
chr2:131357941-131361436	3	1	ARHGEF4	29258	rs13003829	N	N
chr15:71860700-71862661	3	1	C15orf59	29831	rs2218949	N	N
chr21:34240324-34245156	3	1	ATP5O	30296	rs881228	N	N
chr17:23033236-23053654	3	1	LGALS9	32523	rs4239246	N	N
chr10:111918756-111921742	3	1	ADD3	33443	rs17127145	N	N
chr14:30309713-30312448	3	1	SCFD1	34944	rs7147569	N	N
chr20:24665867-24841918	7	1	CST7	35948	rs6138357	N	N
chr10:101217292-101223564	3	1	GOT1	36772	rs4568942	N	N
chr22:25439475-25440974	3	1	MIAT	37037	rs5761697	N	N
chr8:97531391-97536055	3	1	SDC2	39003	rs12675947	N	N
chr1:198686624-198688089	3	1	ZNF281	40835	rs10919933	N	N
chr3:95019980-95033268	3	1	PROS1	41304	rs9283589	N	N
chr14:70694865-70710442	3	1	PCNX	43013	rs11628267	N	N
chr20:54322917-54324150	3	1	C20orf108	43240	rs6024786	N	N
chr5:45775354-45802065	3	1	HCN1	43377	rs12654213	N	N
chr10:102350845-102352533	3	1	HIF1AN	47174	rs2495727	N	N
chr6:154320077-154325531	3	1	OPRM1	47798	rs647303	N	N
chr9:38495208-38512203	4	1	ANKRD18A	49160	rs7855435	N	N
chr1:14081075-14081923	3	1	PRDM2	56916	rs9287293	N	N
chr2:189474829-189490292	5	1	COL3A1	57052	rs4666767	N	N
chr4:146420665-146562748	6	1	SMAD1	59653	rs2355617	N	N
chr9:95685891-95688652	3	1	BARX1	65078	rs2185110	N	N
chr7:112616329-112683599	7	1	LOC401397	70456	rs6466435	N	N
chr1:202179061-202184808	4	1	SNRPE	72158	rs12410049	N	N
chr13:53570836-53710499	7	1	MIR1297	73609	rs1413882	N	N
chr10:56308925-56323560	5	1	PCDH15	77868	rs7350463	N	N
chr15:57847116-57856553	4	1	BNIP2	78182	rs965353	N	N
chr9:103624285-103628443	3	1	GRIN3A	83602	rs7873471	N	N
chr10:22416845-22468926	4	1	DNAJC1	84189	rs16922014	N	N
chr5:125637144-125639375	3	1	GRAMD3	84312	rs1427901	N	N
chr4:121292668-121299721	4	1	MAD2L1	85207	rs13435910	N	N
chr1:145368301-145394019	6	1	BCL9	85787	rs11240053	N	N
chr13:20738941-20753213	3	1	MRP63	87721	rs484365	N	N
chr8:109656828-109669145	3	1	TTC35	88516	rs16878164	N	N
chr4:163786406-164177106	9	1	NAF1	90204	rs6842513	N	N
chr1:213639512-213715720	4	1	KCTD3	91638	rs17552372	N	N
chr9:117821509-117830757	3	1	C9orf27	94311	rs204178	N	N
chr6:4552727-4553535	3	1	CDYL	97857	rs2007513	N	N
chr2:119054059-119215137	6	1	EN1	101080	rs13017945	N	N
chr11:28414313-28425901	3	1	METT5D1	102683	rs7941325	N	N
chr8:118362540-118375544	4	1	SLC30A8	104406	rs1793705	N	N
chr21:30346273-30353182	3	1	CLDN17	106930	rs7276462	N	N
chr15:79561102-79565753	3	1	TMC3	107629	rs16972928	N	N
chr8:139078865-139101399	4	1	FAM135B	110049	rs6577856	N	N
chr14:58301667-58614370	6	1	DAAM1	110782	rs856209	N	N
chr1:29639995-30260927	13	1	PTPRU	114092	rs4654349	N	N
chr1:102351895-102975695	8	1	OLFM3	116517	rs6683681	N	N
chr7:105832199-105842871	4	1	NAMPT	119325	rs2704987	N	N
chr3:87530524-87544701	4	1	POU1F1	122097	rs17024472	N	N
chr6:86579089-86718986	22	1	SNHG5	133919	rs16876529	N	N
chr20:56004536-56019524	3	1	C20orf85	139865	rs6025970	N	N
chr1:162641955-162655215	4	1	PBX1	140211	rs2634982	N	N
chr12:37824401-37825876	3	1	KIF21A	147422	rs12368311	N	N
chr6:116082905-116213862	6	1	FRK	155524	rs17077020	N	N
chr3:55316183-55318983	3	1	WNT5A	155800	rs6774673	N	N
chr6:132492035-132501360	3	1	MOXD1	157527	rs1358771	N	N
chr16:64791797-64796836	3	1	CDH5	161190	rs17766789	N	N
chr5:38050010-38052540	4	1	GDNF	174471	rs1022049	N	N
chr2:181355271-181371396	3	1	UBE2E3	181961	rs11676386	N	N
chr1:88730474-88739431	3	1	PKN2	183079	rs306326	N	N
chr9:101408362-101440084	5	1	NR4A3	183874	rs10760693	N	N
chr13:90561381-90570556	3	1	LOC144776	184529	rs515097	N	N
chr8:140486231-140504597	5	1	KCNK9	189389	rs9324508	N	N
chr4:155181967-155182234	3	1	DCHS2	192743	rs1320100	N	N
chr17:49452410-49459208	4	1	KIF2B	194838	rs1870115	N	N
chr12:114662780-114664755	4	1	MED13L	216011	rs2891575	N	N
chr4:148303755-148309936	3	1	TTC29	217271	rs2174804	N	N
chr12:30448246-30453692	3	1	IPO8	219497	rs11050888	N	N
chr2:174249536-174254917	4	1	SP3	224516	rs10930614	N	N
chr5:152616986-152624872	3	1	GRIA1	225405	rs2926289	N	N
chr5:157446596-157448971	3	1	CLINT1	227850	rs882086	N	N
chr4:165755322-165761794	4	1	40238	231465	rs2037837	N	N
chr4:11275490-11993045	17	1	HS3ST1	235855	rs6448866	N	N
chr3:28786333-28794127	3	1	ZCWPW2	244697	rs6782977	N	N
chr13:87375435-89251796	25	1	SLITRK5	245564	rs7324054	N	N
chr2:176239016-176249929	3	1	KIAA1715	248727	rs12473816	N	N
chr22:46984975-47003473	8	1	FAM19A5	260479	rs9615811	N	N
chr3:147007557-147007667	3	1	PLOD2	262251	rs9814478	N	N
chr10:109180931-109181449	3	1	SORCS1	266649	rs17122604	N	N
chr1:175894124-175896346	3	1	SEC16B	268519	rs17625605	N	N
chr8:34685800-34942339	7	1	UNC5D	270178	rs12541698	N	N
chr6:8872893-8877454	3	1	HULC	273813	rs4449671	N	N
chr7:155574671-155595641	3	1	SHH	276943	rs4716985	N	N
chr4:149869483-149880361	4	1	NR3C2	286361	rs11935941	N	N
chr15:44245808-44298221	7	1	MIR548A3	286396	rs1897841	N	N
chr8:49469934-49502045	4	1	EFCAB1	287982	rs6471752	N	N
chr1:72817746-72856809	5	1	NEGR1	296881	rs11209984	N	N
chr13:105246932-105250978	4	1	DAOA	305548	rs1328082	N	N
chr11:134103253-134113328	4	1	B3GAT1	316231	rs7929317	N	N
chr15:95446131-95632771	6	1	SPATA8	316282	rs1355844	N	N
chr10:107873936-108006360	12	1	SORCS1	317051	rs7083969	N	N
chr3:22095943-22098068	4	1	ZNF385D	328123	rs1479993	N	N
chr1:104787170-104787575	4	1	MIR548H3	342539	rs7418397	N	N
chr4:112123047-112723321	12	1	PITX2	345090	rs7669996	N	N
chr10:19368441-19374643	3	1	ARL5B	361495	rs7073111	N	N
chr10:86629969-86655811	9	1	FAM190B	361713	rs7078668	N	N
chr8:84892478-84894895	3	1	RALYL	363113	rs4132243	N	N
chr4:130631521-130757562	10	1	C4orf33	378228	rs17050552	N	N
chr3:26249111-26254636	3	1	LRRC3B	384668	rs11925543	N	N
chr2:76398701-76442450	10	1	LRRTM4	385916	rs6758645	N	N
chr7:46322714-46807506	6	1	IGFBP3	395318	rs6970754	N	N
chr13:33856770-33861376	3	1	RFC3	418075	rs1415834	N	N
chr17:66899055-67210578	7	1	SOX9	418178	rs2429954	N	N
chr18:40083523-40094447	3	1	SETBP1	419689	rs1869991	N	N
chr9:25239932-25246654	3	1	TUSC1	419733	rs1372870	N	N
chr3:107492548-107497571	3	1	CBLB	421971	rs4402959	N	N
chr13:74037403-74038383	3	1	KLF12	431336	rs1326727	N	N
chr3:81075432-81179055	6	1	GBE1	442485	rs12186090	N	N
chr14:87004960-87018626	4	1	GALC	450485	rs10133405	N	N
chr5:154836363-154852328	5	1	KIF4B	458485	rs6861309	N	N
chr8:36233781-36258570	3	1	UNC5D	462059	rs6983120	N	N
chr4:14110025-14120810	3	1	CPEB2	492586	rs13133219	N	N
chr4:18137161-18351086	6	1	LCORL	504580	rs13128839	N	N
chr4:182348352-182790037	160	1	MGC45800	507116	rs1030790	N	N
chr3:183452046-183458541	3	1	SOX2OT	510347	rs6787138	N	N
chr2:103896718-103903931	3	1	LOC150568	513306	rs1441104	N	N
chr15:18421386-18452025	4	1	GOLGA6L6	545083	rs7170864	N	N
chr2:220761291-220950104	9	1	SLC4A3	546345	rs1961966	N	N
chr13:84502069-84702088	7	1	SLITRK6	562835	rs9319110	N	N
chr10:130574703-130576928	3	1	MGMT	578516	rs10764826	N	N
chr5:4495390-4508017	3	1	LOC340094	579455	rs7703453	N	N
chr10:36570372-36576180	3	1	FZD8	600004	rs7896476	N	N
chr8:78911817-78990172	9	1	PKIA	600719	rs10091852	N	N
chr4:171856824-171949614	7	1	AADAT	608877	rs6858234	N	N
chr6:23298517-23303216	3	1	HDGFL1	619788	rs9379479	N	N
chr11:23788002-23797751	4	1	LUZP2	677381	rs10742004	N	N
chr4:189993934-189996428	3	1	TRIML1	688291	rs2377460	N	N
chr18:67084851-67590053	13	1	CBLN2	764842	rs642672	N	N
chr13:86038294-86040858	3	1	SLITRK6	766810	rs9588631	N	N
chr4:27438097-27922134	6	1	STIM2	801996	rs12640014	N	N
chr9:29683569-31469005	15	1	MIR873	804616	rs3904445	N	N
chr14:84140364-84151244	5	1	FLRT2	914997	rs1449114	N	N
chr6:92271202-92377721	17	1	MAP3K7	917574	rs3928828	N	N
chr21:24692463-24748381	9	1	NCRNA00158	931624	rs2257689	N	N
chr2:123182296-123197294	3	1	TSN	940398	rs4241113	N	N
chr13:54838574-55139116	27	1	MIR1297	1054390	rs4885913	N	N
chr4:132081248-133200263	15	1	PCDH10	1089657	rs17051182	N	N
chr3:83994278-83997448	3	1	CADM2	1093375	rs9879027	N	N
chr10:110505088-110518887	3	1	XPNPEP1	1095627	rs7100848	N	N
chr4:31960561-32550339	9	1	PCDH7	1203040	rs17081443	N	N
chr4:59410174-59423917	3	1	IGFBP7	1738878	rs1449043	N	N
chr14:82847656-83039671	6	1	SEL1L	1777698	rs162651	N	N
