# Supplementary material for: Rare copy number variants in over 100,000 European ancestry subjects reveal multiple disease associations
Source: Nat Commun. 2020 Jan 14;11:255. doi: 10.1038/s41467-019-13624-1 (PMC6959272; doi:10.1038/s41467-019-13624-1)
Supplement: Supplementary file 5 — Supplementary Dataset 4 [file 41467_2019_13624_MOESM5_ESM.xlsx]

## Sheet: Sheet1
Supplementary File 4. Poor Linkage Disequilibrium Between Rare CNV and Common SNP Genotype
CNVR	CNVType	SNP_A	CHR_A	BP_A	SNP_B	CHR_B	BP_B	Freq	R2
chr13:68147928-68152545	Del	rs287418	13	68151104	rs10507753	13	68180277	0.0901029	0.915263
chr6:79063712-79070425	Del	rs818295	6	79069279	rs12213776	6	79147541	0.371309	0.862799
chr6:78384797-79088461	HomDel	rs818295	6	79069279	rs12213776	6	79147541	0.0525294	0.862799
chr6:79076024-79078423	Del	rs818290	6	79077159	rs12213776	6	79147541	0.365191	0.848603
chr5:117420005-117421055	Del	rs10060421	5	117420111	rs11744938	5	117428678	0.142471	0.820986
chr6:79082584-79083326	Del	rs818284	6	79083084	rs12213776	6	79147541	0.337176	0.777069
chr18:64898548-64904656	Del	rs17080293	18	64902590	rs10503136	18	64797539	0.0573529	0.712329
chr18:64905087-64906488	Del	rs13381870	18	64905368	rs10503136	18	64797539	0.0566176	0.701478
chr3:53003415-53010084	Del	rs12635298	3	53008837	rs3796352	3	52888319	0.0981618	0.663351
chr10:58186118-58188284	Del	rs4935662	10	58187280	rs11005540	10	58233735	0.0749118	0.6492
chr8:15450330-15453833	Del	rs919401	8	15451588	rs352768	8	15689298	0.0455735	0.576611
chr2:207052266-208760548	HomDel	rs6755425	2	208065238	rs13010104	2	208194719	0.0229265	0.546867
chr2:208064035-208065237	Del	rs918842	2	208064168	rs13010104	2	208194719	0.108162	0.546465
chr8:16306880-16312873	Del	rs10888120	8	16308476	rs10099016	8	16303983	0.0626618	0.536426
chr11:21145601-21168743	Del	rs4587727	11	21151427	rs16907584	11	21142553	0.0122647	0.48176
chr4:10006425-10008166	Del	rs4389568	4	10007526	rs4302456	4	10062943	0.0731471	0.471618
chr3:65184588-65186547	Del	rs17072569	3	65186461	rs17415670	3	65226351	0.0981029	0.448105
chr3:65171163-65177460	Del	rs9877901	3	65174140	rs17415670	3	65226351	0.0973088	0.442137
chr7:13071534-13090681	Del	rs17166697	7	13072495	rs17166863	7	12988618	0.0116912	0.441386
chr8:13644395-13647847	Del	rs11991625	8	13645044	rs1481917	8	13680110	0.0217941	0.414053
chr4:116389138-116393377	Del	rs2135966	4	116391783	rs17047693	4	116470095	0.0424559	0.390302
chr6:67083141-67101257	Del	rs11758713	6	67093086	rs12192666	6	67129281	0.124926	0.382056
chr8:13665623-13675479	Del	rs17117444	8	13671497	rs2035390	8	13599376	0.0327353	0.378101
chr6:93633564-93634213	Del	rs16870360	6	93633691	rs9452173	6	93714920	0.0348382	0.37659
chr6:31389749-31390117	Del	rs1634747	6	31389856	rs10484554	6	31382534	0.0849853	0.368768
chr8:72378412-72378984	Del	rs4737315	8	72378671	rs10095184	8	72388656	0.0494118	0.368033
chr8:72375844-72380736	HomDel	rs4737315	8	72378671	rs10095184	8	72388656	0.0357647	0.368033
chr21:27117916-27122320	Del	rs229029	21	27119715	rs2830545	21	27107436	0.0191176	0.366772
chr7:141425903-141429438	Del	rs12703419	7	141427768	rs10248368	7	141272462	0.106059	0.363332
chr18:65360121-65362926	Del	rs17081199	18	65361328	rs1036840	18	65368522	0.0503676	0.361163
chr8:123129597-123130027	Del	rs7829753	8	123129681	rs1154961	8	123154424	0.0180294	0.34742
chr2:183794033-183797494	Del	rs17758271	2	183795324	rs11888779	2	183921953	0.0217941	0.341423
chr8:115711058-115711712	Del	rs6469535	8	115711585	rs16886291	8	115780612	0.0405294	0.339846
chr3:89489946-89499754	Del	rs17801001	3	89497246	rs11706497	3	89621056	0.0699853	0.323133
chr7:149081-155811	Dup	rs4281072	7	149267	rs4281072	7	149266	0.0555147	0.320845
chr5:151495149-151496845	Del	rs6871187	5	151496280	rs10515653	5	151488393	0.0202647	0.300107
chr5:15772769-15773478	Del	rs4702103	5	15772943	rs17602477	5	15791078	0.0287353	0.298424
chr10:20890630-20892021	Del	rs1339652	10	20891020	rs12355783	10	20903251	0.037	0.296675
chr10:20890630-20912502	HomDel	rs11012153	10	20894604	rs12355783	10	20903251	0.0347941	0.29157
chr20:14746517-14770129	Del	rs7265566	20	14755488	rs6079596	20	14814618	0.0156029	0.287593
chr2:4191253-4200019	Del	rs6542685	2	4191975	rs6722795	2	3687425	0.0304412	0.270778
chr5:97090540-97102304	Del	rs1429863	5	97097159	rs6860858	5	97166134	0.0519118	0.249403
chr5:97074222-97078839	Del	rs2163157	5	97075857	rs6860858	5	97166134	0.0512941	0.248345
chr10:122770014-122774261	Del	rs12413407	10	122772617	rs2259404	10	122738180	0.0362059	0.245305
chr11:81183111-81188291	Del	rs1542465	11	81187224	rs12576011	11	81168563	0.0882794	0.237505
chr6:124496015-124507628	Dup	rs163286	6	124503146	rs1980305	6	124579425	0.0235882	0.236847
chr6:81341226-81344394	Del	rs10755397	6	81341993	rs16892136	6	81457566	0.0425735	0.233433
chr20:14729684-14733326	Del	rs6131609	20	14732596	rs6079596	20	14814618	0.0168235	0.231135
chr3:163614102-163617940	Del	rs11922606	3	163615770	rs7609808	3	163579097	0.0821324	0.230936
chr10:135125348-135182921	Dup	rs6537606	10	135134089	rs1329152	10	135191913	0.0435735	0.230551
chr10:135187956-135199791	Dup	rs8192772	10	135194702	rs1329152	10	135191913	0.0428971	0.22609
chr10:122760474-122761860	Del	rs12570679	10	122760899	rs2259404	10	122738180	0.03425	0.225877
chr8:137812725-137883249	Del	rs2610088	8	137848442	rs13276342	8	137979397	0.0388088	0.206708
chr8:137887570-137920837	Del	rs2582435	8	137902923	rs13276342	8	137979397	0.0388382	0.206578
chr8:137883537-137886756	Del	rs2649127	8	137884868	rs13276342	8	137979397	0.0397353	0.199902
chr15:85631534-85664719	Del	rs11630829	15	85648193	rs2649682	15	85582776	0.0134265	0.191109
chr11:25573116-25582465	Del	rs16914166	11	25574819	rs7120522	11	25537735	0.0154706	0.186445
chr8:3776007-3776955	Del	rs2554660	8	3776681	rs2740868	8	3794202	0.0770147	0.182866
chr9:505616-511172	Del	rs7026716	9	508676	rs10125427	9	473709	0.0155147	0.180644
chr12:69160993-69162296	Del	rs12319466	12	69162076	rs1390186	12	69199463	0.0292206	0.175711
chr12:69160993-69168994	HomDel	rs387946	12	69162166	rs1390186	12	69199463	0.0238824	0.175711
chr8:3987468-3990969	Del	rs1613009	8	3989440	rs12155988	8	3963273	0.0311912	0.174084
chr18:63451769-63465082	Del	rs12963356	18	63454258	rs2448709	18	63469516	0.0139118	0.174066
chr5:104463047-104510644	Del	rs294152	5	104486853	rs2455180	5	104670208	0.014	0.163073
chr10:47129146-47138713	Dup	rs7475977	10	47133703	rs7898282	10	46410734	0.0897647	0.161713
chr7:93165330-93168493	Del	rs9641125	7	93166112	rs2078032	7	92979097	0.0188088	0.15907
chr7:93158476-93186951	HomDel	rs9641125	7	93166112	rs2078032	7	92979097	0.0178088	0.15907
chr4:145113710-145143848	Del	rs6537232	4	145127127	rs17018069	4	144959490	0.0162794	0.156493
chr2:41092376-41095773	Del	rs12465519	2	41093585	rs13022283	2	41125275	0.149324	0.154444
chr3:150449377-150450025	Del	rs7646660	3	150449872	rs13095262	3	150397860	0.0366029	0.154162
chr10:47154771-47157807	Dup	rs4495839	10	47155835	rs7898282	10	46410734	0.0881029	0.154029
chr10:47162134-47167032	Dup	rs7899396	10	47165276	rs7898282	10	46410734	0.0869412	0.150948
chr5:110933970-110938684	Del	rs17133427	5	110936403	rs17133480	5	110962401	0.0123676	0.147227
chr10:47103864-47110350	Dup	rs11259756	10	47104197	rs7898282	10	46410734	0.0970441	0.146348
chr13:56772821-56777459	Del	rs7981921	13	56775906	rs1409525	13	57477024	0.0113382	0.142415
chr10:47065283-47067933	Dup	rs1870519	10	47066811	rs7898282	10	46410734	0.0907059	0.134379
chr20:15260796-15265978	Del	rs6079764	20	15263526	rs6043241	20	15307412	0.0120441	0.129924
chr22:21389563-21395320	Del	rs8140385	22	21390695	rs6003181	22	21322891	0.0132353	0.127644
chr10:67748487-67772339	Del	rs12416656	10	67752491	rs10997220	10	67960600	0.0155	0.125704
chr20:59010964-59014432	Dup	rs6093038	20	59012836	rs4479482	20	59037337	0.0174853	0.124012
chr10:67783601-67785209	Del	rs12573282	10	67784488	rs10997220	10	67960600	0.0150147	0.122677
chr11:25662734-25677282	Del	rs1493670	11	25667351	rs10742110	11	25630609	0.0281912	0.121482
chr5:113188389-113197319	Del	rs17136043	5	113189078	rs12522099	5	113246774	0.0196765	0.119841
chr8:5590045-5591685	Del	rs17454451	8	5590684	rs1635627	8	5594564	0.0707059	0.119079
chr4:161279212-161290832	Del	rs11723182	4	161285910	rs13115100	4	161111129	0.0425	0.118989
chr7:8797623-8826141	Del	rs12536728	7	8812583	rs12668192	7	8579268	0.0158529	0.116979
chr7:23106465-23107172	Del	rs1006709	7	23106625	rs11971433	7	23106610	0.0132206	0.114117
chr21:18982807-18992561	Dup	rs2225410	21	18990016	rs981204	21	18898614	0.0239706	0.113798
chr5:8758837-8761019	Del	rs11744502	5	8759344	rs200012	5	8748751	0.0361765	0.111784
chr19:48093776-48130590	Del	rs7248225	19	48114840	rs3746096	19	48267714	0.0438088	0.109579
chr20:59002911-59004187	Dup	rs6093035	20	59004030	rs4479482	20	59037337	0.0151912	0.107182
chr18:1903316-1964966	Del	rs8091041	18	1921567	rs1073006	18	1870289	0.0125441	0.106703
chr17:41544850-41562443	Dup	rs2016730	17	41560152	rs8079215	17	41420688	0.0843088	0.106426
chr19:15667703-15690364	Dup	rs610354	19	15670249	rs10426695	19	15651251	0.0145588	0.104797
chr19:48157656-48197824	Del	rs17279415	19	48160501	rs3746096	19	48267714	0.0451029	0.104537
chr17:51519463-51527276	Del	rs9905064	17	51522604	rs7209891	17	51646150	0.0397353	0.100777
chr5:7237639-7246206	Del	rs13155334	5	7242525	rs17842508	5	7352845	0.0213971	0.0994719
chr2:53698406-53699423	Del	rs6748765	2	53698733	rs17044683	2	53572316	0.0131765	0.0957842
chr19:15651251-15657542	Dup	rs10409750	19	15652607	rs10426695	19	15651251	0.0128676	0.0946007
chr3:62586006-62587053	Del	rs2965051	3	62586284	rs833660	3	62527834	0.0255441	0.0915036
chr4:42400885-42403451	Del	rs2612538	4	42402221	rs2575499	4	42509197	0.0137206	0.0914327
chr10:135280033-135282675	Dup	rs7895560	10	135281029	rs2149616	10	135257044	0.0165882	0.0884271
chr5:27560697-27561817	Del	rs6866687	5	27561050	rs12655436	5	27513955	0.0491471	0.0868164
chr10:135283081-135284293	Dup	rs9630042	10	135283756	rs2149616	10	135257044	0.0161912	0.0860246
chr8:47647579-47654762	Dup	rs13279994	8	47653282	rs1589825	8	47101996	0.0359559	0.0828043
chr21:43651954-43653515	Dup	rs7277440	21	43653487	rs2246610	21	43889028	0.0340882	0.0821053
chr17:6047210-6071817	Del	rs1994200	17	6059884	rs4128287	17	6364130	0.0122059	0.0808641
chr11:42925451-42929829	Dup	rs11037169	11	42925693	rs11606984	11	42941441	0.0250588	0.0806573
chr13:83009140-83049998	Del	rs4073952	13	83030422	rs9546562	13	83474030	0.0111912	0.0782724
chr15:22155995-22163077	Del	rs12915627	15	22157826	rs17114621	15	22525938	0.0158088	0.0772922
chr9:586826-598622	Del	rs1532310	9	592987	rs10118798	9	490979	0.0125294	0.0768989
chr12:130368913-130378451	Del	rs4460893	12	130375390	rs7295155	12	130240722	0.0165147	0.0748065
chr10:82869699-82875955	Del	rs10882672	10	82875030	rs1571458	10	83116983	0.0260294	0.0721226
chr7:52701022-52702915	Dup	rs13243026	7	52701823	rs1816790	7	52432129	0.0509118	0.0704574
chr8:40304748-40308096	Del	rs210658	8	40304835	rs11779911	8	40301135	0.0422059	0.0691229
chr4:9052992-9061021	Dup	rs9685264	4	9055942	rs4696917	4	8823992	0.0374706	0.0688883
chr12:62368487-62387591	Dup	rs2429406	12	62369569	rs1983148	12	62454380	0.0174265	0.0669168
chr4:63820936-63831982	Del	rs969726	4	63830725	rs2346939	4	63999953	0.0691618	0.0663012
chr14:46778147-46785371	Del	rs8020887	14	46785260	rs10483569	14	47055032	0.0132059	0.0648273
chr12:130305157-130341671	Del	rs7954820	12	130316216	rs7295155	12	130240722	0.0112353	0.0645125
chr19:48321413-48329023	Del	rs9749286	19	48327286	rs16975848	19	47680811	0.0218676	0.0638704
chr15:30297802-30302218	Del	rs9672198	15	30301190	rs7178760	15	29318665	0.0302206	0.0637014
chr19:48354926-48387680	Del	rs10422381	19	48383159	rs17711503	19	48500314	0.045	0.0634227
chr13:69644145-69665094	Del	rs1328606	13	69655538	rs188545	13	69609213	0.0114118	0.0616979
chr3:152997280-153028731	Del	rs2271942	3	153018113	rs6787192	3	152976381	0.0185882	0.0614192
chr12:31895437-31954269	Dup	rs1259725	12	31921112	rs4931576	12	31898373	0.0140294	0.0604367
chr14:85533951-85557882	Del	rs1959461	14	85545717	rs11627338	14	85480640	0.0255	0.0600021
chr12:130299179-130302766	Del	rs11061407	12	130300679	rs7295155	12	130240722	0.0106912	0.0595726
chr6:168209041-168293188	Dup	rs4708652	6	168260429	rs637578	6	168168237	0.0230588	0.0592234
chr6:168131062-168169995	Dup	rs2258963	6	168146700	rs637578	6	168168237	0.0218088	0.0583542
chr1:156785563-156788016	Del	rs6697656	1	156787362	rs7552141	1	156124932	0.0118529	0.0578781
chr2:184505647-184509228	Del	rs1817567	2	184506072	rs2049716	2	184291156	0.0194706	0.0570217
chr12:62402426-62405452	Dup	rs3864455	12	62404826	rs1983148	12	62454380	0.01525	0.0563674
chr6:168294914-168319676	Dup	rs9364408	6	168299156	rs637578	6	168168237	0.0220588	0.0562935
chr9:581094-584262	Del	rs2804284	9	582758	rs10118798	9	490979	0.0154412	0.0562861
chr6:168183489-168206473	Dup	rs3734896	6	168199345	rs637578	6	168168237	0.0240294	0.0554496
chr9:5376384-5382243	Del	rs10975090	9	5379653	rs16923173	9	5455262	0.0111765	0.0554302
chr6:168322151-168326598	Dup	rs11960954	6	168323591	rs637578	6	168168237	0.0206029	0.0553442
chr6:168122631-168129424	Dup	rs6455468	6	168127795	rs637578	6	168168237	0.0217941	0.0538406
chr17:74885528-74900696	Dup	rs2034860	17	74891236	rs2076949	17	74905197	0.0205441	0.0535936
chr16:15898950-15913069	Dup	rs169983	16	15904027	rs13335375	16	15926090	0.0105882	0.051328
chr2:57289082-57299713	Dup	rs7604249	2	57290136	rs1594143	2	57167711	0.0148824	0.0501938
chr17:74880641-74882676	Dup	rs4790022	17	74881003	rs2076949	17	74905197	0.0187206	0.0498909
chr7:142540745-142552081	Del	rs9986765	7	142545362	rs12537777	7	142053788	0.0168676	0.0490137
chr10:44572007-44672425	Dup	rs6593440	10	44617536	rs744552	10	44401773	0.0105735	0.0489561
chr5:32142841-32171356	Dup	rs32800	5	32144880	rs10071707	5	32111355	0.0212941	0.0486802
chr3:8816641-8828715	Dup	rs1714299	3	8823917	rs75775	3	8795732	0.0144118	0.0477017
chr6:168091860-168099001	Dup	rs637578	6	168092531	rs637578	6	168168237	0.0205588	0.0469646
chr11:107166562-107169879	Dup	rs571418	11	107169730	rs2186903	11	107261761	0.0240441	0.0460929
chr3:174754378-174763960	Dup	rs9860992	3	174758737	rs1523344	3	174712476	0.0372206	0.0451021
chr3:101833435-101916282	Dup	rs1520648	3	101854562	rs9877951	3	101979788	0.0134265	0.043247
chr2:165567243-165572369	Del	rs16850017	2	165570850	rs4667469	2	165608078	0.0161176	0.0421183
chr10:90934196-90935788	Del	rs10788636	10	90934640	rs6586175	10	90972061	0.0166765	0.0415219
chr16:74115984-74129513	Dup	rs8048818	16	74121248	rs16940362	16	74182601	0.0120735	0.041284
chr7:141895565-141901402	Del	rs7779250	7	141898711	rs2734164	7	141622831	0.0170735	0.0411339
chr22:24056992-24092010	Dup	rs133201	22	24087269	rs6004549	22	24010594	0.0449118	0.0410933
chr22:24099225-24136949	Dup	rs7287614	22	24122736	rs6004549	22	24010594	0.0445882	0.040513
chr3:75588740-75613585	Del	rs11708170	3	75610833	rs9837726	3	76175437	0.0775	0.0402934
chr19:40353627-40354649	Del	rs13344454	19	40354628	rs1688005	19	40340205	0.0105441	0.0396015
chr22:24226979-24228162	Dup	rs1207592	22	24227331	rs6004549	22	24010594	0.0427353	0.0394982
chr3:166531645-166540175	Del	rs822715	3	166539048	rs967422	3	165727121	0.0181029	0.039437
chr5:180108611-180112120	Dup	rs6886113	5	180109104	rs17080484	5	180051551	0.03125	0.0392541
chr4:162186029-162211190	Dup	rs6850401	4	162205071	rs1439258	4	162285132	0.0129265	0.0379607
chr22:24198241-24208614	Dup	rs6004667	22	24204465	rs6004549	22	24010594	0.0416618	0.037886
chr2:38810451-38818065	Dup	rs3097714	2	38813996	rs1541877	2	38876212	0.0156029	0.0359977
chr14:85364125-85379917	Del	rs2146964	14	85376078	rs9323770	14	85146763	0.0179559	0.0332106
chr2:212895279-212899634	Del	rs905883	2	212896716	rs1948875	2	212948224	0.0248676	0.0292455
chr15:32530025-32543717	Del	rs7173307	15	32530556	rs644339	15	32820148	0.151735	0.0291707
chr19:59423491-59428132	Del	rs11672654	19	59425146	rs13353326	19	59409113	0.0190147	0.0286797
chr2:227953678-227956886	Dup	rs4234072	2	227954774	rs4643531	2	228110978	0.0138382	0.0274115
chr7:76252476-76267895	Dup	rs38642	7	76264712	rs10281838	7	76514314	0.0180882	0.0250763
chr9:11936421-11942796	Del	rs1929412	9	11941223	rs10960317	9	11838457	0.0118824	0.0247062
chr5:9955340-9977172	Del	rs4272105	5	9972696	rs6555622	5	9953083	0.0157059	0.0245043
chr7:76147678-76203395	Dup	rs3909148	7	76179423	rs10281838	7	76514314	0.0161765	0.0227866
chr19:48093776-48157656	Dup	rs10416723	19	48130591	rs10422915	19	48337397	0.0149412	0.0216315
chr8:2532631-2540098	Dup	rs13439672	8	2536324	rs4333626	8	2536787	0.0121324	0.0211685
chr14:105143361-105246247	Dup	rs2516780	14	105208513	rs8003220	14	105143361	0.0102059	0.020998
chr15:21979391-21985041	Del	rs1850489	15	21984536	rs1850484	15	21880811	0.0203824	0.0208642
chr3:177374626-177384274	Del	rs12495724	3	177378431	rs9853201	3	177565116	0.0253382	0.0203863
chr11:55193702-55204003	Dup	rs295631	11	55198945	rs504661	11	55069259	0.0109118	0.0198524
chr10:47013328-47110350	Del	rs7086053	10	47081638	rs1870174	10	48048273	0.0170588	0.0197515
chr1:195089653-195133856	Del	rs7517126	1	195106896	rs1008987	1	195064720	0.0303676	0.0188675
chr7:75205183-75207149	Dup	rs757359	7	75205313	rs7810980	7	74900284	0.0255294	0.0165453
chr12:7966952-7982106	Dup	rs2244822	12	7979495	rs10846162	12	7949451	0.0375147	0.016095
chr16:2013121-2014220	Dup	rs3785284	16	2014038	rs2286472	16	2010569	0.0124706	0.0160408
chr16:2005667-2010569	Dup	rs8057913	16	2009169	rs2286472	16	2010569	0.0130441	0.0157416
chr2:89743465-89757456	Dup	rs17620193	2	89746844	rs17620337	2	89808197	0.0124559	0.015651
chr3:76952521-76965475	Dup	rs1185220	3	76957355	rs12630466	3	76997483	0.0148382	0.0142285
chr12:7949126-7960148	Dup	rs10846162	12	7949452	rs10846162	12	7949451	0.0391471	0.0138635
chr2:242568437-242568618	Del	rs13023159	2	242568598	rs3892357	2	242483532	0.0585588	0.0136782
chr2:242583251-242593982	Del	rs7423746	2	242586062	rs3892357	2	242483532	0.0594706	0.0135387
chr12:7913199-7914767	Dup	rs10047605	12	7914544	rs10846162	12	7949451	0.0362647	0.0121692
chr2:242565979-242566876	Del	rs12987998	2	242566408	rs3892357	2	242483532	0.0541912	0.0118516
chr9:12057914-12083072	Del	rs7859230	9	12074081	rs10809656	9	11960659	0.0104559	0.0113575
chr9:138619531-138638786	Dup	rs7035254	9	138620984	rs7852364	9	138204512	0.0542941	0.0111163
chr15:22155995-22163077	Dup	rs12915627	15	22157826	rs1037459	15	22549328	0.0230735	0.0107696
chr9:12085022-12098916	Del	rs1446268	9	12088001	rs10809656	9	11960659	0.0106471	0.0104101
chr16:1968403-1981493	Dup	rs2283476	16	1979310	rs2286472	16	2010569	0.0123235	0.0103625
chr9:12005741-12038206	Del	rs4741199	9	12032536	rs10809656	9	11960659	0.0118971	0.010063
chr22:24083777-24092010	Del	rs133203	22	24087787	rs7287614	22	24117289	0.0180735	0.00959505
chr14:21850339-21852217	Del	rs11850894	14	21850503	rs741713	14	21841092	0.144456	0.00929159
chr1:147305744-147311729	Del	rs17162082	1	147306691	rs11204828	1	148271266	0.138985	0.00901717
chr19:32664393-32720503	Dup	rs8189785	19	32702957	rs11084626	19	32917828	0.0130294	0.00880038
chr1:147305744-147478120	HomDel	rs6673776	1	147327307	rs12097169	1	147948928	0.0128088	0.00876522
chr1:12788507-12790824	Del	rs9308457	1	12789487	rs11809649	1	12742857	0.0198971	0.0086972
chr14:21841092-21841963	Del	rs1076549	14	21841140	rs4982736	14	22698306	0.106721	0.00853786
chr9:11959789-11975139	Del	rs10756311	9	11964459	rs2586357	9	11650080	0.0108235	0.00846963
chr16:87729306-87768284	Dup	rs12599126	16	87733985	rs12599126	16	87733984	0.01475	0.00825509
chr19:2008907-2024466	Dup	rs10414066	19	2012716	rs10404242	19	2010585	0.0228824	0.00803989
chr16:87432301-87444352	Dup	rs16965110	16	87434282	rs747232	16	87418527	0.0122647	0.00803037
chr22:24234257-24239811	Del	rs476240	22	24236804	rs7287614	22	24117289	0.0155147	0.00771067
chr8:144740535-144746191	Dup	rs4874159	8	144742094	rs2123758	8	144734804	0.0120441	0.0076459
chr22:17281004-17355587	Dup	rs759406	22	17297749	rs2540648	22	17341903	0.0223529	0.00748746
chr19:2029488-2050820	Dup	rs12104154	19	2048833	rs10404242	19	2010585	0.0253382	0.00726576
chr16:1391520-1398848	Dup	rs8044833	16	1395902	rs761068	16	1391520	0.0229412	0.00716158
chr15:30297802-30302218	Dup	rs9672198	15	30301190	rs7178760	15	29318665	0.0171912	0.00712895
chr1:243707190-243712904	Del	rs1538470	1	243709309	rs10888287	1	244443457	0.0300735	0.00692415
chr22:24016040-24062697	Del	rs133118	22	24026998	rs7287614	22	24117289	0.0170588	0.00684482
chr22:24114405-24230823	Del	rs6004667	22	24204465	rs7287614	22	24117289	0.0174706	0.00678705
chr22:17370128-17373128	Dup	rs5993462	22	17372122	rs2540648	22	17341903	0.0195588	0.00675402
chr16:87404930-87418527	Dup	rs550269	16	87409137	rs480727	16	87399730	0.0208824	0.00663726
chr8:144727897-144735737	Dup	rs1809148	8	144734219	rs2123758	8	144734804	0.0140441	0.00640167
chr9:11993252-12000374	Del	rs7048594	9	11995071	rs1979548	9	11749484	0.0143088	0.00629016
chr19:60014787-60018551	Del	rs649216	19	60016448	rs631717	19	60014787	0.0155294	0.00624541
chr16:764099-780770	Dup	rs1052629	16	775300	rs9927150	16	764099	0.0104118	0.00613028
chr9:135745411-135749408	Dup	rs12343037	9	135749032	rs7864699	9	134950316	0.0188088	0.00602229
chr8:145079175-145090342	Del	rs6993938	8	145083193	rs6993938	8	145083192	0.0277794	0.00550065
chr2:89745245-89757456	Del	rs17620193	2	89746844	rs17620337	2	89808197	0.0403235	0.00536997
chr16:650256-657524	Dup	rs2301426	16	651907	rs4984913	16	680467	0.0163676	0.00514829
chr8:145064091-145065312	Dup	rs7819099	8	145064851	rs7819099	8	145064850	0.0241765	0.0048113
chr16:87778383-87791352	Dup	rs3785415	16	87788065	rs7187583	16	87700761	0.0138971	0.00470138
chr20:61663889-61668792	Del	rs310631	20	61666698	rs3810481	20	61663889	0.0116176	0.00436969
chr8:145131413-145153236	Dup	rs3936211	8	145133613	rs6420181	8	145153236	0.0164412	0.00429864
chr16:1429262-1436006	Dup	rs760993	16	1432662	rs761068	16	1391520	0.0269853	0.00403576
chr8:145064091-145065312	Del	rs7819099	8	145064851	rs6984820	8	145065312	0.0243676	0.00389712
chr14:21764766-21768332	Del	rs10483269	14	21767515	rs2272551	14	21760049	0.0466029	0.00375173
chr8:145079175-145090342	Dup	rs6993938	8	145083193	rs7819099	8	145064850	0.0267353	0.00370639
chr1:173064490-173068262	Del	rs1540207	1	173067496	rs16848353	1	172073205	0.0307206	0.00330524
chr1:173054347-173075477	HomDel	rs2156853	1	173064491	rs16848353	1	172073205	0.01275	0.00327359
chr1:12788507-12802740	Dup	rs1076640	1	12790483	rs3000860	1	12710484	0.0157059	0.00321765
chr20:61642713-61650561	Dup	rs310655	20	61642726	rs6089922	20	61650561	0.0108824	0.002918
chr14:21734799-21740815	Del	rs7140942	14	21738769	rs1894371	14	21704535	0.0542647	0.00246206
chr9:138545455-138577327	Dup	rs11145770	9	138546888	rs7852364	9	138204512	0.0111912	0.00243328
chr14:21703480-21703551	Del	rs1005496	14	21703509	rs1894371	14	21704535	0.0511912	0.00242816
chr19:60014787-60018551	Dup	rs649216	19	60016448	rs3810168	19	60588521	0.0221029	0.0024211
chr14:21805737-21806501	Del	rs6572351	14	21806139	rs10148895	14	21792564	0.04375	0.00238068
chr9:5296824-5314922	Del	rs7848509	9	5307535	rs10974993	9	5172159	0.0121029	0.002276
chr14:21925810-21929322	Del	rs3811247	14	21928201	rs3811256	14	21881469	0.0656176	0.00198059
chr2:238724223-238731118	Dup	rs7601275	2	238725506	rs7605194	2	238841484	0.0122353	0.00196712
chr14:104286396-104317731	Dup	rs2498804	14	104304141	rs7140154	14	104234577	0.0151765	0.00190108
chr5:723745-738748	Dup	rs413666	5	726409	rs9313132	5	651237	0.0137206	0.00140074
chr20:61663889-61668792	Dup	rs310631	20	61666698	rs16983844	20	61695952	0.0117059	0.00133177
chr19:1065119-1103656	Dup	rs2024092	19	1075032	rs4807630	19	1121445	0.0144118	0.00113722
chr11:50566118-50599126	Dup	rs2872480	11	50578632	rs12807223	11	49920722	0.0305	0.00102238
chr14:22026757-22027328	Del	rs227870	14	22027012	rs3751467	14	22029432	0.0179559	0.000732091
chr1:147305744-147327306	Dup	rs17162082	1	147306691	rs1887545	1	148197784	0.0280294	0.000222188
