# Supplementary material for: Rare copy number variants in over 100,000 European ancestry subjects reveal multiple disease associations
Source: Nat Commun. 2020 Jan 14;11:255. doi: 10.1038/s41467-019-13624-1 (PMC6959272; doi:10.1038/s41467-019-13624-1)
Supplement: Supplementary file 6 — Supplementary Dataset 5 [file 41467_2019_13624_MOESM6_ESM.xlsx]

## Sheet: Sheet1
Disease	CNVR(hg18)	cytoBand	Dup vs Del	P-value (minimum)	DelTwoTailedP	DupTwoTailedP	Cases Del	Control Del	Cases Dup	Control Dup	Gene	Distance	Known Gene Function	DGV entries
neuro	chr1:145387427-145396943	1q21.1	both	5.97922e-31	5.97922e-31	1.5804e-27	90	15	76	11	NBPF1	0	NBPF1 dup in Brain arteriovenous malformations (BAVM) 24098321	nsv547676,esv2764179,dgv191e59,nsv1009728,nsv7181,nsv831414
neuro	chr1:148797632-148809752	1q21.2	dup	7.99293e-35	1	7.99293e-35	0	0	71	1	ADAMTSL4	0	Disruption of murine Adamtsl4 results in zonular fiber detachment from the lens and in retinal pigment epithelium dedifferentiation.	nsv527379,nsv1006838
neuro	chr1:45047428-45066105	1p34.1	dup	1.47721e-39	0.179809	1.47721e-39	3	2	77	0	AK023857,AK056150,PTCH2	0	NA	nsv461406,nsv546146,nsv546145
cardio	chr1:6240570-6252602	1p36.31	del	5.31067e-14	5.31067e-14	1	28	55	0	11	ACOT7,BACH,GPR153	0	ACOT isoforms upregulation of ACOT to protect against fatty acid oversupply in the heart21212523	nsv545239,nsv831425,nsv965,nsv508825,nsv519253,nsv526371,dgv8n67
neuro	chr1:94663006-94663500	1p21.3	del	8.72195e-19	8.72195e-19	0.52807	47	5	1	1	ABCD3	0	decreased in MS24067896	NA
neuro	chr10:11232169-11255952	10p14	dup	7.97286e-19	0.0138457	7.97286e-19	4	0	39	0	CUGBP2,NAPOR-1	0	neuroblastoma apoptosis-related RNA-binding protein	NA
cancer	chr10:132784834-132831028	10q26.3	del	8.40158e-15	8.40158e-15	0.0484868	2	174	16	33	TCERG1L	0	Silence in colorectal cancer 22238052	nsv428242,nsv1048253,nsv832027,nsv470974,nsv1042634,nsv1054934
neuro	chr10:44671536-44677804	10q11.21	dup	2.4038e-34	1	2.4038e-34	0	0	425	337	AK056518,CR614419	0	NA	nsv831846,nsv831844,nsv470933,dgv1105n54,dgv1104n54,dgv729n100,dgv21e55,nsv517161,nsv831845,esv32821,esv2760155,dgv80n27
neuro	chr10:75677909-75700681	10q22.2	del	1.54311e-23	1.54311e-23	0.34638	70	9	3	2	ADK	0	epilepsy	esv34143,nsv515824
cancer	chr10:82869699-82875955	10q23.1	del	8.40477e-21	8.40477e-21	1	243	439	0	2	SH2D4B,Shoca-1	473403	The T-cell-specific adapter protein family: TSAd, ALX, and SH2D4A/SH2D4B	dgv1294n54,esv2422032,nsv517526,esv2760148,nsv551648,esv2760100,nsv442195,nsv518030,dgv1293n54,nsv818775,nsv551647,dgv114n27
cancer	chr11:107161159-107169879	11q22.3	dup	8.98002e-18	0.000320013	8.98002e-18	7	2	237	456	SLC35F2	0	NSCLC; Enables cancer cell chem damaage	dgv2176n54,dgv22e203,dgv1276n100,nsv520229,nsv556380,nsv521771,nsv527748,nsv1036874,esv2421534,nsv442244,nsv1035229,nsv468867,esv23217,dgv2174n54,nsv1052198,dgv2175n54,dgv1274n100
aid	chr11:110418450-110423998	11q23.1	del	1.60354e-22	1.60354e-22	1	87	46	0	1	C11orf53	207919	cancer	nsv489,nsv468869,nsv832267,nsv525209
neuro	chr11:127865742-127881305	11q24.3	del	2.58476e-37	2.58476e-37	1.23834e-05	75	0	12	1	ETS1	0	related to CNS devlopment	NA
neuro	chr11:133859037-133859722	11q25	both	1.87882e-32	8.68011e-18	1.87882e-32	44	4	277	192	BC112333	0	NA	dgv2207n54,dgv2206n54,nsv556638,dgv4e196,dgv2208n54,dgv172n27,nsv521623,dgv1308n100,nsv521581,esv2750984,nsv556617,nsv556608,dgv1306n100,dgv1309n100,esv2760555,dgv1304n100,nsv517742,dgv55e55,dgv1307n100
cancer	chr11:38282959-38341414	11p12	dup	2.65914e-26	0.000142714	2.65914e-26	25	35	66	26	C11orf74	1629993	hypothesized that overexpression of CD44 is important in gastric cancer	dgv1102n100,nsv554040,nsv467847,nsv554065,dgv1751n54,nsv526282
cardio	chr11:554295-554295	11p15.5	del	1.57838e-20	1.57838e-20	0.840674	45	96	7	102	RASSF7	277	cancer but not cardiac	nsv469923,esv2759794,nsv467635,nsv518824,nsv527327,nsv552854,nsv469924,nsv467634,nsv552856,nsv1039558,dgv1522n54,dgv1523n54,nsv1053964,nsv528415
neuro	chr11:72119079-72137803	11q13.4	dup	9.72107e-19	1	9.72107e-19	0	1	37	0	ARAP1,CENTD2	0	T2D	nsv832207
aid	chr11:73366752-73372402	11q13.4	del	1.83649e-26	1.83649e-26	0.0035158	73	21	7	3	UCP2	0	protective in sepsis25873251, protective in malnutrition inflammation syn23925522, decrease th e severity of M.S in mice model21857957	nsv520299
cancer	chr12:34480677-34565140	12p11.1	dup	4.02035e-15	0.130866	4.02035e-15	3	30	93	117	ALG10	408174	NA	dgv1459n100,nsv442265,nsv558318,nsv558316,dgv1460n100,nsv1047270,nsv1038823,dgv2512n54,nsv1051335,esv2761043,nsv527701,dgv1447n100,nsv818908,nsv558314,nsv523443,esv2760262,dgv1437n100,nsv558308,nsv470283,dgv1454n100,dgv2503n54,dgv1432n100,nsv469354,dgv1442n100,esv2759892,dgv68e55,esv34883,nsv517511,dgv1461n100,nsv436153,dgv195n27
neuro	chr12:38308296-38326598	12q12	del	1.01936e-23	1.01936e-23	0.0307527	71	15	4	1	C12orf40	0	NA	dgv2575n54,dgv197n27
cancer	chr13:59911616-59920775	13q21.2	del	5.55945e-21	5.55945e-21	0.0406877	87	75	2	0	TDRD3	0	Interaacts with Fragile X	nsv523359,dgv3184n54,nsv455903
neuro	chr13:71028770-71043339	13q21.33	del	4.97462e-40	4.97462e-40	0.269804	163	48	10	13	DACH1	0	expression in ischemia23458709,	nsv832645,nsv471154,nsv1038176,nsv455981,nsv562268,dgv3243n54,dgv3242n54,nsv562267
neuro	chr14:23688699-23724430	14q12	dup	1.06203e-27	0.174694	1.06203e-27	2	1	47	0	FLJ00217,IPO4,IRF9,REC8,RNF31,hoip	0	REC8 increasd in San Luis Valley syndrome23894102, REC8 methylation with schyzophrenia26575221	nsv7249
neuro	chr14:73281870-73296999	14q24.3	dup	5.90657e-41	0.00493679	5.90657e-41	4	0	80	4	C14orf43	0	Presenilin; Alzheimer's	nsv1053281,nsv1035460
neuro	chr14:76553963-76567728	14q24.3	dup	4.39991e-19	0.019838	4.39991e-19	4	1	32	0	C14orf4	0	NA	nsv565210
aid	chr14:85357100-85379917	14q31.3	del	4.50987e-23	4.50987e-23	0.355953	220	338	0	6	FLRT2	193077	autoantibody SLE	dgv3827n54,dgv3829n54,esv2760329,esv2421916,nsv565428,nsv9163,dgv3828n54,dgv3826n54,nsv442350,dgv258n27,dgv3825n54,nsv1048443,nsv517154,esv2760005,nsv1044396,esv2761488
neuro	chr14:90909030-90929720	14q32.12	dup	1.75765e-37	0.265555	1.75765e-37	1	0	64	0	CCDC88C	0	autosomal recessive, primary non-syndromic congenital hydrocephalus	NA
neuro	chr15:61566805-61582890	15q22.31	dup	4.49565e-28	0.14222	4.49565e-28	3	2	53	1	USP3	973	NA	nsv1048029
cancer	chr16:1754392-1754441	16p13.3	del	4.37972e-50	4.37972e-50	0.731158	107	26	25	93	MAPK8IP3	0	Increased in brain tumor 16141199	dgv4856n54,nsv457336,nsv571170,nsv827500,nsv517196,nsv571169,nsv518641,nsv471069,esv2422427,nsv1051692,nsv571172,nsv571171,nsv457335
neuro	chr16:62382841-62384830	16q21	del	5.03541e-19	5.03541e-19	0.800884	44	5	6	13	CDH11	1153354	metamphetamine and alcohol dependency22765916, retinal cell delvelopment20028529	nsv572893
neuro	chr16:87349798-87354363	16q24.3	dup	3.39751e-25	3.73533e-08	3.39751e-25	20	4	82	24	FLJ40448	10141	NA	nsv1061256,nsv471113,dgv3065n100,nsv573674,nsv1063024,dgv3064n100
neuro	chr16:975549-976641	16p13.3	del	1.71625e-18	1.71625e-18	5.00309e-12	65	23	60	36	SOX8	0	Neural crest development16943273, Loss of Sox8 alleles in Hirschprung15572147	nsv457319,nsv571089,nsv571046,esv2422427,nsv1048964,nsv571059,nsv471066,nsv428316,nsv571092,nsv457315,nsv833116
neuro	chr17:32788938-32823829	17q12	del	9.39395e-18	9.39395e-18	6.05952e-13	35	2	40	13	ACACA,C17orf78	0	ACACA del in autism 23375656, ACACA in Alzheimer 22982105,	dgv3157n100,esv2758687
neuro	chr17:35510219-35510616	17q21.1	dup	5.65572e-73	1	5.65572e-73	1	3	129	0	NR1D1	0	Major Depression	nsv520636,nsv528369,nsv833444
cancer	chr17:58123535-58371155	17q23.2	both	1.70416e-15	4.32067e-14	1.70416e-15	35	15	26	3	BC037347,BC041872,KIAA0709,MARCH10,MRC2	0	24961346, breast cancer20549504, 20549504, gains in ovarian cancer 19688977, anplification in ductal carcinoma19318498 , gain in gallbladder cancer17016576, amp in Sarcomatoid carcinoma of the lung 16737911,	NA
cancer	chr17:60965000-61529007	17q24.1	dup	1.07925e-15	0.0410343	1.07925e-15	2	0	25	2	AXIN2,CCDC46	0	Del cooccurance with BRCA2 in Breast Cancer21958427, ovarian cancer 19688977	NA
aid	chr17:76850585-76862915	17q25.3	dup	6.08067e-34	1.99921e-06	6.08067e-34	21	16	93	39	SLC38A10	0	Loci associated with N-glycosylation of human immunoglobulin G show pleiotropy with autoimmune diseases and haematological cancers.	nsv2161,nsv576172,esv2758707,nsv470619,nsv1064123,dgv46n68,nsv457971,nsv428351,nsv828128,esv26223
cancer	chr19:17245267-17254015	19p13.11	del	6.68703e-16	6.68703e-16	0.00415553	56	41	7	5	ANKLE1,C19orf62,DKFZp564N2378	0	ANKLE1 in tumorogenesis24563347, ANKLE1 in breast cancer23717510,	nsv470129,nsv515965,nsv578740
neuro	chr19:20528316-20532074	19p12	del	7.1766e-55	7.1766e-55	0.831136	225	71	7	18	ZNF737	0	NA	nsv578914,dgv3465n100,dgv401n27,esv2751781,dgv403n27,nsv523471,nsv578809,dgv6314n54,esv2758749,dgv6304n54,dgv3457n100,nsv960807,dgv3460n100,nsv517263,dgv6305n54,nsv458377,nsv578912,nsv578913,nsv523499,dgv6310n54,dgv6303n54,nsv578910
cancer	chr19:38423640-38434210	19q13.11	del	2.03334e-16	2.03334e-16	0.0385138	31	6	8	11	SLC7A10,hasc-1	15092	ASC1 overexpression in breast cancer25219498, overexpression in endometrial stromal sarcoma 23178314	nsv470137,nsv833808,nsv523161
neuro	chr19:46595060-46615154	19q13.2	dup	7.64533e-45	0.596529	7.64533e-45	2	2	89	0	BCKDHA,DKFZp313C0640,EXOSC5	0	BCKDHA wimutation causes mendelian diesease MSUD	NA
neuro	chr19:556985-569159	19p13.3	dup	6.53098e-47	1.74768e-11	6.53098e-47	38	10	126	14	HCN2,POLRMT	0	decreased HCN2 decreased learning abilities 21593326, deleted HCN2 decreased neuropathic pain 21903816,	nsv428360,nsv577978,nsv470101
cancer	chr19:668664-681235	19p13.3	dup	7.5814e-25	0.00169799	7.5814e-25	10	9	68	32	PALM	0	near STK11; Peutz-Jehgers	nsv577978,nsv470101
cancer	chr2:128095033-128111968	2q14.3	del	7.6392e-15	7.6392e-15	0.0462819	38	17	1	25	FLJ00256,MYO7B	0	NA	nsv508864,nsv583037,nsv470482,nsv518085,dgv4068n100,dgv4069n100
neuro	chr2:157978388-157992794	2q24.1	dup	3.41093e-47	0.00445635	3.41093e-47	5	0	103	1	CYTIP	0	NA	nsv834432,nsv1011505
cancer	chr2:16013341-16040624	2p24.3	dup	2.39855e-61	1	2.39855e-61	0	0	90	1	MYCN	8761	In neuroblastoma, amplified MYCN 15013217, DDX1-MYCN duplication in nephroblastoma case report 24161495, duplication MYCN in neuroblastoma 23401364,	NA
cancer	chr2:165567243-165572369	2q24.3	del	4.78688e-22	4.78688e-22	1	165	233	0	1	SLC38A11	46962	nicotine and ssmoking	nsv517273,nsv834444,esv26470,dgv7152n54,nsv583560,esv32917,nsv1003853,nsv583557,esv2762949
cancer	chr2:175000610-175012294	2q31.1	del	6.16103e-26	6.16103e-26	0.201882	67	28	1	0	GPR155,SCRN3	0	miR-10b, breast cancer metastasis	nsv526187,nsv583667
neuro	chr2:218960452-218968088	2q35	dup	1.5672e-29	0.339463	1.5672e-29	1	0	65	1	NRAMP1,SLC11A1	0	NA	nsv3166,nsv519829
neuro	chr2:70190585-70225533	2p14	dup	7.31269e-24	1	7.31269e-24	1	1	58	3	BC127846	0	NA	nsv518294,nsv582178
cancer	chr2:94978884-94991772	2q11.1	del	4.91896e-17	4.91896e-17	0.125224	32	6	4	6	LOC442028	2070	NA	dgv4007n100,nsv2831
neuro	chr20:43811984-43811984	20q13.12	del	1.3069e-21	1.3069e-21	0.00328097	136	128	4	0	SPINT4	24235	NA	esv33602,nsv458986,dgv512n27,nsv586131,nsv517420,dgv7592n54,dgv7590n54,esv2751916,esv2763671,dgv4321n100,dgv4320n100
neuro	chr20:4740416-4743821	20p13	dup	2.3852e-66	0.0446391	2.3852e-66	3	1	112	2	RASSF2	0	case report neuropsychomotor development delay 20p dup 21948691	nsv526507,nsv1061866
neuro	chr20:539694-541318	20p13	del	4.48123e-18	4.48123e-18	8.27852e-05	43	10	11	4	TCF15	784	Transcription Factor	dgv7422n54,nsv585179,nsv458844,nsv585172,nsv585180,nsv458845,nsv828661,nsv833891,nsv585173,nsv585181,nsv469833,dgv7421n54,nsv458846,nsv585176
cancer	chr20:61663889-61666697	20q13.33	del	2.68161e-32	2.68161e-32	6.42272e-06	145	133	77	160	PRIC285	0	Transeqtl in B cells http://www.ncbi.nlm.nih.gov/pubmed/22446964	nsv517702,dgv521n27,dgv35n64,nsv521734,dgv522n27,nsv586578,dgv7667n54,esv2758806,nsv470563,nsv834034,nsv586571,nsv9825,dgv7668n54
aid	chr21:43656244-43659936	21q22.3	dup	5.13031e-28	1	5.13031e-28	1	4	355	595	SIK1	0	Phosphorylates HDAC4, HDAC5, PPME1, SREBF1, TORC1/CRTC1 and TORC2/CRTC2. Acts as a tumor suppressor and plays a key role in p53/TP53-dependent anoikis, a type of apoptosis triggered by cell detachment- required for phosphorylation of p53/TP53 in response	nsv516339,dgv7870n54,nsv470901,nsv1056684,nsv587683,dgv535n27,dgv7868n54,esv2421642,esv23456,nsv817933,nsv820461,nsv819251,dgv97e203,dgv7871n54,dgv7869n54,esv32887,nsv470902,dgv720n67
neuro	chr3:103651865-103669859	3q12.3	del	7.43405e-19	7.43405e-19	1	43	2	0	0	ZPLD1	0	cerebral cavernous malformation18632209	NA
neuro	chr3:143527594-143552980	3q23	dup	6.5944e-19	0.327311	6.5944e-19	1	0	114	59	XRN1	0	aka 'sep1' inducible by GNDF	nsv1011175,nsv523945,dgv8626n54,dgv299n21,esv2763767,dgv4912n100,esv34483,esv2759182,dgv619n27
neuro	chr3:196604784-196617079	3q29	del	3.25707e-31	3.25707e-31	0.00646565	95	15	14	9	ACAP2,cnt-b2	0	active in oligodendrocyte diff and myelination 24600047	esv2759213,nsv1006229
neuro	chr3:4189093-4189153	3p26.2	del	1.9386e-24	1.9386e-24	0.000138059	190	121	16	6	SUMF1	0	sulfatiase deficiency leads to cog regression early in life	dgv8183n54,nsv1003938,esv2752006,dgv8184n54,nsv589443,dgv592n27,dgv4650n100,dgv8171n54,dgv4641n100,nsv460346,dgv8179n54,dgv4655n100,nsv1012444,dgv4644n100,dgv588n27,esv2760789,nsv589428,esv2759126,dgv272n21,dgv4656n100,nsv519512,esv2763711,nsv471215,dgv4652n100,dgv8174n54,dgv8173n54,dgv4654n100
aid	chr4:1044159-1068596	4p16.3	dup	1.4304e-21	0.226266	1.4304e-21	6	10	138	144	RNF212	0	Regulates heat shock	dgv5080n100,nsv1003219,nsv469998,nsv822425
neuro	chr4:1690313-1704037	4p16.3	both	2.5475e-24	1.63554e-14	2.5475e-24	37	5	56	4	TACC3,TMEM129	0	genesis of neurons from RGCs during cortical development22842144, accelerates neuronal differentiation20823227	esv2759218,nsv593316,dgv8901n54,nsv508989,nsv428434
aid	chr4:41672561-41689402	4p13	del	1.73628e-18	1.73628e-18	0.0118939	45	13	3	0	SLC30A9,WDR21B	0	Zn regulation in WBCs	NA
cancer	chr4:41689402-41720041	4p13	del	4.90283e-23	4.90283e-23	0.00166933	49	13	4	0	SLC30A9	0	near RHOH; germline lause causes PID increased risk	NA
cancer	chr4:41689402-41860556	4p13	del	4.90283e-23	4.90283e-23	0.00166933	49	13	4	0	BEND4,CCDC4,SLC30A9	0	BEND4 in colorectal cancer21636702, CCDC4 in MDR pancreatic adenocarcinoma18453221	NA
neuro	chr4:56188697-56207331	4q12	del	3.14768e-19	3.14768e-19	0.0292403	49	6	3	0	NMU	0	intrathecal controls sympathetic tone21488865,	nsv10496
neuro	chr5:118701596-118705222	5q23.1	dup	3.79901e-27	1.04156e-05	3.79901e-27	11	0	65	2	TNFAIP8	0	induced in parkinson24444419	nsv1024648,nsv599565
cancer	chr5:137958990-137959777	5q31.2	del	3.46956e-20	3.46956e-20	3.5032e-05	115	133	13	8	HSPA9	19976	Medullary Thyroid carcinoma25435367, tumor suppressor signaling23959801, oral SCC23541579, HCC17934217, colorectal 15532096, brain tumors 9417864	nsv599818
neuro	chr5:150419181-150457280	5q33.1	dup	3.72846e-44	0.351817	3.72846e-44	1	0	96	0	NAF1,TNIP1	0	NA	NA
neuro	chr5:1561837-1569428	5p15.33	dup	3.0913e-44	2.67063e-13	3.0913e-44	33	2	96	0	LPCAT1	0	synthesis of inflammatory lipids in the retina	nsv596877,nsv596878
neuro	chr5:168107618-168115342	5q35.1	del	3.93602e-23	3.93602e-23	0.0449118	1	127	3	0	SLIT3	0	Parkinson's disease 19162339	dgv360n21,nsv1028080,nsv1034127
neuro	chr5:176775080-176792454	5q35.3	dup	6.64496e-75	0.00222446	6.64496e-75	18	10	168	1	GRK6	0	Schizophrenia	nsv471057,dgv10184n54,nsv600364,dgv733n27
neuro	chr6:159378790-159398296	6q25.3	dup	1.09941e-32	0.000998692	1.09941e-32	6	0	64	0	CR618966,TAGAP	0	T-cell activation GTPase-activating protein	NA
neuro	chr6:170557137-170570985	6q27	del	5.33108e-20	5.33108e-20	9.29605e-06	44	2	12	1	FAM120B	975	NA	nsv509179,nsv5605,nsv1033491,nsv428158,esv2759497
neuro	chr6:26308497-26331817	6p22.1	dup	1.75332e-52	1.59188e-05	1.75332e-52	13	2	116	4	HIST1H2AE,HIST1H2BG,HIST1H4E	0	HIST1H2BG with schizophrenia 23904455,	dgv5926n100,nsv428137,nsv1023453,nsv1021294
neuro	chr6:44526579-44527314	6p21.1	del	3.26011e-19	3.26011e-19	0.0839825	84	32	4	2	CDC5L	3821	NA	nsv1019145,nsv517370
aid	chr7:20439805-20442719	7p15.3	del	6.87221e-19	6.87221e-19	1	52	21	1	6	ITGB8	17898	airway eipthelial cells	nsv519501,nsv606368,nsv606367
cancer	chr7:50240218-50249131	7p12.2	del	3.71753e-17	3.71753e-17	0.10159	51	29	3	3	IKZF1,ZNFN1A1	65793	inactivation in lymphoma11980663 & 11839096	nsv518219,nsv520090,nsv606897
neuro	chr7:52218373-52229284	7p12.1	del	7.76897e-32	7.76897e-32	1	90	14	3	8	DQ599872	790503	NA	nsv1028729,nsv1020904,nsv1021212,nsv8084,nsv519964
cancer	chr7:52701022-52702915	7p12.1	dup	5.08123e-58	0.196673	5.08123e-58	1	0	520	806	DKFZp564N2472	367928	near EGFR; reported in glioblastoma and lung SCC	dgv11343n54,dgv811n27,nsv517177,nsv818502,nsv1021212,nsv606995,esv23257,esv2421635,nsv818503,nsv1023637,nsv513739,nsv8084,dgv11344n54,nsv606991,nsv526376
neuro	chr7:7827153-7827192	7p21.3	del	3.21115e-23	3.21115e-23	0.0159676	52	3	9	5	LOC401307	0	NA	nsv1030180,nsv523479,nsv8043,esv2761144,esv2752177,nsv606042,dgv128n17,dgv6249n100
cancer	chr8:126552322-126556088	8q24.13	del	1.63441e-17	1.63441e-17	0.362868	88	93	1	1	TRIB1	32496	Leukemia; tumorigenesis; prostate	NA
cancer	chr8:14230075-14232324	8p22	del	7.48001e-28	7.48001e-28	8.84427e-07	49	6	24	21	SGCZ	0	mutation in AML 24189654,	nsv818603,nsv517019
neuro	chr8:22615638-22620944	8p21.3	dup	7.47077e-26	0.335787	7.47077e-26	3	2	54	1	PEBP4	5766	interaction with PSAP in ALzheimer 26827652	nsv1020839,esv2759604,dgv12056n54
cancer	chr8:47101996-47113049	8q11.1	dup	2.02689e-31	0.10156	2.02689e-31	2	27	66	16	AK097475,BC041354	758624	locus upstream of cMYC; identified in PC and BC	dgv7202n100,nsv831304,nsv1034366,dgv7200n100,nsv1018413,nsv428199,esv27551,dgv7203n100,nsv611229,nsv516063,nsv1022487,esv2761184,dgv7201n100
neuro	chr9:138702976-138710755	9q34.3	both	1.69998e-37	8.60351e-14	1.69998e-37	58	26	103	17	AGPAT2	1244	NA	dgv13005n54,nsv509334,dgv957n27,nsv469918,esv2759720,nsv7436,dgv13006n54,nsv8579,nsv1053781,esv2422220
neuro	chr9:23822717-23823710	9p21.3	del	8.00373e-29	8.00373e-29	8.05483e-10	69	7	27	6	ELAVL2	6654	Neuronal differentiation; maternal smoking	NA
neuro	chr9:94906308-94915268	9q22.31	dup	2.55437e-51	0.0258574	2.55437e-51	3	0	96	0	C9orf89	0	higher mutant allele freq in schyzophrenia 26706132	nsv526296
