# Supplementary material for: Rare copy number variants in over 100,000 European ancestry subjects reveal multiple disease associations
Source: Nat Commun. 2020 Jan 14;11:255. doi: 10.1038/s41467-019-13624-1 (PMC6959272; doi:10.1038/s41467-019-13624-1)
Supplement: Supplementary file 7 — Supplementary Dataset 6 [file 41467_2019_13624_MOESM7_ESM.xlsx]

## Sheet: Sheet1
Disease	CNVR(hg18)	CNVR(hg18)	Cytoband	AverageCNVLength	CNVR Length	PopFreqDel	DelTwoTailedP	DupTwoTailedP	Cases Del	Control Del	Cases Dup	Control Dup	Distance	Gene	Annotations
neuro	chr3:192552678-192552678	chr3	3q28	4590.81	4592	0.0616438	7.83e-37	1	725	769	0	0	0	CCDC50	hearing loss [27142990,12483295]
cancer	chr14:21976908-21985656	chr14	14q11.2	217970	461140	0.00281784	1.32e-34	1	57	2	0	0	8748	AK093552,AV30S1,AV4S1,TCR-alpha,TCRA,TRA@,TRD,hADV29S1,hADV36S1,hADV38S2	CML [20082691]; childhood ALL [19684604]
cancer	chr4:64392223-64392223	chr4	4q13.1	10457.5	40749	0.0762728	3.72e-33	1	564	1033	0	0	0	DKFZp313D0829,SRD5A2L2	Merkel cell carcinoma [19291712]
aid	chr3:192552678-192552678	chr3	3q28	4588.09	4592	0.0588129	1.1e-29	1	539	769	0	0	0	CCDC50, near POP2	POP2 IL-1β processing inflammasomes [21362197]
cancer	chr7:38285115-38292502	chr7	7p14.1	25616.2	86427	0.00200592	9.96e-26	1	41	1	0	0	7387	TCRg,TRGC2,TRGV9	T-cell lymphoma [26226842, 25057852], lung adenocarcinoma [ 21742797]
neuro	chr6:79088461-79088461	chr6	6q14.1	58449.7	58541	0.0832233	1.67e-23	1	875	1142	0	0	0	IRAK1BP1	endocannabinoids regulated cytokine production in the CNS [24418364]
neuro	chr2:208066083-208066083	chr2	2q33.3	2049	2048	0.0352781	6.21e-23	1	421	434	0	0	0	CREB1	Major depression [28225778],
cancer	chr4:10006425-10009254	chr4	4p16.1	2813.52	2829	0.0768459	1.64e-22	1	528	1081	0	0	2829	ZNF518B	Colorectal cancer [27805251]
aid	chr6:79088461-79088461	chr6	6q14.1	58418.9	58541	0.0809802	7.01e-20	1	659	1142	0	0	0	IRAK1BP1	Tumor necrosis factor regulation of NFkB [11096118]
neuro	chr7:141435188-141435188	chr7	7q34	16071.6	27921	0.0451395	4.39e-19	1	502	592	0	0	0	MGAM	anorexia nervosa [23568457]
aid	chr7:141435188-141435188	chr7	7q34	16024.3	27281	0.0440647	6.77e-18	1	388	592	0	0	0	MGAM	miRNA target enriched in chronic hepatatis due to non-alcoholic fatty liver disease [20497147]
cancer	chr2:208066083-208066083	chr2	2q33.3	2049	2048	0.0322858	3.28e-15	1	242	434	0	0	0	CREB1	proliferation, survival and apoptosis of BCP ALL [28063408]
aid	chr2:208066083-208066083	chr2	2q33.3	2049	2048	0.0324191	8.62e-14	1	287	434	0	0	0	CREB1	Crohn's diseases [24289115]
neuro	chr10:20894603-20912502	chr10	10p12.31	4148.39	21872	0.0562387	3.44e-13	1	577	786	0	0	17899	NEBL	highly expressed in chicken brain [14672696]
aid	chr1:147425953-147427061	chr1	1q21.1	121318	121317	0.0161871	1.43e-12	1	160	200	0	0	1108	NBPF20	Duplicated in late-passage natural killer cells [19344420]
cancer	chr7:141435188-141435188	chr7	7q34	16124.7	27921	0.0420288	2.62e-12	1	288	592	0	0	0	MGAM	Oral SCC [23405089]
cancer	chr6:79037154-79088461	chr6	6q14.1	58433.4	58541	0.0863502	3.47e-12	1	531	1277	0	0	51307	IRAK1BP1	Tumor necrosis factor regulation of NFkB [11096118]
neuro	chr3:65187636-65187636	chr3	3p14.1	20699.1	20749	0.00598284	1.28e-09	1	84	61	0	0	0	MAGI1	Expressed in rat neuronal tissue [22605569], Bipolar and Schizo [22381734], SNP in Major Depressive [25993607]
cancer	chr10:20894603-20894603	chr10	10p12.31	4043.01	15704	0.0537778	1.7e-09	1	340	786	0	0	0	NEBL	Fusion genes MLL-NEBL and NEBL-MLL may be oncogenic [23340173]
cancer	chr11:81194909-81194909	chr11	11q14.1	13270	13269	0.00998185	2.95e-07	1	80	129	0	0	0	BC041900	glioblastoma [28346443], breast cancer [19881546]
cancer	chr20:52088118-52088118	chr20	20q13.2	6889	6888	0.00353424	9.08e-07	1	36	38	0	0	0	BCAS1	Prostate cancer [15583422], Pancreatic cancer [17233815]
neuro	chr20:52088118-52088118	chr20	20q13.2	6889	6888	0.00363096	6.31e-06	1	50	38	0	0	0	BCAS1	Myelin associated protein [28230289], BCAS1+ oligodendrocytes are reformed after experimental demyelination [29212715]
cancer	chr2:41099005-41099005	chr2	2p22.1	6844.22	6857	0.00730729	9.6e-06	1	59	94	0	0	0	SLC8A1	Penile carcinoma [25481039], HCC [ 26775040], Metastatic melanoma [26567603]
cancer	chr3:192548086-192552678	chr3	3q28	4565.24	7836	0.0673894	1.34e-05	1	387	1024	0	0	4592	CCDC50	Reduction of cell viability in primary CLL [19641524]
aid	chr1:167466049-167466049	chr1	1q24.2	32622.3	39682	0.000944245	3e-05	1	15	6	0	0	0	NME7	Deletion in Juvenile myoclonic epilepsy [28758580], Polymorphism in venous thromboembolism [22672568],
neuro	chr13:97328242-97330758	chr13	13q32.2	2505.29	2516	0.00181548	3.84e-05	1	28	16	0	0	2516	IPO5	Abnormal expression and splicing in Schizophrenia [20542336]
aid	chr3:65187636-65187636	chr3	3p14.1	20666.2	20749	0.00503597	3.97e-05	1	51	61	0	0	0	MAGI1	Psoriatic arthritis [25990289], Crohn's disease [25557950]
neuro	chr6:67105019-67105019	chr6	6q12	29458.8	29571	0.00854101	4.14e-05	1	97	110	0	0	0	EYS	Duplicated in Retinitis Pigmentosa [24043777]
aid	chr2:41099005-41099005	chr2	2p22.1	6832.25	6857	0.00723921	7.87e-05	1	67	94	0	0	0	SLC8A1	SLE [26045217]
neuro	chr3:163625169-163625169	chr3	3q26.1	11743.2	11784	0.00462122	0.000113	1	57	55	0	0	0	BC073807	NA
neuro	chr3:53013826-53013826	chr3	3p21.1	10800.5	10803	0.0103978	0.000202	1	112	140	0	0	0	SFMBT1	Encodes malignant brain tumor protein and deletions in this locus associated with ventriculomegaly in elderly [21325761]
aid	chr2:212895279-212899634	chr2	2q34	4356	4355	0.00445144	0.000586	1	43	56	0	0	4355	ERBB4	ErbB4 signaling stimulates pro-inflammatory macrophage apoptosis in the colon [28230865]
aid	chr17:51527276-51527276	chr17	17q22	11813	11812	0.0022482	0.000642	1	25	25	0	0	0	ANKFN1	Associated with viral infection susceptibility [20174570]
neuro	chr2:41099005-41099005	chr2	2p22.1	6984	16913	0.00709688	0.000837	1	78	94	0	0	0	SLC8A1	Bipolar [27063557]
