# Supplementary material for: Rare copy number variants in over 100,000 European ancestry subjects reveal multiple disease associations
Source: Nat Commun. 2020 Jan 14;11:255. doi: 10.1038/s41467-019-13624-1 (PMC6959272; doi:10.1038/s41467-019-13624-1)
Supplement: Supplementary file 8 — Supplementary Dataset 7 [file 41467_2019_13624_MOESM8_ESM.xlsx]

## Sheet: Sheet5
CytoBand	CNV	P-value	Gene Name	Breast	CNS	Colon	Leukemias	Melanoma	NSCLC	Ovary	Prostate	Renal	Uterus	Stomach	Esophagus	Pancreas	Cervix	Bladder	Sarcoma	Head and Neck	Testis	Liver	Thyroid
17q24.1	dup	1.07925e-15	AXIN2	24082114	28534366	28781663	28827732	28105693	26252180			21666490		19882675	26081022	24632884		28944088	28944088		25504512	17373666	27168945
4p13	del	4.9e-23	BEND4		21636702		28722770			18453221									27833104			25921144
11p12	dup	2.7e-26	CD44	22419440		21901783	10638968	27312513		25018013		21763161			18314910	23580398			9219834			12875726
2q31.1	del	6.2e-26	GPR155			18386818		28165032													28863781
5q31.2	del	3.5e-20	HSPA9		28791678		21297950		21743296	28412209				25255370	23541579	11187902		28978152	25032733		25225353	24068912	25435367
7p12.2	del	3.7e-17	IKZF1		27726312		23580163	20410667				22859015				15390181		24098497			25301737
16p13.3	del	4.4e-50	MAPK8IP3	22419440	26222184		23289484		17470683	16080956	17504382		21063397					16457699	28993510		11391792	4959384
2p24.3	dup	2.4e-61	MYCN	11433525	22180714	26950094	29156797	24643999, 9824203	25109818	27769070	Upregulation [21225484]	21533284		22387046		28768907	21651573	25999348	29138344	28825729
2q14.3	del	7.6392e-15	MYO7B				26425689				23023522											17321323
11q22.3	dup	9e-18	SLC35F2				23879892								29037125			27796716		28598434
19q13.11	del	2.03334e-16	SLC7A10	23178314	27896456													25219498
10q26.3	del	8.4e-15	TCERG1L		22238052
13q21.2	del	5.55945e-21	TDRD3															28698590	15860364		14553948
8q24.13	del	1.6e-17	TRIB1		23440507		8662101			25117373		17971902				27390356		27472710	25592066
